# Supplementary material for: Cell cycle-dependent regulation of the RNA-binding protein Staufen1
Source: Nucleic Acids Res. 2014 Jun 7;42(12):7867–83. doi: 10.1093/nar/gku506 (PMC4081104; doi:10.1093/nar/gku506)
Supplement: SUPPLEMENTARY DATA [file supp_gku506_nar-00783-y-2014-File011.xlsx]

## Sheet: Table S1
Table S1.
Comparative expression of transcripts in mock- and Stau155-FLAG-transfected HEK293 cells
	Input=Ctrl			Input=Stau155-FLAG
Target ID	Sample size	Sample mean	Sample variance	Sample size	Sample mean	Sample variance	Fold change	Symmetrical raw fold change	T statistic	P-value
CST2	3	1.59092	7.87531	3	4.17728	0.178275	6.00581	6.00581	1.57854	0.189584
ZNF678	3	2.44698	3.57283	3	3.82871	0.18001	2.60581	2.60581	1.23539	0.284283
HS.529442	3	3.45872	2.24087	3	4.80738	0.077527	2.54674	2.54674	1.53415	0.199778
HS.574124	3	3.80581	0.445215	3	5.04125	0.0191909	2.35454	2.35454	3.14004	0.0348464
HS.542998	3	3.57704	1.30397	3	4.72004	0.0668251	2.20839	2.20839	1.69091	0.166116
LOC731106	3	3.55607	3.12871	3	4.66275	0.131674	2.1535	2.1535	1.06158	0.348272
HS.447731	3	4.16227	1.4658	3	5.25655	0.10399	2.13505	2.13505	1.51275	0.204892
HS.540270	3	3.97248	0.14343	3	5.06207	0.0526124	2.12813	2.12813	4.26233	0.0130294
IL31	3	3.36411	1.24358	3	4.44147	0.112043	2.11018	2.11018	1.6027	0.184261
LOC647082	3	3.45997	0.330064	3	4.49198	0.0189162	2.04488	2.04488	3.02583	0.0389395
HS.561930	3	3.72456	0.350883	3	4.74251	0.141	2.02504	2.02504	2.51395	0.06578
LOC650436	3	2.92502	0.82494	3	3.89939	0.491332	1.96478	1.96478	1.471	0.215254
HS.509152	3	3.31579	1.28095	3	4.2852	0.0156481	1.95804	1.95804	1.47457	0.214345
HS.565424	3	3.36289	0.389287	3	4.32812	0.0903569	1.95238	1.95238	2.41398	0.0732387
HS.516555	3	3.98263	0.161453	3	4.93672	0.0565182	1.93735	1.93735	3.53957	0.0240228
HS.538971	3	3.47758	1.84926	3	4.43136	0.00560887	1.93694	1.93694	1.21297	0.291873
HS.553126	3	4.45353	0.504787	3	5.39808	0.0542067	1.92459	1.92459	2.18817	0.0938834
HS.128936	3	4.06239	1.22004	3	4.99916	0.0325032	1.91424	1.91424	1.44976	0.220725
LOC652292	3	3.87885	0.311255	3	4.802	0.048568	1.89625	1.89625	2.66556	0.0560643
LOC643927	3	3.20416	0.0823275	3	4.12409	0.619584	1.89202	1.89202	1.90183	0.129964
TPH2	3	4.1031	0.363023	3	5.00234	0.0258195	1.86508	1.86508	2.49774	0.066928
HS.495158	3	4.02808	0.0860672	3	4.92502	0.017516	1.86212	1.86212	4.82704	0.00847947
SEZ6	3	4.36434	0.175795	3	5.25222	0.0157487	1.85045	1.85045	3.51383	0.0245867
LOC645620	3	3.55719	0.68849	3	4.44351	0.0423335	1.84845	1.84845	1.79573	0.146966
MYH13	3	3.5811	0.933752	3	4.44873	0.00192703	1.82467	1.82467	1.55358	0.195248
LRIT3	3	3.72699	0.010217	3	4.5812	0.127039	1.80777	1.80777	3.99356	0.0162168
HS.538285	3	3.91803	0.933756	3	4.77119	0.322993	1.80645	1.80645	1.31815	0.25787
HS.567194	3	3.97884	0.0689693	3	4.83076	0.0477815	1.8049	1.8049	4.31846	0.0124625
HS.510641	3	3.62367	0.234025	3	4.47449	0.0532446	1.80353	1.80353	2.7495	0.0514009
LOC401507	3	3.19095	1.87088	3	4.03816	0.00262116	1.79902	1.79902	1.07208	0.34406
HS.545878	3	3.45309	4.34236	3	4.30029	0.239927	1.799	1.799	0.685494	0.530696
HS.562873	3	3.60966	0.078613	3	4.44259	0.182523	1.78131	1.78131	2.82318	0.047674
HS.581652	3	3.50614	0.191385	3	4.33057	0.216813	1.77084	1.77084	2.23502	0.0891134
LOC643761	3	3.39851	1.60484	3	4.22245	0.000508032	1.77024	1.77024	1.12635	0.323017
SLC6A19	3	3.96109	0.0074948	3	4.77895	0.0161432	1.76279	1.76279	9.21367	0.000771014
HS.562408	3	3.4998	0.490376	3	4.31603	0.0180207	1.76079	1.76079	1.98276	0.118428
HS.542929	3	3.4956	2.22138	3	4.30958	0.181759	1.75805	1.75805	0.909455	0.414554
HS.565097	3	4.04784	0.00755571	3	4.85959	0.139732	1.75534	1.75534	3.66352	0.0215135
HS.124547	3	3.49324	3.21214	3	4.28866	0.220146	1.73557	1.73557	0.743637	0.498403
HS.552421	3	4.05145	0.297787	3	4.84552	0.00964552	1.73396	1.73396	2.48054	0.068172
DEFA3	3	4.33519	0.0135954	3	5.12917	0.0177145	1.73384	1.73384	7.77187	0.00147766
HS.148700	3	4.16345	0.740989	3	4.95021	0.121064	1.7252	1.7252	1.46769	0.216095
HS.552150	3	4.23231	0.227781	3	5.01656	0.0938418	1.7222	1.7222	2.3952	0.0747449
HS.544611	3	4.41139	0.621745	3	5.1948	0.00778451	1.7212	1.7212	1.71018	0.162406
ZNF595	3	3.214	0.142018	3	3.99685	0.438196	1.72053	1.72053	1.7801	0.149666
HS.538454	3	3.75502	0.644353	3	4.53643	0.107137	1.71882	1.71882	1.56128	0.193482
HS.584268	3	3.76367	0.16511	3	4.54167	0.121199	1.71476	1.71476	2.5184	0.0654685
HS.565314	3	3.86095	0.614722	3	4.63491	0.130035	1.70996	1.70996	1.55337	0.195297
LOC649524	3	4.4285	0.127501	3	5.19164	0.18503	1.69718	1.69718	2.36438	0.0772929
LOC651326	3	4.13706	0.0290405	3	4.8965	0.017783	1.69284	1.69284	6.07892	0.00370077
HS.207601	3	4.05867	0.00589337	3	4.81796	0.157595	1.69266	1.69266	3.25257	0.0312997
HS.434944	3	4.21288	0.38483	3	4.96856	0.0870029	1.68843	1.68843	1.90548	0.129419
FLJ45983	3	4.47703	0.173502	3	5.23172	0.0290817	1.68727	1.68727	2.90419	0.0439329
ZNF547	3	3.84775	0.00908421	3	4.60187	0.00428751	1.6866	1.6866	11.2956	0.000350073
HS.143075	3	4.23937	0.248848	3	4.99263	0.108503	1.68559	1.68559	2.1825	0.0944801
BCO2	3	3.65804	0.4718	3	4.40287	0.048041	1.67578	1.67578	1.7893	0.148071
LOC441792	3	3.6811	0.995582	3	4.42451	0.362382	1.67413	1.67413	1.10496	0.331167
KIAA1755	3	4.38223	1.0103	3	5.12317	0.0529466	1.67127	1.67127	1.24459	0.281223
SLC5A7	3	4.27823	0.210906	3	5.01878	0.0456954	1.67081	1.67081	2.53213	0.0645185
LOC392563	3	3.73632	0.75959	3	4.4768	0.066077	1.67073	1.67073	1.41146	0.230949
FIGF	3	4.43652	0.933887	3	5.17606	0.0704974	1.66965	1.66965	1.27812	0.270335
HS.524053	3	4.52836	0.0310295	3	5.26636	0.0391967	1.66786	1.66786	4.82355	0.00850104
HS.577647	3	3.8788	0.407804	3	4.61656	0.00405189	1.66758	1.66758	1.99114	0.117298
OR5AK2	3	4.1197	0.159244	3	4.85149	0.0413929	1.6607	1.6607	2.82971	0.0473591
HS.583304	3	4.57647	0.0181837	3	5.30524	0.0431169	1.65722	1.65722	5.09822	0.00699128
HS.542909	3	4.48476	0.219309	3	5.21315	0.0407551	1.65678	1.65678	2.4739	0.0686588
HS.544971	3	4.36589	0.203085	3	5.08454	0.00751194	1.64564	1.64564	2.71239	0.0534049
HS.551712	3	4.05394	0.162426	3	4.76999	0.174535	1.64268	1.64268	2.13656	0.0994718
HS.566493	3	4.12047	0.200759	3	4.83606	0.0479137	1.64215	1.64215	2.48548	0.067812
LOC647468	3	4.18424	0.419342	3	4.89926	0.0901216	1.64151	1.64151	1.73509	0.157741
SRRM4	3	4.08052	0.0297091	3	4.79544	0.21155	1.6414	1.6414	2.52104	0.0652846
KRT32	3	3.85473	0.38974	3	4.56922	0.152529	1.6409	1.6409	1.68054	0.168149
LOC390551	3	4.00389	0.87342	3	4.71655	0.0428702	1.63883	1.63883	1.28952	0.266727
LOC649404	3	3.58876	0.236836	3	4.30093	0.120033	1.63826	1.63826	2.06483	0.10786
LOC442028	3	3.705	0.0645551	3	4.41694	0.101607	1.63801	1.63801	3.02511	0.0389672
EGFL8	3	3.90685	1.94517	3	4.61666	0.0906674	1.63559	1.63559	0.861657	0.437468
HS.87586	3	3.66671	0.21498	3	4.37328	0.218525	1.63192	1.63192	1.85874	0.136599
HS.566436	3	4.16149	0.0202122	3	4.86782	0.274101	1.63165	1.63165	2.25508	0.0871533
HS.572234	3	3.75707	0.0679067	3	4.46123	0.178248	1.6292	1.6292	2.45827	0.0698209
LOC642408	3	4.29934	0.0476814	3	5.00324	0.142739	1.6289	1.6289	2.79393	0.0491149
C1ORF95	3	4.07317	0.220605	3	4.77544	0.425629	1.62706	1.62706	1.51311	0.204804
TAF9B	3	4.1636	0.0781852	3	4.86361	0.0713287	1.62452	1.62452	3.13566	0.0349938
HS.157173	3	4.11095	0.192195	3	4.80622	0.0245298	1.61919	1.61919	2.58678	0.0608899
TCF1	3	3.55485	0.887619	3	4.24958	0.108384	1.61858	1.61858	1.20572	0.294369
CLIC6	3	4.46239	0.847809	3	5.15517	0.00804896	1.6164	1.6164	1.29705	0.264371
HS.543313	3	4.84544	0.0217067	3	5.53551	0.0170037	1.61336	1.61336	6.07487	0.00370984
HS.551449	3	4.0812	0.515084	3	4.76864	0.00302768	1.61042	1.61042	1.65417	0.173436
HS.566623	3	4.2981	0.838207	3	4.98301	0.0872921	1.60761	1.60761	1.23314	0.285039
HS.147726	3	4.41067	0.280615	3	5.09488	0.0395167	1.60682	1.60682	2.09452	0.104297
LOC642566	3	4.26283	0.56882	3	4.94594	0.0225807	1.60559	1.60559	1.53852	0.198748
HS.538819	3	4.05599	0.13599	3	4.73475	0.014115	1.60076	1.60076	3.03444	0.038612
HS.434884	3	4.80663	0.0814696	3	5.48517	0.0403053	1.60052	1.60052	3.36791	0.0280981
HS.559427	3	4.47501	0.090459	3	5.15243	0.0257996	1.59928	1.59928	3.44118	0.0262655
HS.564162	3	3.86396	0.320031	3	4.54137	0.0668827	1.59927	1.59927	1.88628	0.132318
HS.442058	3	4.39745	0.607132	3	5.07452	0.00940319	1.59889	1.59889	1.49354	0.209594
HS.445005	3	4.35532	0.416239	3	5.0315	0.169775	1.5979	1.5979	1.52991	0.200781
HS.563568	3	3.50422	0.28578	3	4.17822	0.279506	1.59549	1.59549	1.55269	0.195453
OR14A16	3	4.05052	0.0189775	3	4.72356	0.0594307	1.59443	1.59443	4.16315	0.0141092
LOC648025	3	3.87791	0.422179	3	4.55014	0.00457331	1.59353	1.59353	1.78234	0.149277
HS.565901	3	3.70643	0.0763028	3	4.37783	0.130748	1.59261	1.59261	2.55564	0.062928
HS.564500	3	3.7297	0.420935	3	4.39933	0.0474327	1.59067	1.59067	1.69475	0.16537
HS.570507	3	4.35083	0.610013	3	5.01246	0.0293618	1.58187	1.58187	1.43318	0.225095
TCL1A	3	3.66515	0.260057	3	4.32667	0.420359	1.58174	1.58174	1.38903	0.237156
HS.364104	3	4.43015	0.335211	3	5.08932	0.137806	1.57917	1.57917	1.66005	0.172242
HS.540401	3	3.8797	0.349776	3	4.53877	0.0863479	1.57906	1.57906	1.72857	0.158948
C18ORF58	3	4.34591	0.012832	3	5.00309	0.00862098	1.57699	1.57699	7.77141	0.00147799
HS.583147	3	4.64875	0.403135	3	5.30249	0.0400363	1.57325	1.57325	1.70092	0.164177
FBXO40	3	4.52004	0.2586	3	5.17378	0.00767099	1.57324	1.57324	2.19434	0.0932392
HS.309308	3	4.14677	0.18881	3	4.80027	0.0512023	1.57298	1.57298	2.3104	0.0819965
HS.572686	3	4.07316	0.00982177	3	4.72619	0.100825	1.57248	1.57248	3.4004	0.0272673
HS.582502	3	3.90116	0.0861154	3	4.55411	0.027494	1.57239	1.57239	3.35535	0.0284273
HS.568805	3	4.05878	0.472936	3	4.70671	0.171484	1.56693	1.56693	1.398	0.234653
SPOCK3	3	4.02904	0.286748	3	4.67649	0.136735	1.56639	1.56639	1.72324	0.159942
MORF4	3	4.12981	0.11845	3	4.77719	0.018574	1.56632	1.56632	3.02917	0.0388123
HS.545391	3	4.30869	0.132161	3	4.95552	0.0694527	1.56572	1.56572	2.49511	0.0671167
HS.437407	3	4.01785	0.0421312	3	4.66349	0.0123588	1.56444	1.56444	4.79068	0.00870725
ACY3	3	4.36492	0.536241	3	5.00994	0.00883402	1.56376	1.56376	1.51323	0.204774
HS.543517	3	4.6988	0.179742	3	5.34377	0.0459275	1.5637	1.5637	2.35157	0.0783806
HS.544512	3	4.07966	0.18169	3	4.72457	0.189363	1.56365	1.56365	1.83378	0.14061
HS.187190	3	4.98046	0.275581	3	5.62514	0.0590475	1.5634	1.5634	1.93032	0.12577
HS.435748	3	3.67598	1.10681	3	4.32007	0.507018	1.56275	1.56275	0.878161	0.429441
TRY6	3	4.18558	0.21862	3	4.82935	0.0382577	1.56241	1.56241	2.20002	0.0926503
HS.128121	3	4.0606	0.514944	3	4.70376	0.101765	1.56174	1.56174	1.41852	0.22903
HS.386544	3	4.14648	0.43545	3	4.7894	0.0522716	1.56149	1.56149	1.59452	0.186046
UTF1	3	4.67049	0.0985258	3	5.31256	0.188265	1.56056	1.56056	2.07661	0.10643
PNLIPRP3	3	4.32406	0.0968894	3	4.96499	0.00212756	1.55934	1.55934	3.52793	0.0242759
SRCRB4D	3	4.96231	0.00790725	3	5.60273	0.128326	1.55879	1.55879	3.00529	0.0397343
HS.123362	3	4.26006	0.15688	3	4.9002	0.0896448	1.55849	1.55849	2.23311	0.0893023
HS.569108	3	4.65971	0.0549671	3	5.29885	0.0235535	1.5574	1.5574	3.95061	0.0168094
HS.561752	3	3.9829	0.0457448	3	4.62188	0.0127086	1.55723	1.55723	4.57767	0.0102014
C1ORF175	3	4.12633	0.0436743	3	4.76417	0.088248	1.556	1.556	3.04168	0.0383391
HS.174761	3	4.38957	0.296931	3	5.02712	0.00877911	1.55569	1.55569	1.9972	0.116488
RASGEF1A	3	3.76507	0.0354437	3	4.40225	0.330139	1.55529	1.55529	1.82529	0.142002
HS.538449	3	4.02358	0.668949	3	4.66011	0.0886592	1.55459	1.55459	1.26666	0.27401
LOC644014	3	4.5086	0.091453	3	5.14473	0.000496947	1.55417	1.55417	3.6336	0.0220893
LOC643664	3	4.71841	0.0463728	3	5.35413	0.0139055	1.55371	1.55371	4.48483	0.0109492
HS.542636	3	3.91888	0.0272778	3	4.55431	0.0138829	1.55339	1.55339	5.42477	0.00559927
HS.551409	3	4.51469	0.531114	3	5.1499	0.0316356	1.55316	1.55316	1.46662	0.216369
HS.565732	3	4.76352	0.00464762	3	5.3986	0.50069	1.55302	1.55302	1.54737	0.196684
LOC389458	3	5.02692	0.101514	3	5.66177	0.0051666	1.55278	1.55278	3.3666	0.0281322
SOX11	3	4.01523	0.0222083	3	4.64959	0.000951862	1.55226	1.55226	7.21991	0.00195176
FLJ33360	3	3.97678	0.48153	3	4.61066	0.138355	1.55174	1.55174	1.39449	0.235631
LOC645818	3	4.5025	0.0736692	3	5.13504	0.0148886	1.55029	1.55029	3.68158	0.0211745
HS.308031	3	4.36991	0.578271	3	5.00061	0.0361599	1.54832	1.54832	1.39363	0.235871
HS.564104	3	4.1906	0.120117	3	4.8187	0.0521535	1.54553	1.54553	2.62109	0.0587321
LOC650005	3	4.21196	0.0622077	3	4.84005	0.248038	1.54551	1.54551	1.95311	0.122518
HS.577859	3	4.00472	0.133921	3	4.63186	0.0788511	1.5445	1.5445	2.35487	0.0780986
HS.578136	3	4.23388	1.01171	3	4.86091	0.158465	1.54439	1.54439	1.00399	0.372192
HS.582245	3	3.87599	0.147522	3	4.503	0.083841	1.54437	1.54437	2.25784	0.0868879
HS.575046	3	4.471	0.111277	3	5.09758	0.000914961	1.54391	1.54391	3.24011	0.0316707
HS.441201	3	4.32915	0.0165782	3	4.95561	0.00368515	1.54377	1.54377	7.62255	0.00159035
LOC642655	3	4.45756	0.345872	3	5.08271	0.00180169	1.54237	1.54237	1.83636	0.140189
HS.565886	3	3.99924	0.0496079	3	4.62259	0.0524576	1.54045	1.54045	3.3795	0.0277983
C1ORF167	3	4.63951	0.209709	3	5.26226	0.252057	1.53981	1.53981	1.58732	0.187633
HS.147755	3	4.54421	0.564599	3	5.16668	0.0490919	1.53951	1.53951	1.37628	0.240758
LOC730099	3	3.9518	0.400715	3	4.57402	0.122544	1.53924	1.53924	1.48986	0.210507
HS.540345	3	4.49886	0.219597	3	5.12062	0.0121165	1.53874	1.53874	2.23719	0.0888981
HS.577015	3	4.1467	0.443963	3	4.76781	0.0363832	1.53805	1.53805	1.5522	0.195566
HS.537360	3	4.55208	0.0798042	3	5.17113	0.0445974	1.53586	1.53586	3.03999	0.0384028
HS.552877	3	3.93178	0.116554	3	4.55032	0.0455003	1.53532	1.53532	2.66131	0.0563133
HS.537601	3	4.39058	0.152111	3	5.00837	0.0317534	1.53452	1.53452	2.49545	0.0670925
SIGLEC9	3	4.42911	0.0403945	3	5.04576	0.117426	1.53331	1.53331	2.68856	0.0547399
LOC650399	3	3.57638	0.196684	3	4.19272	0.256974	1.53299	1.53299	1.58496	0.188154
LOC642749	3	4.65501	0.888662	3	5.27126	0.0273608	1.53288	1.53288	1.11522	0.327234
HS.561472	3	4.52939	0.245221	3	5.14513	0.0483161	1.53234	1.53234	1.96845	0.120383
HS.544830	3	4.40114	0.265931	3	5.01675	0.0504525	1.53221	1.53221	1.89565	0.130893
HS.538076	3	4.45188	0.0321326	3	5.06702	0.0987349	1.53171	1.53171	2.94523	0.0421692
HS.187273	3	4.35619	0.0113011	3	4.9698	0.0885435	1.53008	1.53008	3.36345	0.0282144
HS.187293	3	4.57294	0.414497	3	5.18628	0.299216	1.5298	1.5298	1.25748	0.27699
LOC648040	3	4.5636	0.410428	3	5.17643	0.0280428	1.52926	1.52926	1.60299	0.1842
GML	3	4.04853	0.167059	3	4.66045	0.0699558	1.52829	1.52829	2.17706	0.0950568
LOC338797	3	4.16569	0.170176	3	4.77649	0.0350289	1.5271	1.5271	2.33542	0.0797772
LOC648981	3	3.6269	1.29343	3	4.23728	0.409226	1.52666	1.52666	0.810206	0.463269
HS.303746	3	4.32668	0.117556	3	4.93681	0.0160547	1.52639	1.52639	2.89108	0.0445147
HS.544034	3	4.04317	0.0477156	3	4.65261	0.185731	1.52567	1.52567	2.18474	0.0942442
FRMD1	3	3.9869	0.239917	3	4.59593	0.0226267	1.52523	1.52523	2.05873	0.108609
LOC650361	3	4.57999	0.0395129	3	5.18867	0.0674514	1.52487	1.52487	3.22353	0.0321725
LOC641753	3	4.89646	0.0374976	3	5.50478	0.117525	1.52448	1.52448	2.67603	0.0554569
PCDHB19P	3	6.18579	0.0186277	3	6.79409	0.0644898	1.52446	1.52446	3.65453	0.0216846
HS.534682	3	4.4025	0.019156	3	5.0103	0.0423031	1.52393	1.52393	4.24646	0.0131953
LOC728103	3	4.60559	0.314922	3	5.21338	0.0237211	1.52393	1.52393	1.80904	0.144709
HS.540874	3	4.08787	0.287232	3	4.69562	0.140186	1.52388	1.52388	1.61013	0.182657
LOC642520	3	4.85637	0.0389987	3	5.46341	0.0588184	1.52313	1.52313	3.36178	0.0282581
SLC25A33	3	4.49333	0.206634	3	5.0993	0.0740749	1.522	1.522	1.98098	0.118668
LOC441316	3	4.18414	0.0534451	3	4.78979	0.0620278	1.52167	1.52167	3.08705	0.0366791
HS.171270	3	3.51208	0.433	3	4.11686	0.164853	1.52074	1.52074	1.35475	0.246961
HS.539802	3	4.2784	0.437914	3	4.88159	3.83948e-05	1.51906	1.51906	1.57869	0.189551
FLRT1	3	4.70168	0.0341601	3	5.30368	0.0309785	1.51782	1.51782	4.08547	0.0150308
HS.98348	3	4.10329	0.0235199	3	4.70519	0.135906	1.51772	1.51772	2.61101	0.0593571
NTN3	3	4.2966	0.135158	3	4.89788	0.139898	1.51707	1.51707	1.98577	0.118019
LOC401410	3	4.3582	0.381781	3	4.95685	0.0487525	1.5143	1.5143	1.58027	0.189197
ZNF461	3	4.54603	0.1351	3	5.14445	0.00140564	1.51406	1.51406	2.80538	0.0485445
HS.543533	3	4.32795	0.321117	3	4.9257	0.137182	1.51336	1.51336	1.52935	0.200913
LOC648999	3	3.69948	0.366098	3	4.29719	0.418199	1.51332	1.51332	1.16901	0.307313
LOC642383	3	3.90149	0.118392	3	4.49768	0.00522427	1.51172	1.51172	2.93703	0.0425146
HBG2	3	4.5952	0.0384136	3	5.19082	0.00710336	1.51112	1.51112	4.83554	0.00842731
HS.242870	3	4.98063	0.0798507	3	5.57593	0.00983129	1.51079	1.51079	3.44308	0.0262198
IGFBPL1	3	4.30075	0.0811033	3	4.8951	0.151013	1.50979	1.50979	2.13673	0.0994529
LOC642702	3	4.33021	0.0123954	3	4.92407	0.0202413	1.50928	1.50928	5.69364	0.00470076
HS.567016	3	4.21193	0.115125	3	4.80569	0.0573827	1.50918	1.50918	2.4761	0.0684967
HS.576500	3	4.317	0.445454	3	4.91023	0.0775892	1.50862	1.50862	1.42075	0.228428
PROM2	3	4.25409	0.228985	3	4.8466	0.0213676	1.50787	1.50787	2.05106	0.109558
HS.546225	3	4.4259	0.714954	3	5.01832	0.159247	1.50777	1.50777	1.09744	0.334077
SPANXN3	3	3.37383	3.03969	3	3.96611	0.275466	1.50763	1.50763	0.563427	0.60323
HS.582545	3	4.22219	0.266426	3	4.81275	0.207336	1.50583	1.50583	1.48609	0.211448
LOC651951	3	5.02278	0.038144	3	5.61244	0.0437408	1.50489	1.50489	3.56912	0.0233941
HS.539858	3	5.16284	0.044949	3	5.75232	0.0572653	1.5047	1.5047	3.19355	0.033104
CD160	3	5.28037	0.0261867	3	5.86847	0.0114603	1.50327	1.50327	5.24986	0.00629778
HS.579103	3	4.35307	0.0749512	3	4.94075	0.145404	1.50284	1.50284	2.16843	0.0959784
LOC642891	3	4.15286	0.271358	3	4.74016	0.00388166	1.50243	1.50243	1.93894	0.124529
HS.563984	3	4.76279	0.0368417	3	5.34899	0.0262692	1.50128	1.50128	4.0416	0.0155835
PSCD4	3	4.79137	0.0219847	3	5.3775	0.00488689	1.50121	1.50121	6.1931	0.00345593
PGR	3	4.13476	0.0713874	3	4.72042	0.0591915	1.50073	1.50073	2.80717	0.0484561
HS.581454	3	4.28986	0.173706	3	4.87382	0.117239	1.49896	1.49896	1.87517	0.134027
HS.253158	3	4.69514	0.338708	3	5.27897	0.0603608	1.49882	1.49882	1.60075	0.184686
HS.541047	3	4.41197	0.0733842	3	4.99461	0.059782	1.49758	1.49758	2.7654	0.0505688
HS.545697	3	4.63302	0.054875	3	5.21547	0.0668825	1.49739	1.49739	2.89115	0.0445116
ATOH8	3	4.4153	0.149901	3	4.99756	0.0470004	1.49719	1.49719	2.27277	0.0854663
LRP1	3	4.61869	0.362992	3	5.20051	0.0366208	1.49673	1.49673	1.59415	0.186129
HS.566258	3	4.5024	0.780838	3	5.08348	0.110707	1.49598	1.49598	1.06593	0.346519
LCE3D	3	4.205	0.0396048	3	4.78596	0.0374196	1.49584	1.49584	3.62571	0.0222443
HS.573972	3	4.72392	0.0619117	3	5.30438	0.0265703	1.49532	1.49532	3.37989	0.0277882
TLX1	3	4.12367	0.311046	3	4.70388	0.0131844	1.49506	1.49506	1.76488	0.152346
HS.543422	3	4.23073	0.28447	3	4.81086	0.00801334	1.49498	1.49498	1.85794	0.136725
HS.135671	3	4.84329	0.201485	3	5.4214	0.228448	1.49289	1.49289	1.5271	0.201447
C2ORF58	3	4.95219	0.140482	3	5.52991	0.0257823	1.49248	1.49248	2.454	0.0701429
LOC644975	3	4.4795	0.178343	3	5.05638	0.00495953	1.49162	1.49162	2.33379	0.0799192
KCNA7	3	4.24646	0.0684374	3	4.82331	0.00150732	1.49159	1.49159	3.77785	0.0194719
CPA1	3	4.20823	0.140255	3	4.78465	0.015118	1.49115	1.49115	2.53287	0.0644674
LOC654091	3	3.37414	0.498805	3	3.95002	0.0851777	1.49059	1.49059	1.30525	0.261824
SP7	3	4.35273	0.00783762	3	4.92659	0.134374	1.48849	1.48849	2.63569	0.0578409
LOC644981	3	4.0826	0.00176209	3	4.65641	0.0220976	1.48845	1.48845	6.43419	0.00300113
HS.561059	3	4.93783	0.0909967	3	5.51098	0.00931777	1.48776	1.48776	3.1343	0.0350395
HS.528065	3	4.3988	0.503652	3	4.97175	0.0148024	1.48756	1.48756	1.37823	0.240203
LOC647089	3	4.3288	0.20664	3	4.90122	0.162555	1.48702	1.48702	1.63173	0.178073
ASB5	3	4.06712	0.112337	3	4.63952	0.0960643	1.48699	1.48699	2.17173	0.0956246
HS.325414	3	4.1608	0.110601	3	4.73311	0.0478993	1.4869	1.4869	2.48985	0.0674953
HS.546041	3	4.62103	0.0200833	3	5.19283	0.0620439	1.48638	1.48638	3.45592	0.025914
HS.524849	3	4.02824	0.558365	3	4.5987	0.00205819	1.485	1.485	1.31987	0.257346
HS.570665	3	4.5752	0.0704032	3	5.1453	0.0831941	1.48463	1.48463	2.51953	0.0653895
HS.131238	3	4.18509	0.114254	3	4.75466	0.014138	1.48408	1.48408	2.75319	0.0512063
HS.537769	3	4.7311	0.0466668	3	5.30025	0.0350372	1.48365	1.48365	3.44878	0.0260834
KRTHB6	3	4.66495	0.0644302	3	5.23403	0.0263974	1.48358	1.48358	3.27058	0.0307723
MPZ	3	5.11624	0.138303	3	5.68397	0.0423667	1.48219	1.48219	2.31343	0.0817237
LOC652251	3	4.52369	0.518072	3	5.09121	0.00786104	1.48198	1.48198	1.35544	0.24676
LOC644808	3	4.5225	0.155345	3	5.08936	0.0620736	1.4813	1.4813	2.10567	0.102993
ZNF292	3	5.85462	0.0239012	3	6.42076	0.05024	1.48056	1.48056	3.60128	0.0227322
C19ORF75	3	4.29177	0.0287519	3	4.85759	0.0278578	1.48022	1.48022	4.11898	0.0146246
HOXA1	3	4.99422	0.0437924	3	5.55918	0.200535	1.47934	1.47934	1.97966	0.118848
HS.518134	3	3.62586	0.14703	3	4.19069	0.181307	1.47921	1.47921	1.70732	0.162952
LOC389000	3	3.9804	0.0977024	3	4.54452	0.12054	1.47849	1.47849	2.09156	0.104646
HS.539426	3	3.71919	1.35456	3	4.28323	0.0146664	1.4784	1.4784	0.83489	0.450743
HS.561272	3	4.84701	0.0484973	3	5.41005	0.0472657	1.47738	1.47738	3.15139	0.034468
HS.559577	3	4.68151	0.004164	3	5.2443	0.0518782	1.47713	1.47713	4.11767	0.0146402
FAM71A	3	4.79764	0.000905975	3	5.36022	0.357716	1.47691	1.47691	1.62716	0.179033
TTTY14	3	5.29225	0.165281	3	5.85372	0.00515006	1.47577	1.47577	2.35567	0.0780311
HS.128426	3	4.76101	0.975112	3	5.32238	0.0580813	1.47567	1.47567	0.956569	0.392954
CPA6	3	3.71926	0.0864098	3	4.28	0.117595	1.47503	1.47503	2.15031	0.0979471
LOC652712	3	4.92131	0.131811	3	5.4811	0.0725436	1.47406	1.47406	2.14484	0.0985504
HS.566903	3	4.52806	0.0935094	3	5.0878	0.0809222	1.474	1.474	2.32132	0.0810193
HS.136418	3	4.28547	0.106589	3	4.84498	0.0848936	1.47376	1.47376	2.21463	0.091155
HS.308171	3	4.47892	0.00216623	3	5.03772	0.023983	1.47305	1.47305	5.98537	0.00391743
DEFB105A	3	4.88607	0.0262619	3	5.44485	0.020928	1.47303	1.47303	4.45535	0.0112004
LOC440368	3	4.67536	0.310238	3	5.23369	0.0301385	1.47256	1.47256	1.65756	0.172747
MGC48628	3	4.55699	0.0126742	3	5.11527	0.004784	1.47251	1.47251	7.31837	0.00185473
HS.527503	3	4.439	0.0219803	3	4.99695	0.433781	1.47218	1.47218	1.43148	0.225547
HS.540167	3	4.27266	0.0162247	3	4.82977	0.0177406	1.47131	1.47131	5.23575	0.00635867
RGPD6	3	4.70472	0.0226856	3	5.2613	0.154402	1.47078	1.47078	2.29083	0.0837806
HS.523127	3	4.97552	0.4041	3	5.53205	0.223523	1.47073	1.47073	1.21675	0.290582
LOC440338	3	4.04372	0.573356	3	4.60016	0.0439021	1.47064	1.47064	1.22673	0.287194
DHRS4L1	3	5.33835	0.281999	3	5.89286	0.113688	1.46867	1.46867	1.52683	0.201511
HS.149514	3	4.60837	0.0996158	3	5.16227	0.0865249	1.46805	1.46805	2.22369	0.0902409
LOC642219	3	4.01335	0.657748	3	4.56705	0.168404	1.46785	1.46785	1.05513	0.350878
HS.212477	3	4.18015	0.364136	3	4.73289	0.0392566	1.46686	1.46686	1.50735	0.206203
LOC647435	3	4.48411	0.0932686	3	5.03676	0.0111747	1.46678	1.46678	2.9619	0.0414764
BAGE3	3	4.01583	0.152663	3	4.56703	0.206595	1.4653	1.4653	1.59281	0.186421
TAS2R40	3	4.37553	0.467592	3	4.92567	0.0729624	1.46423	1.46423	1.29603	0.264688
CCR7	3	4.63986	0.117356	3	5.18949	0.0858649	1.46371	1.46371	2.11176	0.102287
HS.562372	3	4.20477	0.139842	3	4.75425	0.00920808	1.46356	1.46356	2.46519	0.0693038
HS.578161	3	4.77995	0.0461696	3	5.32891	0.0251472	1.46304	1.46304	3.56049	0.0235756
HS.580290	3	4.30036	0.0788544	3	4.84893	0.058716	1.46264	1.46264	2.56172	0.0625242
CNTN2	3	4.55285	0.0118007	3	5.10086	0.0125681	1.46207	1.46207	6.08039	0.00369749
HS.428133	3	4.37052	0.10059	3	4.9183	0.0990906	1.46184	1.46184	2.12325	0.100972
LOC643491	3	4.32589	0.0597263	3	4.87363	0.0387151	1.46179	1.46179	3.02375	0.0390192
RGS8	3	4.30896	0.0210393	3	4.85657	0.00441123	1.46166	1.46166	5.94539	0.00401476
HS.526959	3	4.70663	0.214303	3	5.25353	0.0364051	1.46095	1.46095	1.89185	0.13147
TNFRSF11A	3	3.96855	0.123765	3	4.51544	0.00114857	1.46093	1.46093	2.68012	0.0552215
LOC643853	3	5.41451	0.00876321	3	5.96096	0.00920131	1.4605	1.4605	7.06172	0.00212115
C13ORF39	3	4.08759	0.297057	3	4.63219	0.00283282	1.45862	1.45862	1.7225	0.160081
HS.416810	3	4.39198	0.193044	3	4.93634	0.0408291	1.45838	1.45838	1.94968	0.123003
HS.565269	3	4.25816	0.127008	3	4.80214	0.269933	1.45799	1.45799	1.49548	0.209115
LOC642475	3	4.70249	0.0896021	3	5.24609	0.00656951	1.4576	1.4576	3.03608	0.0385499
HS.569570	3	4.54391	0.0657744	3	5.08735	0.0793731	1.45745	1.45745	2.47064	0.0688997
HS.544080	3	4.89024	0.174866	3	5.43306	0.00450976	1.45681	1.45681	2.21989	0.0906234
LOC652141	3	4.46353	0.0175298	3	5.00605	0.0113342	1.45651	1.45651	5.53089	0.00522147
HS.310427	3	3.85859	0.407727	3	4.40098	0.051459	1.45638	1.45638	1.38635	0.237908
HS.563591	3	4.56739	0.0663696	3	5.10968	0.0421369	1.45628	1.45628	2.85145	0.0463277
TCN1	3	3.77425	0.110127	3	4.3157	0.162505	1.45544	1.45544	1.79611	0.146902
LOC441070	3	4.3017	0.159369	3	4.84293	0.116992	1.45521	1.45521	1.78319	0.149129
HS.369401	3	4.56003	0.0796748	3	5.10114	0.0451223	1.45509	1.45509	2.65304	0.0568013
HS.584186	3	3.75433	0.112665	3	4.29431	0.1066	1.45396	1.45396	1.99736	0.116467
OR4C6	3	4.58624	0.445197	3	5.12604	0.0468687	1.45377	1.45377	1.33285	0.253433
HS.559775	3	5.18899	0.245007	3	5.72846	0.0230892	1.45343	1.45343	1.80458	0.145461
LOC653889	3	4.16062	0.0733834	3	4.70009	0.0376353	1.45343	1.45343	2.80429	0.0485988
HS.539249	3	4.53254	0.18761	3	5.07141	0.0293592	1.45284	1.45284	2.00377	0.115619
HS.23246	3	4.4487	0.0956872	3	4.98723	0.0569621	1.45249	1.45249	2.38739	0.0753815
LOC643734	3	4.08164	0.0841319	3	4.62003	0.00731219	1.45235	1.45235	3.08378	0.0367963
HS.564637	3	4.01131	0.116985	3	4.54959	0.119779	1.45224	1.45224	1.91608	0.127848
LOC645908	3	3.98801	0.0882574	3	4.52623	0.0488525	1.45218	1.45218	2.5176	0.0655245
HS.550210	3	5.20111	0.0904898	3	5.73788	0.0945884	1.45072	1.45072	2.16109	0.0967712
HS.543250	3	4.78977	0.262647	3	5.32651	0.0743416	1.45069	1.45069	1.60146	0.184532
MALL	3	4.63846	0.00700551	3	5.17516	0.0776049	1.45064	1.45064	3.19577	0.033034
SAMD9L	3	3.78574	0.877782	3	4.32234	0.15164	1.45055	1.45055	0.916038	0.411477
HS.544195	3	4.45169	0.350731	3	4.98768	0.0141349	1.44993	1.44993	1.53691	0.199128
KLK9	3	4.27191	0.346488	3	4.8075	0.0935286	1.44954	1.44954	1.39849	0.234519
HS.148168	3	4.73986	0.208831	3	5.27538	0.0144232	1.44946	1.44946	1.96305	0.12113
HS.173134	3	4.6884	0.254112	3	5.2231	0.0208652	1.44864	1.44864	1.76613	0.152124
HS.568465	3	4.444	0.229953	3	4.97845	0.19678	1.44838	1.44838	1.41705	0.22943
LOC650254	3	4.38777	0.0799831	3	4.92221	0.118457	1.44838	1.44838	2.078	0.106263
HS.570365	3	4.74746	0.131966	3	5.28078	0.0231104	1.44726	1.44726	2.34572	0.0788833
HS.564633	3	3.92642	0.185615	3	4.45931	0.0604539	1.44682	1.44682	1.86065	0.136297
HS.570523	3	4.46451	0.142555	3	4.99727	0.0685022	1.44669	1.44669	2.00857	0.114987
HS.574749	3	4.02453	0.0595995	3	4.55722	0.0144432	1.44663	1.44663	3.39077	0.0275104
C11ORF92	3	4.51456	0.140347	3	5.04657	0.00614901	1.44594	1.44594	2.40751	0.0737538
HS.545727	3	4.79933	0.0817363	3	5.3313	0.0821955	1.4459	1.4459	2.2757	0.0851894
LOC650681	3	4.91507	0.109965	3	5.44699	0.0216582	1.44586	1.44586	2.53949	0.0640157
HS.310020	3	3.76657	0.856182	3	4.29783	0.0163194	1.44519	1.44519	0.985103	0.380344
ARGFX	3	4.68684	0.281253	3	5.21734	0.0136636	1.44443	1.44443	1.69199	0.165905
HS.537912	3	3.52277	0.167945	3	4.05236	0.098291	1.44352	1.44352	1.77775	0.150078
LCN10	3	3.84797	0.405161	3	4.37753	0.0860602	1.44348	1.44348	1.30868	0.260767
LIPL3	3	4.94217	0.22083	3	5.47105	0.102536	1.4428	1.4428	1.61088	0.182496
SLC5A1	3	4.42182	0.140318	3	4.94988	0.0470199	1.44199	1.44199	2.11316	0.102126
HS.519164	3	4.65705	0.0395329	3	5.18469	0.128123	1.44157	1.44157	2.23199	0.0894126
HS.567222	3	4.16261	0.273565	3	4.68999	0.226862	1.44131	1.44131	1.29127	0.266179
HS.551118	3	4.43233	0.117992	3	4.95951	0.124633	1.44111	1.44111	1.85374	0.137392
PAGE2	3	4.13819	0.0977095	3	4.66514	0.272114	1.44089	1.44089	1.50085	0.207791
HS.387745	3	4.29381	0.0641568	3	4.82068	0.0274394	1.4408	1.4408	3.01528	0.0393453
HS.582104	3	4.83024	0.0854607	3	5.35668	0.0691082	1.44037	1.44037	2.31927	0.0812015
LOC644361	3	4.32714	0.0382424	3	4.85342	0.121249	1.44021	1.44021	2.28249	0.0845536
HS.541802	3	4.62962	0.18001	3	5.15451	0.000543963	1.43883	1.43883	2.13958	0.0991345
CCDC85B	3	6.0879	0.0438926	3	6.61177	0.0704919	1.43781	1.43781	2.68289	0.0550631
LOC120376	3	4.39943	0.358099	3	4.9232	0.172084	1.43771	1.43771	1.24592	0.280785
HS.576557	3	4.57518	0.00721983	3	5.09818	0.207577	1.43694	1.43694	1.95454	0.122318
HS.369398	3	4.81768	0.198997	3	5.34044	0.0154272	1.43671	1.43671	1.95538	0.1222
HS.146882	3	5.53051	0.00678983	3	6.05221	0.0787056	1.43565	1.43565	3.09038	0.0365608
LOC644650	3	5.21881	0.0198662	3	5.74045	0.168814	1.43559	1.43559	2.08002	0.106021
SCRT2	3	4.30453	0.031937	3	4.8258	0.0649375	1.43521	1.43521	2.90077	0.044084
HS.540201	3	4.84083	0.0849859	3	5.36203	0.0204757	1.43515	1.43515	2.77982	0.0498277
HS.568870	3	5.79578	0.0440813	3	6.31694	0.024826	1.43511	1.43511	3.43877	0.0263234
HS.254475	3	4.45388	0.434351	3	4.97477	0.131631	1.43484	1.43484	1.19924	0.296614
HS.578456	3	4.15407	0.190894	3	4.67494	0.0494556	1.43482	1.43482	1.84021	0.139564
HS.121035	3	4.85979	0.259164	3	5.38021	0.0258881	1.43437	1.43437	1.68831	0.166623
HS.565487	3	4.8957	0.0275632	3	5.41594	0.0384808	1.4342	1.4342	3.5063	0.0247546
IFI16	3	4.35288	0.0447221	3	4.87268	0.0565891	1.43375	1.43375	2.82856	0.0474143
HS.438857	3	4.59625	0.176814	3	5.11604	0.0908146	1.43374	1.43374	1.74027	0.156788
NLRP9	3	4.24167	0.179953	3	4.76107	0.0531978	1.43337	1.43337	1.86316	0.135902
LOC648792	3	3.96648	0.664988	3	4.48418	0.129712	1.43167	1.43167	1.00585	0.371396
LOC652080	3	4.11102	0.310164	3	4.62867	0.0505928	1.43162	1.43162	1.49277	0.209785
HS.574762	3	4.28664	0.280684	3	4.80372	0.0505301	1.43106	1.43106	1.5562	0.194645
ZMYND17	3	5.15491	0.0226404	3	5.67166	0.0199892	1.43073	1.43073	4.33496	0.0123016
HS.150643	3	3.76411	1.19966	3	4.28057	0.0608132	1.43045	1.43045	0.796774	0.470199
HS.544806	3	5.70672	0.175375	3	6.2223	0.109668	1.42957	1.42957	1.67263	0.169717
LOC642140	3	4.34923	0.403833	3	4.8647	0.149034	1.42946	1.42946	1.20075	0.296092
HS.539487	3	4.27379	0.203661	3	4.78894	0.123279	1.42914	1.42914	1.56049	0.193663
HS.540071	3	4.40855	0.871847	3	4.92366	0.0977768	1.4291	1.4291	0.906056	0.41615
HS.538759	3	4.64385	0.646313	3	5.15884	0.105726	1.42898	1.42898	1.02858	0.361805
APOC3	3	4.7978	0.040052	3	5.31209	0.116577	1.42829	1.42829	2.25079	0.0875684
HS.564251	3	4.68574	0.525845	3	5.19991	0.0184798	1.42818	1.42818	1.2071	0.293893
HS.554603	3	5.25343	0.176287	3	5.76727	0.0192843	1.42784	1.42784	2.01249	0.114473
LOC643081	3	4.45739	0.0581153	3	4.97092	0.154794	1.42754	1.42754	1.92764	0.126157
CXCR6	3	4.64378	0.219632	3	5.15676	0.0269504	1.42699	1.42699	1.78928	0.148075
HS.301557	3	4.28707	0.323343	3	4.79972	0.279779	1.42667	1.42667	1.14336	0.31667
HS.578593	3	4.40991	0.421218	3	4.92171	0.0544478	1.42583	1.42583	1.28531	0.268054
LOC647471	3	4.9659	0.16396	3	5.47708	0.00666181	1.42521	1.42521	2.14345	0.0987047
HS.544289	3	4.95028	0.412537	3	5.46135	0.0418278	1.4251	1.4251	1.31321	0.259377
HS.565379	3	5.92938	0.0200621	3	6.4403	0.0261608	1.42496	1.42496	4.11612	0.0146587
CACNG4	3	5.37871	0.182462	3	5.88861	0.0164084	1.42396	1.42396	1.98045	0.11874
HS.541753	3	3.82449	1.64059	3	4.33423	0.301489	1.4238	1.4238	0.633548	0.560792
LOC644785	3	4.2236	0.0134935	3	4.73334	0.00530977	1.4238	1.4238	6.43869	0.00299338
ESR1	3	4.31553	0.0970497	3	4.8248	0.00661014	1.42334	1.42334	2.73974	0.0519195
TUBAL3	3	4.57444	0.0875798	3	5.08317	0.00569296	1.4228	1.4228	2.88516	0.0447803
HS.565704	3	4.96948	0.0835832	3	5.47692	0.0344077	1.42153	1.42153	2.55872	0.0627233
MAFK	3	4.70895	0.234331	3	5.21531	0.053893	1.42046	1.42046	1.63364	0.177673
SLC5A4	3	4.377	0.119482	3	4.88327	0.0671403	1.42037	1.42037	2.02983	0.112234
TM4SF5	3	3.68735	0.205494	3	4.19343	0.0707778	1.42019	1.42019	1.66768	0.170706
PRR12	3	5.80644	0.0384596	3	6.31239	0.0316772	1.42006	1.42006	3.309	0.0296823
LOC649477	3	4.78613	0.0363614	3	5.2916	0.137301	1.41959	1.41959	2.10089	0.103549
HS.335933	3	4.40409	0.111917	3	4.90868	0.114487	1.41871	1.41871	1.83676	0.140124
SYT2	3	4.11146	0.36425	3	4.61604	0.00192733	1.41871	1.41871	1.44425	0.222168
DCAF4L1	3	5.92285	0.0531535	3	6.42687	0.05617	1.41816	1.41816	2.64031	0.0575617
HS.537647	3	4.46232	0.00139501	3	4.96633	0.0466663	1.41814	1.41814	3.98196	0.0163744
KCNS1	3	5.03713	0.00919661	3	5.54032	0.0631008	1.41734	1.41734	3.24139	0.0316324
OR10G4	3	4.41734	0.124185	3	4.92034	0.0253217	1.41716	1.41716	2.2532	0.0873352
HS.554374	3	4.13864	0.177066	3	4.64011	0.0401783	1.41565	1.41565	1.8635	0.135849
GP2	3	5.14875	0.112134	3	5.65016	0.0408675	1.41559	1.41559	2.22025	0.0905874
RIG	3	4.07591	0.212838	3	4.57717	0.0435206	1.41545	1.41545	1.71474	0.161542
HS.575187	3	4.06803	0.124105	3	4.56849	0.107408	1.41466	1.41466	1.80153	0.145978
LOC283953	3	4.98558	0.071652	3	5.48569	0.0733528	1.41432	1.41432	2.27474	0.0852798
FAM133A	3	4.86252	0.25776	3	5.3624	0.109993	1.4141	1.4141	1.42774	0.226548
HS.363303	3	4.81775	0.281579	3	5.31723	0.0448648	1.41371	1.41371	1.51418	0.204545
HS.582249	3	3.86458	0.325914	3	4.36404	0.162158	1.41368	1.41368	1.23828	0.28332
C1ORF201	3	5.24838	0.093048	3	5.74733	0.0130139	1.41318	1.41318	2.6536	0.0567681
ZPLD1	3	4.19839	0.0151983	3	4.69721	0.0683236	1.41306	1.41306	2.98955	0.0403561
HS.543815	3	3.954	0.0375903	3	4.45271	0.0444265	1.41295	1.41295	3.0162	0.0393097
HS.561599	3	4.92696	0.038461	3	5.42559	0.0350328	1.41287	1.41287	3.18576	0.033351
DPEP1	3	4.71146	0.0951779	3	5.20962	0.0598562	1.41241	1.41241	2.19137	0.0935486
HS.560775	3	4.44777	0.110827	3	4.94563	0.0166385	1.41212	1.41212	2.4153	0.0731336
HS.538684	3	4.29727	0.01167	3	4.79505	0.0168217	1.41204	1.41204	5.10785	0.00694452
LOC644916	3	4.41196	0.452645	3	4.909	0.0135008	1.41132	1.41132	1.26093	0.275866
LOC440742	3	4.79503	0.0166873	3	5.29093	0.0339627	1.4102	1.4102	3.81646	0.0188354
HS.540598	3	5.23611	0.145332	3	5.73153	0.0844215	1.40973	1.40973	1.7902	0.147916
HS.191395	3	4.63611	0.225035	3	5.13083	0.0671689	1.40905	1.40905	1.58518	0.188106
SETD6	3	3.56434	0.262943	3	4.05889	0.0408119	1.40888	1.40888	1.55421	0.195102
HS.158564	3	4.86168	3.84341e-05	3	5.35563	0.00218825	1.4083	1.4083	18.1307	5.4417e-05
SULT1E1	3	4.29985	0.233121	3	4.79303	0.00517217	1.40754	1.40754	1.74987	0.155039
TTTY1	3	4.65368	0.203794	3	5.1466	0.0177515	1.40729	1.40729	1.81388	0.143896
MMP8	3	4.28383	0.0347105	3	4.77609	0.0326874	1.40664	1.40664	3.28417	0.0303815
LOC442570	3	4.82187	0.0545872	3	5.31336	0.0259968	1.40589	1.40589	2.9988	0.0399892
HS.571404	3	5.04579	0.0204908	3	5.537	0.180748	1.40563	1.40563	1.89662	0.130748
HS.568646	3	4.44126	0.578842	3	4.93207	0.00126148	1.40523	1.40523	1.11614	0.326883
HS.581297	3	4.46568	0.174289	3	4.95589	0.0295933	1.40465	1.40465	1.8804	0.13322
HS.571300	3	4.5273	0.181227	3	5.01739	0.0410585	1.40453	1.40453	1.80045	0.146161
LOC645458	3	4.69509	0.0712745	3	5.18487	0.0420919	1.40423	1.40423	2.51955	0.0653882
LILRA2	3	3.6761	0.744369	3	4.1657	0.229474	1.40406	1.40406	0.859335	0.438606
LY6G6C	3	4.26109	0.0930536	3	4.75045	0.0840269	1.40382	1.40382	2.01421	0.11425
LOC440558	3	4.14854	0.352666	3	4.63749	0.00103631	1.40342	1.40342	1.42399	0.227554
AKAP5	3	4.44854	0.464163	3	4.93738	0.122459	1.40332	1.40332	1.10547	0.33097
SNX31	3	4.98329	0.249565	3	5.472	0.0209601	1.40319	1.40319	1.62745	0.17897
HS.223856	3	5.62208	0.00884102	3	6.11027	0.0905431	1.40268	1.40268	2.68219	0.0551028
LOC651324	3	5.40243	0.0733459	3	5.89056	0.0529037	1.40263	1.40263	2.37947	0.0760327
FLJ35946	3	3.63322	0.166835	3	4.12115	0.183793	1.40243	1.40243	1.42722	0.226686
HS.104792	3	4.62625	0.104671	3	5.11397	0.103308	1.40223	1.40223	1.85235	0.137615
HS.523977	3	4.96113	0.0808612	3	5.44872	0.0106263	1.40211	1.40211	2.79215	0.0492038
LOC650491	3	4.86551	0.425086	3	5.35299	0.179057	1.402	1.402	1.0863	0.338429
HS.560432	3	3.80301	0.0430969	3	4.28978	0.1022	1.4013	1.4013	2.21184	0.0914382
LOC647244	3	3.91451	0.217717	3	4.40089	0.00670209	1.40093	1.40093	1.77833	0.149976
HS.568766	3	4.95527	0.175545	3	5.44155	0.0293055	1.40083	1.40083	1.86094	0.136253
FEZF2	3	3.94139	0.329175	3	4.42738	0.205856	1.40055	1.40055	1.1508	0.313929
HS.581429	3	4.85041	0.0641831	3	5.33629	0.013667	1.40044	1.40044	3.01618	0.0393107
LOC400509	3	4.74449	0.0653012	3	5.23036	0.189629	1.40043	1.40043	1.66673	0.170896
C19ORF67	3	4.57033	0.220137	3	5.05594	0.0835806	1.40017	1.40017	1.52619	0.201662
HS.207572	3	4.28205	0.171528	3	4.76685	0.00836813	1.39939	1.39939	1.97976	0.118834
HS.157569	3	4.4039	0.106369	3	4.88768	0.00104799	1.39841	1.39841	2.55667	0.0628592
LOC652745	3	4.57065	0.0268611	3	5.05422	0.0395991	1.3982	1.3982	3.24892	0.0314077
HS.581965	3	4.06114	0.386048	3	4.54427	0.189732	1.39778	1.39778	1.10281	0.331998
HS.192637	3	4.19577	0.022206	3	4.67856	0.0418	1.39745	1.39745	3.3053	0.0297853
RNF186	3	4.57497	0.195009	3	5.05772	0.11817	1.3974	1.3974	1.49412	0.20945
HS.578716	3	4.41487	0.170189	3	4.89754	0.168874	1.39733	1.39733	1.43574	0.224416
HS.164147	3	4.04893	0.168033	3	4.53113	0.162	1.39687	1.39687	1.4538	0.219673
HS.121630	3	4.00401	0.0241226	3	4.48616	0.118223	1.39682	1.39682	2.21344	0.0912758
LOC644532	3	5.22916	0.0167074	3	5.71128	0.0194994	1.3968	1.3968	4.38856	0.0117958
EPN3	3	4.50249	0.0927995	3	4.9845	0.200974	1.39669	1.39669	1.54033	0.198325
HS.553437	3	3.69644	0.102612	3	4.17807	0.0244697	1.39633	1.39633	2.34012	0.0793682
HS.565944	3	4.49633	0.406785	3	4.97792	0.0505355	1.39628	1.39628	1.23347	0.284927
HS.484295	3	4.62211	0.0473857	3	5.1034	0.0101677	1.396	1.396	3.47484	0.0254712
C19ORF15	3	5.00727	0.0865192	3	5.48777	0.06505	1.39523	1.39523	2.13771	0.0993428
ENTHD1	3	4.67116	0.331313	3	5.1509	0.0491275	1.39449	1.39449	1.34717	0.249182
HS.382097	3	4.97765	0.112921	3	5.45729	0.00411543	1.3944	1.3944	2.42838	0.0721067
HS.538025	3	4.45273	0.389591	3	4.93196	0.0836015	1.394	1.394	1.20666	0.294045
HS.545992	3	3.97878	0.348182	3	4.45785	0.0532014	1.39384	1.39384	1.30972	0.260447
HS.62007	3	4.54356	0.113365	3	5.02235	0.00421601	1.39357	1.39357	2.41845	0.0728852
MUCDHL	3	5.14639	0.00606281	3	5.62491	0.102346	1.39332	1.39332	2.51728	0.0655465
MSL3L2	3	4.77228	0.104016	3	5.25065	0.00350852	1.39317	1.39317	2.5268	0.064885
ONECUT3	3	4.71715	0.0457641	3	5.19544	0.162997	1.39309	1.39309	1.81313	0.144022
LOC651638	3	3.99464	0.0204969	3	4.47251	0.00497196	1.39269	1.39269	5.1864	0.00657728
HS.539054	3	5.74065	0.0588638	3	6.21843	0.00539895	1.3926	1.3926	3.26443	0.0309512
HS.547525	3	4.77841	0.00328456	3	5.25604	0.014396	1.39245	1.39245	6.22154	0.00339806
HS.566316	3	4.41743	0.182809	3	4.89501	0.416411	1.3924	1.3924	1.06859	0.345452
HS.382663	3	4.20862	0.139554	3	4.68609	0.4064	1.39229	1.39229	1.11924	0.325707
IFNG	3	4.47609	0.301264	3	4.95321	0.0573249	1.39197	1.39197	1.38005	0.239688
TCHHL1	3	3.55317	0.30725	3	4.0301	0.151366	1.39178	1.39178	1.21981	0.289537
HS.526753	3	3.82253	0.164801	3	4.29921	0.0371219	1.39154	1.39154	1.83737	0.140025
HS.122812	3	4.68004	0.133285	3	5.15653	0.0522059	1.39136	1.39136	1.91627	0.127819
HS.553105	3	4.33295	0.400356	3	4.80904	0.0786854	1.39097	1.39097	1.19142	0.299348
LOC647706	3	4.08456	0.199032	3	4.56046	0.583105	1.39078	1.39078	0.932034	0.404081
HS.540455	3	4.55126	0.0876169	3	5.02704	0.108553	1.39067	1.39067	1.86058	0.136308
CDC37L1	3	5.3736	0.0621688	3	5.84928	0.0862117	1.39057	1.39057	2.13887	0.0992135
SPRR1A	3	4.39604	0.0324652	3	4.8717	0.0886117	1.39056	1.39056	2.36771	0.0770128
HS.541093	3	4.82017	0.0315489	3	5.29575	0.00212975	1.39047	1.39047	4.48849	0.0109184
ADPRH	3	5.20469	0.41378	3	5.68005	0.0358915	1.39026	1.39026	1.22782	0.286827
HS.22381	3	5.94152	0.166206	3	6.41688	0.0141048	1.39026	1.39026	1.93895	0.124527
LOC652078	3	5.94495	0.0983741	3	6.42018	0.0351555	1.39014	1.39014	2.25258	0.0873949
LOC643197	3	4.74807	0.190084	3	5.22326	0.00515704	1.3901	1.3901	1.86269	0.135976
SLC27A4	3	4.32906	0.507254	3	4.8042	0.248231	1.39005	1.39005	0.946814	0.397346
C7ORF34	3	4.05605	0.185432	3	4.53115	0.14671	1.39002	1.39002	1.42785	0.226517
HS.544228	3	5.32093	0.00750781	3	5.79563	0.0271931	1.38963	1.38963	4.41378	0.0115666
HS.545445	3	4.13798	0.262958	3	4.61228	0.0381667	1.38925	1.38925	1.49708	0.208718
SHC3	3	5.11627	0.076209	3	5.5903	0.0416335	1.38899	1.38899	2.39179	0.0750215
HS.545647	3	4.77701	0.0438351	3	5.25094	0.0059809	1.38889	1.38889	3.67782	0.0212447
LOC641851	3	4.99915	0.0819686	3	5.47244	0.00649485	1.38827	1.38827	2.75614	0.0510512
HS.112782	3	5.14863	0.0112504	3	5.62142	0.0263491	1.38779	1.38779	4.22315	0.0134436
HS.570535	3	5.46772	0.025139	3	5.94045	0.00186925	1.38773	1.38773	4.98219	0.00758553
HS.460574	3	4.30635	0.0321487	3	4.77901	0.01606	1.38767	1.38767	3.72864	0.0203209
LOC643687	3	4.33527	0.0423761	3	4.80778	0.113823	1.38752	1.38752	2.07077	0.107137
HS.481476	3	4.30975	0.10237	3	4.78186	0.00564706	1.38713	1.38713	2.48801	0.0676282
HS.528883	3	4.87858	0.203939	3	5.35065	0.104723	1.3871	1.3871	1.47173	0.215068
HS.97872	3	4.50645	0.0101443	3	4.97809	0.0765283	1.38669	1.38669	2.7748	0.0500841
LOC646686	3	5.08911	0.29457	3	5.56056	0.092369	1.38651	1.38651	1.31275	0.259518
HS.148993	3	4.31496	0.124126	3	4.78606	0.00436103	1.38617	1.38617	2.27639	0.0851251
HS.580051	3	4.71528	0.135368	3	5.18628	0.0414791	1.38606	1.38606	1.93988	0.124394
HS.543999	3	4.85713	0.0823419	3	5.32805	0.0750476	1.38599	1.38599	2.05598	0.108948
DUSP6	3	4.8121	0.0528572	3	5.28292	0.024936	1.3859	1.3859	2.92377	0.0430807
HBB	3	4.99439	0.0751249	3	5.46463	0.00302062	1.38534	1.38534	2.91358	0.0435219
HS.537050	3	4.56554	0.0203706	3	5.03574	0.0296592	1.3853	1.3853	3.64104	0.0219445
C11ORF37	3	4.3678	0.0226762	3	4.83773	0.00340583	1.38504	1.38504	5.03989	0.00728263
SLC12A1	3	4.49967	0.185839	3	4.9693	0.0325869	1.38476	1.38476	1.74047	0.156752
ROS1	3	4.8969	0.2694	3	5.36627	0.0687585	1.3845	1.3845	1.39801	0.234653
HS.564090	3	5.17356	0.101382	3	5.64285	0.0301933	1.38442	1.38442	2.24083	0.0885408
LOC387870	3	4.88818	0.1141	3	5.35685	0.0329624	1.38383	1.38383	2.11679	0.101709
LOC441362	3	4.77468	0.124091	3	5.24319	0.0459006	1.38367	1.38367	1.96816	0.120423
LOC652068	3	4.31129	0.311951	3	4.77965	0.002164	1.38353	1.38353	1.44742	0.221338
HS.582021	3	5.05679	0.192732	3	5.52471	0.026172	1.38312	1.38312	1.73223	0.158268
HS.211704	3	4.30874	0.0351001	3	4.77618	0.051791	1.38265	1.38265	2.74659	0.0515546
C14ORF21	3	6.66819	0.0818722	3	7.13561	0.0311333	1.38263	1.38263	2.40833	0.0736882
LOC642843	3	4.09243	0.383065	3	4.55954	0.138671	1.38234	1.38234	1.12009	0.325385
LOC650853	3	5.40486	0.00664632	3	5.87126	0.124055	1.38166	1.38166	2.2345	0.0891644
ASB16	3	4.9237	0.132515	3	5.3897	0.0413688	1.38127	1.38127	1.93559	0.125009
HS.562084	3	4.14676	0.0846598	3	4.61268	0.00566473	1.38121	1.38121	2.6852	0.0549313
HS.576550	3	4.36524	0.00958876	3	4.83012	0.0144248	1.38021	1.38021	5.19609	0.00653367
HS.539516	3	5.01996	0.160954	3	5.4847	0.0402734	1.38007	1.38007	1.79445	0.147185
GLRA1	3	5.10612	0.071933	3	5.57066	0.0752726	1.37988	1.37988	2.09712	0.103991
HS.564017	3	4.36956	0.0278446	3	4.83381	0.0663318	1.3796	1.3796	2.62023	0.0587854
HS.146563	3	4.71775	0.254798	3	5.18142	0.0104313	1.37905	1.37905	1.55942	0.193908
LOC646194	3	3.80754	0.0908398	3	4.27093	0.632018	1.37878	1.37878	0.944022	0.398611
TOX	3	4.71127	0.0126384	3	5.17466	0.0520064	1.37878	1.37878	3.15673	0.0342914
HS.552122	3	4.661	0.200795	3	5.12428	0.0560048	1.37868	1.37868	1.58347	0.188485
LOC651774	3	4.5352	0.237034	3	4.99823	0.135601	1.37844	1.37844	1.3138	0.259195
BMP8A	3	4.48118	0.0491401	3	4.94408	0.0333394	1.37831	1.37831	2.79175	0.0492239
HS.566740	3	5.38178	0.0097574	3	5.84468	0.0275657	1.37831	1.37831	4.15009	0.0142593
FAM71D	3	4.74549	0.544386	3	5.20772	0.0109269	1.37767	1.37767	1.07435	0.343154
HS.72804	3	4.85164	0.0643294	3	5.31367	0.208197	1.37747	1.37747	1.53293	0.200066
LOC651731	3	4.20828	0.154588	3	4.67017	0.246236	1.37735	1.37735	1.26365	0.274985
HS.195316	3	4.28024	0.185055	3	4.74212	0.104527	1.37733	1.37733	1.48663	0.211313
HS.541714	3	4.64629	0.107233	3	5.10759	0.0912767	1.37678	1.37678	1.79329	0.147386
LOC651711	3	3.66183	0.369604	3	4.12283	0.679323	1.37649	1.37649	0.779625	0.479164
HS.582985	3	5.56711	0.110932	3	6.02808	0.0281129	1.37647	1.37647	2.14119	0.0989551
HS.224418	3	4.8902	0.00793655	3	5.35098	0.0605147	1.37628	1.37628	3.05043	0.0380123
LGI3	3	4.16397	0.0403676	3	4.62474	0.0281471	1.37627	1.37627	3.04893	0.038068
HS.129345	3	4.8992	0.110004	3	5.35954	0.0661604	1.37586	1.37586	1.89966	0.13029
RHOH	3	4.2535	0.35832	3	4.71355	0.00115433	1.37559	1.37559	1.32902	0.25458
HS.557975	3	4.6174	0.188781	3	5.07728	0.0116542	1.37543	1.37543	1.77919	0.149826
FLT1	3	4.29248	0.142571	3	4.75168	0.198431	1.37478	1.37478	1.36203	0.244847
XLKD1	3	3.7578	0.0345776	3	4.21662	0.096415	1.37441	1.37441	2.19569	0.0930986
HS.199393	3	4.91044	0.111403	3	5.36922	0.108841	1.37437	1.37437	1.6932	0.16567
HS.579437	3	4.5414	0.0780636	3	5.00003	0.0324665	1.37424	1.37424	2.38936	0.0752199
HS.547738	3	4.20653	0.371761	3	4.66512	0.151308	1.3742	1.3742	1.09826	0.333759
HS.518427	3	4.56614	0.126109	3	5.02463	0.0848017	1.3741	1.3741	1.72916	0.158839
LOC652570	3	3.93091	0.712935	3	4.38929	0.0187382	1.374	1.374	0.928163	0.40586
HS.563373	3	5.01705	0.237132	3	5.47512	0.011971	1.37371	1.37371	1.58966	0.187114
OR13A1	3	4.86123	0.351878	3	5.31929	0.0540177	1.37369	1.37369	1.2453	0.280989
VAPB	3	4.3314	0.17827	3	4.78934	0.0436752	1.37358	1.37358	1.68365	0.167537
HS.538340	3	4.27794	0.88563	3	4.73577	0.0344222	1.37347	1.37347	0.826716	0.454861
DCAF12L2	3	4.67894	0.0813188	3	5.13598	0.0243235	1.37272	1.37272	2.43554	0.0715521
HS.322919	3	4.04706	0.163173	3	4.50388	0.00759553	1.37251	1.37251	1.9147	0.128051
HS.396795	3	5.01329	0.280489	3	5.46965	0.0604473	1.37208	1.37208	1.35374	0.247256
CXCL10	3	4.93269	0.0634433	3	5.38865	0.0354361	1.3717	1.3717	2.51151	0.0659512
LOC647955	3	5.63584	0.0509085	3	6.09153	0.102402	1.37144	1.37144	2.01578	0.114044
CPO	3	4.69432	0.30779	3	5.14998	0.0088582	1.37142	1.37142	1.40255	0.233397
HS.402285	3	4.82098	0.0800516	3	5.27657	0.00969668	1.37135	1.37135	2.63408	0.0579383
ARHGAP26	3	5.23345	0.0670148	3	5.6885	0.00320585	1.37083	1.37083	2.97429	0.0409696
HS.436868	3	4.03342	0.186747	3	4.48809	0.0541835	1.37047	1.37047	1.60441	0.183892
OR6C74	3	4.72109	0.0780106	3	5.17575	0.316852	1.37046	1.37046	1.25322	0.278383
KCNN4	3	6.07355	0.0241068	3	6.52783	0.0365613	1.3701	1.3701	3.19451	0.0330736
TGM4	3	4.13422	0.0539371	3	4.58834	0.0464599	1.36994	1.36994	2.48237	0.0680378
HS.552483	3	4.34447	0.0187883	3	4.79846	0.0460104	1.36983	1.36983	3.08907	0.0366073
HS.146803	3	5.1896	0.0143854	3	5.64289	0.0810886	1.36916	1.36916	2.54096	0.0639159
HS.563458	3	4.57708	0.0251624	3	5.02978	0.0648479	1.3686	1.3686	2.6135	0.0592016
HS.130361	3	4.98882	0.0492151	3	5.44142	0.0607299	1.36851	1.36851	2.36425	0.0773037
APOB	3	4.90023	0.0673048	3	5.35229	0.0702087	1.36799	1.36799	2.11146	0.102322
HS.540262	3	4.7859	0.0633073	3	5.23794	0.0164836	1.36797	1.36797	2.77178	0.0502394
HS.573795	3	4.42207	0.943388	3	4.87376	0.115734	1.36763	1.36763	0.760186	0.489484
HS.571061	3	4.71255	0.0439422	3	5.1641	0.0696109	1.36752	1.36752	2.32099	0.0810484
HS.560015	3	4.37617	0.233304	3	4.82764	0.0617568	1.36743	1.36743	1.43956	0.223403
HS.543667	3	4.33801	0.0278966	3	4.7894	0.131165	1.36736	1.36736	1.96033	0.121509
HS.561644	3	4.76996	0.0456714	3	5.22131	0.0133682	1.36732	1.36732	3.21737	0.0323612
MS4A10	3	4.40997	0.248988	3	4.86106	0.109249	1.36706	1.36706	1.30536	0.261791
LOC402269	3	4.48363	0.0500385	3	4.93443	0.0722347	1.36679	1.36679	2.23293	0.0893197
CRB1	3	5.02463	0.0284668	3	5.4752	0.0117158	1.36658	1.36658	3.89322	0.0176425
HS.540761	3	3.79644	0.211742	3	4.24691	0.283717	1.36648	1.36648	1.10847	0.329819
SPON2	3	3.97216	0.196479	3	4.42237	0.107509	1.36624	1.36624	1.41431	0.230173
LOC642832	3	3.97559	0.783316	3	4.42556	0.179614	1.36601	1.36601	0.794221	0.471525
OR51A4	3	3.76222	0.292471	3	4.21206	0.0947465	1.36589	1.36589	1.2521	0.27875
HS.582298	3	4.88745	0.0586043	3	5.33726	0.0327826	1.36586	1.36586	2.5772	0.0615087
FMR1	3	4.29383	0.0825075	3	4.74356	0.0729743	1.36578	1.36578	1.97546	0.119421
HS.563808	3	4.64357	0.0839801	3	5.09324	0.0166377	1.36573	1.36573	2.45537	0.0700395
HS.544077	3	4.65155	0.0600914	3	5.10066	0.00721582	1.36519	1.36519	2.99833	0.0400078
HS.567054	3	4.40314	0.0164022	3	4.85208	0.093261	1.36503	1.36503	2.34809	0.0786796
NFAM1	3	4.88129	0.357915	3	5.33021	0.0332682	1.36501	1.36501	1.24318	0.281692
HS.561029	3	4.61855	0.381317	3	5.06668	0.0900436	1.36427	1.36427	1.13054	0.321442
SOX17	3	4.46856	0.041161	3	4.91658	0.107969	1.36417	1.36417	2.00945	0.114871
FLJ21986	3	4.97473	0.0352954	3	5.42272	0.0816817	1.36414	1.36414	2.26869	0.0858519
HS.541929	3	4.43857	0.41895	3	4.88656	0.0662635	1.36413	1.36413	1.11393	0.327727
HS.549823	3	5.0141	0.407194	3	5.46198	0.0183615	1.36404	1.36404	1.18918	0.300135
LOC91661	3	5.17144	0.164008	3	5.61927	0.00294774	1.36398	1.36398	1.8983	0.130494
HOXC12	3	3.61522	2.48819	3	4.06244	0.524091	1.36341	1.36341	0.446305	0.678472
HS.563971	3	3.89704	0.200952	3	4.34422	0.319216	1.36338	1.36338	1.07393	0.343321
TINAGL1	3	3.95143	0.0410587	3	4.39824	0.0860178	1.36302	1.36302	2.17097	0.0957066
HS.516537	3	4.49007	0.145728	3	4.93648	0.0257555	1.36264	1.36264	1.86716	0.135275
HS.567121	3	4.5843	0.111393	3	5.03029	0.134856	1.36225	1.36225	1.55669	0.194532
LOC641518	3	4.76658	0.0302302	3	5.21231	0.0275423	1.36201	1.36201	3.212	0.0325268
LOC139116	3	4.4562	0.432507	3	4.90187	0.135791	1.36195	1.36195	1.02398	0.363731
MAGEE2	3	4.60996	0.324744	3	5.05556	0.0233056	1.36188	1.36188	1.30824	0.260904
HS.545067	3	3.93613	0.212901	3	4.38166	0.0653164	1.36182	1.36182	1.46301	0.217294
LOC650227	3	5.11656	0.0575812	3	5.56192	0.117543	1.36165	1.36165	1.84331	0.139064
LOC645070	3	4.92541	0.111333	3	5.37056	0.0133851	1.36146	1.36146	2.18328	0.0943982
LOC652260	3	4.79313	1.17521	3	5.23809	0.0452787	1.36128	1.36128	0.697611	0.523843
HS.127506	3	4.10235	0.0294853	3	4.5473	0.428831	1.36127	1.36127	1.13839	0.318512
CCDC42	3	4.2229	0.0499623	3	4.66781	0.0292871	1.36123	1.36123	2.73742	0.0520436
HS.577361	3	4.87148	0.0956371	3	5.31629	0.022436	1.36113	1.36113	2.24212	0.0884142
HS.550255	3	4.90709	0.157134	3	5.35183	0.0837682	1.36107	1.36107	1.56945	0.191627
HS.564514	3	4.30745	0.178192	3	4.75198	0.264468	1.36087	1.36087	1.15726	0.311568
LOC645946	3	4.14726	0.183235	3	4.59178	0.105112	1.36086	1.36086	1.43383	0.224923
HS.526996	3	4.44513	0.0015886	3	4.88955	0.0230066	1.36076	1.36076	4.9082	0.00799674
LOC653817	3	4.03823	0.172814	3	4.4826	0.0197393	1.36072	1.36072	1.75399	0.154295
DNAJC30	3	6.74775	0.298515	3	7.1921	0.134384	1.3607	1.3607	1.16974	0.307049
HS.543172	3	5.59958	0.0236969	3	6.04349	0.0194231	1.36029	1.36029	3.70268	0.0207867
HS.561823	3	4.88178	0.206414	3	5.32531	0.0326816	1.35994	1.35994	1.57111	0.191251
HIPK4	3	4.50943	0.0966101	3	4.95289	0.0261464	1.35986	1.35986	2.19226	0.0934556
HS.573723	3	5.57145	0.0202657	3	6.01464	0.0614818	1.35961	1.35961	2.6848	0.0549536
HS.565568	3	4.8526	0.0270629	3	5.29569	0.0354613	1.35951	1.35951	3.06923	0.0373211
HS.540843	3	4.9977	0.0560462	3	5.44078	0.0714039	1.3595	1.3595	2.14964	0.0980215
HS.580555	3	4.35305	0.0454344	3	4.7961	0.0166961	1.35948	1.35948	3.0787	0.0369784
OR5B17	3	3.98897	0.191864	3	4.43201	0.0586996	1.35947	1.35947	1.53302	0.200045
LOC728094	3	4.72885	0.0140157	3	5.17185	0.0129194	1.35943	1.35943	4.67523	0.00948128
CACNA1S	3	4.58553	0.101018	3	5.02834	0.011336	1.35925	1.35925	2.28814	0.084029
PFDN2	3	5.04688	0.0245795	3	5.48935	0.0715577	1.35894	1.35894	2.47176	0.0688164
HS.147557	3	4.79642	0.0859003	3	5.23878	0.0878108	1.35882	1.35882	1.83831	0.139873
NUDT12	3	4.8648	0.176944	3	5.30687	0.128438	1.35854	1.35854	1.38554	0.238136
GRM1	3	4.34234	0.484773	3	4.78433	0.0504698	1.35848	1.35848	1.04642	0.354433
HS.150105	3	5.0281	0.0291202	3	5.46992	0.0801208	1.35832	1.35832	2.31534	0.0815529
HS.563877	3	4.96664	0.0266804	3	5.40828	0.0302283	1.35814	1.35814	3.20652	0.0326971
HS.579724	3	4.87081	0.0211356	3	5.31206	0.0121193	1.35778	1.35778	4.19099	0.0137955
HS.565058	3	4.52011	0.0404028	3	4.96133	0.0868601	1.35776	1.35776	2.14224	0.0988384
HS.158863	3	4.36454	0.0443416	3	4.80517	0.0157569	1.3572	1.3572	3.11321	0.0357606
LOC648257	3	4.62245	0.134155	3	5.06257	0.0580649	1.35671	1.35671	1.7387	0.157077
ACMSD	3	6.21049	0.0577536	3	6.65036	0.00290476	1.35648	1.35648	3.09345	0.0364521
HS.576213	3	4.39493	0.29058	3	4.83442	0.00281346	1.35613	1.35613	1.40536	0.232621
RHBG	3	4.61694	0.103392	3	5.05637	0.0773907	1.35607	1.35607	1.79008	0.147937
HS.132048	3	4.46219	0.107424	3	4.90159	0.105204	1.35603	1.35603	1.65045	0.174195
LOC650459	3	4.53816	0.018466	3	4.97727	0.195947	1.35576	1.35576	1.64248	0.175835
HS.565819	3	4.46198	0.128338	3	4.90086	0.118916	1.35556	1.35556	1.52875	0.201054
PIP3-E	3	5.20945	0.156127	3	5.64768	0.0019367	1.35495	1.35495	1.9092	0.128865
LOC652233	3	5.05284	0.0343041	3	5.49092	0.0479877	1.3548	1.3548	2.64508	0.0572754
HS.566059	3	4.85024	0.13014	3	5.28824	0.047259	1.35473	1.35473	1.8012	0.146034
MGC4294	3	4.55953	0.172737	3	4.99751	0.127641	1.35471	1.35471	1.38416	0.238526
MCART2	3	4.38649	0.0758431	3	4.82411	0.0718125	1.35437	1.35437	1.97259	0.119814
GOT1L1	3	4.85541	0.04537	3	5.29284	0.049959	1.35419	1.35419	2.4539	0.0701504
KRT86	3	4.57719	0.299912	3	5.01436	0.000646761	1.35394	1.35394	1.38115	0.239376
LOC642888	3	4.69032	0.0886366	3	5.12736	0.016488	1.35382	1.35382	2.33468	0.0798419
MIP	3	4.12276	0.069237	3	4.55955	0.070937	1.3536	1.3536	2.02072	0.113405
HS.545118	3	5.46758	0.0649659	3	5.90436	0.065633	1.35358	1.35358	2.09341	0.104428
HS.143495	3	4.47851	0.126032	3	4.91513	0.0553959	1.35343	1.35343	1.77547	0.150477
HS.124584	3	5.0351	0.0482139	3	5.47151	0.00846896	1.35323	1.35323	3.1749	0.0336992
LOC646299	3	5.06749	0.796741	3	5.50388	0.0127557	1.35321	1.35321	0.840082	0.448143
HS.565142	3	4.76598	0.0583774	3	5.20223	0.099761	1.35309	1.35309	1.90011	0.130222
C1QTNF5	3	4.7282	0.00674862	3	5.16424	0.179878	1.35288	1.35288	1.74822	0.155338
HS.212235	3	4.54257	0.188831	3	4.97832	0.00284188	1.35262	1.35262	1.72394	0.159811
LOC653620	3	4.55883	0.490779	3	4.99436	0.0310657	1.35241	1.35241	1.04427	0.355314
GPR20	3	5.51429	0.00854089	3	5.94978	0.165372	1.35237	1.35237	1.80873	0.144761
LOC643285	3	4.85589	0.238069	3	5.29132	0.0501321	1.35232	1.35232	1.40488	0.232755
LOC651463	3	4.40226	0.219897	3	4.8375	0.0391309	1.35213	1.35213	1.48119	0.212675
HS.578993	3	4.42709	0.288177	3	4.86225	0.0231628	1.35207	1.35207	1.35082	0.248109
LOC642176	3	4.33091	0.387421	3	4.7659	0.0298289	1.3519	1.3519	1.16638	0.308261
TRIM78P	3	5.32574	0.0830084	3	5.75969	0.0870507	1.35092	1.35092	1.82262	0.142444
HAS1	3	4.48583	0.130272	3	4.91967	0.00263125	1.35082	1.35082	2.06117	0.108309
HS.546379	3	5.02638	0.0564975	3	5.46012	0.313629	1.35073	1.35073	1.23485	0.284466
HS.542312	3	5.20627	0.144359	3	5.63995	0.0914215	1.35067	1.35067	1.54693	0.196786
LOC647006	3	4.9101	0.183495	3	5.34344	0.0397771	1.35036	1.35036	1.58846	0.187381
LOC644658	3	4.24316	0.0220048	3	4.67635	0.0518961	1.35021	1.35021	2.76002	0.0508486
LOC727992	3	4.71766	0.00343078	3	5.15079	0.0260339	1.35017	1.35017	4.37052	0.0119632
FLI1	3	3.95253	0.0852467	3	4.38538	0.0342281	1.3499	1.3499	2.169	0.0959176
HS.544737	3	4.49815	0.338144	3	4.93091	0.0209358	1.34982	1.34982	1.25088	0.279151
LOC644342	3	4.75903	0.00429857	3	5.19168	0.140718	1.34971	1.34971	1.96784	0.120468
SNORD27	3	4.62736	0.280579	3	5.05968	0.0885309	1.3494	1.3494	1.2325	0.285252
ZNF558	3	4.56635	0.22651	3	4.99864	0.0818112	1.34938	1.34938	1.34845	0.248805
HS.582079	3	4.4122	0.13178	3	4.84445	0.0377418	1.34934	1.34934	1.81838	0.143146
HS.551324	3	5.24057	0.0519874	3	5.67268	0.0319909	1.3492	1.3492	2.58265	0.0611559
HS.352357	3	5.06392	0.101551	3	5.49595	0.000523066	1.34913	1.34913	2.34218	0.079189
LOC123876	3	4.18669	0.00780657	3	4.61855	0.0147567	1.34897	1.34897	4.97964	0.00759929
HS.128103	3	4.22272	0.626645	3	4.65421	0.231307	1.34863	1.34863	0.806872	0.464981
HS.159356	3	4.35558	0.546025	3	4.78688	0.0106311	1.34845	1.34845	1.00125	0.373363
HS.204721	3	4.39179	0.262912	3	4.823	0.0131887	1.34836	1.34836	1.42139	0.228254
FLJ32214	3	4.24279	0.0909902	3	4.67391	0.0237672	1.34828	1.34828	2.20431	0.0922084
LOC439936	3	4.00706	0.134698	3	4.43817	0.00855512	1.34827	1.34827	1.97285	0.119777
MGC39584	3	4.1224	0.352109	3	4.55328	0.0152018	1.34806	1.34806	1.23143	0.285612
GPHA2	3	5.11376	0.125418	3	5.54453	6.16089e-05	1.34795	1.34795	2.10631	0.102918
LOC165186	3	4.73372	0.332186	3	5.16435	0.0410484	1.34782	1.34782	1.22088	0.289174
LGALS7	3	4.17662	0.60646	3	4.60721	0.516702	1.34779	1.34779	0.703727	0.520409
HS.128011	3	4.998	0.101181	3	5.42851	0.0571917	1.34771	1.34771	1.87372	0.134253
HS.153661	3	4.55655	0.0980289	3	4.98659	0.0166847	1.34728	1.34728	2.19922	0.0927332
HS.513783	3	5.021	0.219523	3	5.45098	0.014114	1.34721	1.34721	1.54076	0.198223
LOC652200	3	4.29526	0.339451	3	4.72523	0.168766	1.3472	1.3472	1.04465	0.355158
HS.552409	3	4.06658	0.134906	3	4.4965	0.0184447	1.34717	1.34717	1.90159	0.130001
HS.543097	3	5.42165	0.0878578	3	5.85147	0.0460989	1.34707	1.34707	2.03408	0.111693
HS.438663	3	4.97805	0.100118	3	5.40774	0.0094031	1.34695	1.34695	2.24891	0.0877511
HS.270238	3	4.42495	0.151931	3	4.8545	0.0244132	1.34681	1.34681	1.77169	0.151142
FBXO47	3	4.48614	0.246654	3	4.91566	0.211775	1.34679	1.34679	1.09878	0.333557
LOC651536	3	5.11885	0.17147	3	5.54823	0.0710949	1.34665	1.34665	1.51003	0.205551
HS.334018	3	4.68714	0.0901665	3	5.11616	0.0655176	1.34632	1.34632	1.88328	0.132777
HS.498118	3	4.87891	0.0365841	3	5.30775	0.0444501	1.34615	1.34615	2.60931	0.059463
HS.562139	3	4.63199	0.453033	3	5.06081	0.0454912	1.34614	1.34614	1.05196	0.352168
HS.513323	3	5.06809	0.0166313	3	5.49636	0.0286136	1.34562	1.34562	3.48733	0.0251837
HS.561624	3	4.97822	0.103365	3	5.40648	0.0204681	1.34561	1.34561	2.10791	0.102732
HS.98692	3	4.88223	0.03933	3	5.31027	0.0108795	1.34541	1.34541	3.30869	0.0296909
HS.195045	3	4.23194	0.0630167	3	4.6599	0.0396576	1.34534	1.34534	2.31334	0.0817319
HS.562352	3	4.88029	0.0690274	3	5.308	0.0133425	1.3451	1.3451	2.58123	0.0612481
HS.42746	3	4.4781	0.0215727	3	4.90578	0.0958342	1.34508	1.34508	2.16192	0.096681
FLG2	3	4.66701	0.0172886	3	5.09468	0.00887114	1.34505	1.34505	4.57982	0.0101848
LEFTY1	3	4.92136	0.0515694	3	5.34891	0.00438918	1.34495	1.34495	3.13051	0.0351679
HS.573985	3	5.18515	0.0719934	3	5.61265	0.00276538	1.3449	1.3449	2.70811	0.0536422
LOC136288	3	4.70853	0.0407414	3	5.136	0.0381401	1.34487	1.34487	2.63621	0.0578094
CD38	3	4.35119	0.11032	3	4.77858	0.0141179	1.3448	1.3448	2.09851	0.103828
SCEL	3	5.42093	0.141816	3	5.84818	0.00580923	1.34466	1.34466	1.926	0.126395
RSPO1	3	4.26554	0.0729692	3	4.69235	0.143861	1.34426	1.34426	1.58757	0.187576
PGA4	3	3.59609	0.159558	3	4.02285	0.117387	1.34421	1.34421	1.40458	0.232836
LOC653750	3	5.06906	0.139036	3	5.49546	0.0304929	1.34387	1.34387	1.79371	0.147312
HS.539283	3	4.5567	0.0458725	3	4.98302	0.18075	1.3438	1.3438	1.55112	0.195816
HS.516209	3	4.41997	0.351745	3	4.84621	0.034543	1.34373	1.34373	1.18785	0.300604
LOC651553	3	5.05998	0.00809253	3	5.48617	0.0371676	1.34368	1.34368	3.46983	0.0255875
HS.562070	3	5.05728	0.162603	3	5.48344	0.0867114	1.34365	1.34365	1.4783	0.213403
HS.543920	3	4.41118	0.00160261	3	4.8371	0.144786	1.34343	1.34343	1.92814	0.126085
HS.544881	3	4.4479	0.0181158	3	4.87354	0.0956888	1.34317	1.34317	2.18537	0.0941779
HS.561952	3	4.55659	0.0311275	3	4.98196	0.0132355	1.34292	1.34292	3.49798	0.0249417
KCNA6	3	4.33712	0.43741	3	4.76171	0.00012119	1.34219	1.34219	1.1118	0.328539
LOC642950	3	4.87067	0.48105	3	5.29504	0.0694867	1.34199	1.34199	0.990641	0.377938
LOC652451	3	4.47767	0.119942	3	4.90188	0.0924102	1.34184	1.34184	1.59445	0.186061
LOC653962	3	4.57841	0.404191	3	5.00257	0.125214	1.34179	1.34179	1.00971	0.369755
LOC645537	3	4.59709	0.073599	3	5.0212	0.0346716	1.34175	1.34175	2.23248	0.0893648
HS.530207	3	4.77087	0.0473217	3	5.19497	0.0133312	1.34174	1.34174	2.98267	0.0406315
HS.105821	3	5.02602	0.042324	3	5.45	0.165015	1.34162	1.34162	1.61273	0.182099
LOC126860	3	4.38042	0.152285	3	4.80397	0.103461	1.34123	1.34123	1.45065	0.220493
HS.542309	3	4.43781	0.211812	3	4.86127	0.0198563	1.34114	1.34114	1.52384	0.202223
HS.539871	3	4.53719	0.0891091	3	4.96049	0.0208123	1.34099	1.34099	2.21142	0.0914812
LGALS9C	3	3.37822	0.0533433	3	3.80127	0.389605	1.34076	1.34076	1.10098	0.332703
HS.568836	3	4.15884	0.415757	3	4.58177	0.0916187	1.34065	1.34065	1.0284	0.361882
HS.573537	3	4.43249	0.160758	3	4.85532	0.0724698	1.34055	1.34055	1.51648	0.20399
HS.570490	3	4.85367	0.12119	3	5.27647	0.0412906	1.34053	1.34053	1.81678	0.143413
DUOX2	3	4.33693	0.185327	3	4.75957	0.0359121	1.34038	1.34038	1.55634	0.194614
LOC650905	3	4.18121	0.464155	3	4.6035	0.347363	1.34006	1.34006	0.811949	0.462375
HS.174246	3	4.58273	0.0258067	3	5.00491	0.00554478	1.33996	1.33996	4.12985	0.0144957
HS.520343	3	4.51488	0.208001	3	4.93655	0.0227699	1.33947	1.33947	1.52032	0.203066
LOC644231	3	4.13923	0.263782	3	4.56083	0.15995	1.33941	1.33941	1.1218	0.324738
DEFB128	3	5.07613	0.15092	3	5.49767	0.00400044	1.33936	1.33936	1.85503	0.137187
KIAA1975	3	4.93535	0.00566825	3	5.35688	0.0305081	1.33934	1.33934	3.83858	0.018482
HS.545258	3	4.9424	0.229096	3	5.36388	0.039357	1.3393	1.3393	1.40898	0.231629
HS.547389	3	4.35225	0.241863	3	4.77354	0.0390106	1.33913	1.33913	1.37687	0.240591
ANP32E	3	4.5446	0.330546	3	4.96542	0.143305	1.33869	1.33869	1.05885	0.349372
HS.578449	3	4.50154	0.0265586	3	4.92219	0.0175569	1.33853	1.33853	3.46883	0.0256108
HS.138248	3	4.55304	0.169232	3	4.97367	0.00309839	1.33851	1.33851	1.75499	0.154115
HS.571344	3	4.968	0.00419734	3	5.38858	0.332616	1.33847	1.33847	1.25522	0.277729
HS.570765	3	4.74076	0.109579	3	5.16128	0.068349	1.33841	1.33841	1.72672	0.159293
PROL1	3	5.08458	0.00596661	3	5.50493	0.0514975	1.33825	1.33825	3.03722	0.0385072
CAPN13	3	4.4312	0.0544596	3	4.85153	0.0392946	1.33824	1.33824	2.37771	0.076179
LOC644286	3	5.36618	0.025858	3	5.7865	0.0254147	1.33822	1.33822	3.21509	0.0324314
OR4C16	3	5.59183	0.0485139	3	6.01189	0.00330668	1.33798	1.33798	3.19609	0.0330237
OR2T34	3	4.39802	0.233518	3	4.81796	0.137015	1.33787	1.33787	1.19489	0.298133
SLC38A5	3	5.67746	0.010329	3	6.09677	0.00619397	1.33729	1.33729	5.65006	0.00483371
TBC1D9	3	7.57256	0.201259	3	7.9916	0.00275041	1.33703	1.33703	1.60689	0.183354
HS.441432	3	4.34321	0.0323971	3	4.76219	0.117722	1.33698	1.33698	1.87297	0.134368
HS.22495	3	4.60769	0.0371623	3	5.02653	0.262823	1.33685	1.33685	1.32452	0.255937
HS.429843	3	5.14792	0.379602	3	5.56673	0.171382	1.33682	1.33682	0.977242	0.383783
HS.561814	3	5.27873	0.359367	3	5.69751	0.0709048	1.3368	1.3368	1.10581	0.33084
HS.537877	3	4.71014	0.144121	3	5.1289	0.0508186	1.33679	1.33679	1.6428	0.175769
LOC650520	3	4.9008	0.010933	3	5.31955	0.0848473	1.33677	1.33677	2.34359	0.0790674
LOC391045	3	5.12247	0.179942	3	5.54122	0.0510658	1.33677	1.33677	1.50905	0.205787
HS.566932	3	4.52097	0.655876	3	4.93963	0.148977	1.33669	1.33669	0.808286	0.464255
HS.544130	3	4.80041	0.131366	3	5.21901	0.0928021	1.33663	1.33663	1.53133	0.200444
PLA1A	3	4.75415	0.179948	3	5.17274	0.092334	1.33662	1.33662	1.38944	0.237042
LOC651515	3	4.49562	0.0410861	3	4.9142	0.0660015	1.33661	1.33661	2.21548	0.0910686
HS.543007	3	5.17598	0.0813366	3	5.59446	0.0633044	1.33652	1.33652	1.90589	0.129358
HS.540351	3	4.05739	0.104808	3	4.47577	0.0367686	1.33642	1.33642	1.92587	0.126415
HS.532515	3	5.10921	0.166056	3	5.52741	0.149977	1.33626	1.33626	1.28848	0.267055
HS.130635	3	4.7902	0.0786252	3	5.20816	0.0711442	1.33604	1.33604	1.87061	0.134736
HS.282467	3	4.31199	0.202074	3	4.72994	0.0139249	1.33602	1.33602	1.55758	0.194328
HS.544687	3	4.43398	0.122753	3	4.85159	0.000382634	1.33571	1.33571	2.06128	0.108295
HS.564326	3	4.61158	0.0026689	3	5.02914	0.0320562	1.33567	1.33567	3.88119	0.0178233
HS.572238	3	5.45845	0.0522052	3	5.8758	0.0144782	1.33547	1.33547	2.79927	0.0488477
HS.581690	3	5.77579	0.051293	3	6.19305	0.0316894	1.3354	1.3354	2.50889	0.0661357
RPGRIP1	3	3.31941	0.865163	3	3.73657	0.0646768	1.33529	1.33529	0.749299	0.495338
LOC652846	3	4.3489	0.393264	3	4.76595	0.163626	1.3352	1.3352	0.967991	0.387864
HS.561746	3	4.81995	0.101086	3	5.23678	0.0312165	1.33499	1.33499	1.9849	0.118137
TSNAXIP1	3	5.16403	0.0281671	3	5.58081	0.0573994	1.33495	1.33495	2.46784	0.0691069
DNAJC2	3	6.1216	0.451403	3	6.5381	0.0161125	1.33469	1.33469	1.05507	0.350904
LOC648470	3	4.66402	0.0269974	3	5.0805	0.00568059	1.33467	1.33467	3.99052	0.0162579
SLC19A2	3	5.61435	0.0439058	3	6.03075	0.0311948	1.33459	1.33459	2.63176	0.0580792
HS.116823	3	4.37667	0.0428581	3	4.79305	0.0700981	1.33458	1.33458	2.14583	0.0984407
LOC652468	3	4.13457	0.025365	3	4.55071	0.163792	1.33435	1.33435	1.65726	0.172808
HS.545587	3	5.31954	0.0709749	3	5.73556	0.0928952	1.33424	1.33424	1.78	0.149684
RNASE2	3	4.59538	0.259892	3	5.01126	0.176711	1.33411	1.33411	1.09015	0.336919
LOC649182	3	5.3593	0.168713	3	5.77451	0.0160929	1.33349	1.33349	1.6729	0.169663
LOC642424	3	4.45166	0.0092472	3	4.86683	0.0171917	1.33345	1.33345	4.42243	0.0114892
HS.334097	3	4.05606	0.0571205	3	4.471	0.00158957	1.33324	1.33324	2.96612	0.041303
HS.541834	3	5.08108	0.0698438	3	5.49596	0.0726568	1.33319	1.33319	1.90361	0.129698
LOC442060	3	4.85241	0.201872	3	5.26711	0.0223667	1.33302	1.33302	1.51685	0.203901
HS.553448	3	4.51663	0.108614	3	4.93116	0.0970334	1.33286	1.33286	1.58327	0.18853
FLJ46026	3	4.16066	0.484026	3	4.57514	0.166214	1.33282	1.33282	0.890277	0.423625
HS.541222	3	4.67826	0.0190949	3	5.09265	0.0798292	1.33273	1.33273	2.28197	0.084603
HS.441354	3	4.36426	0.022028	3	4.77847	0.0882658	1.33257	1.33257	2.16025	0.0968615
HS.544592	3	5.12981	0.101758	3	5.5439	6.60905e-05	1.33245	1.33245	2.24763	0.0878759
HS.61750	3	4.46486	0.214936	3	4.87862	0.170499	1.33215	1.33215	1.15434	0.312633
C18ORF1	3	5.01879	0.0683219	3	5.4324	0.00803205	1.33201	1.33201	2.59255	0.0605211
HS.92993	3	4.87598	0.15039	3	5.28953	0.0810591	1.33196	1.33196	1.48889	0.21075
HS.566516	3	5.48563	0.00259852	3	5.89906	0.0998369	1.33185	1.33185	2.23737	0.0888811
HS.541067	3	4.88709	0.0500506	3	5.30049	0.251165	1.33183	1.33183	1.30466	0.262006
PTGIR	3	4.88604	0.00119884	3	5.29924	0.00471402	1.33163	1.33163	9.30725	0.000741584
HS.351878	3	5.04362	0.11891	3	5.4566	0.0468112	1.33143	1.33143	1.75713	0.153732
PTCH2	3	5.04815	0.205827	3	5.4611	0.0162919	1.33141	1.33141	1.51763	0.203712
LOC642692	3	5.35373	0.0572974	3	5.76646	0.0344157	1.3312	1.3312	2.36054	0.0776172
HS.580542	3	5.25912	0.0127994	3	5.67177	0.0301894	1.33113	1.33113	3.44716	0.0261221
C10ORF113	3	4.04322	0.992788	3	4.4558	0.00302003	1.33107	1.33107	0.716124	0.513498
HS.541005	3	4.88739	0.0170438	3	5.29995	0.0163046	1.33105	1.33105	3.91302	0.0173495
LOC641721	3	4.67009	0.0924668	3	5.08242	0.0393069	1.33084	1.33084	1.96742	0.120525
PCDP1	3	5.30299	0.0236085	3	5.71532	0.0122556	1.33084	1.33084	3.7712	0.0195842
FAM26D	3	4.50355	0.0553142	3	4.91588	0.110075	1.33083	1.33083	1.75609	0.153918
C9ORF53	3	5.0092	0.273539	3	5.42118	0.222408	1.33051	1.33051	1.01326	0.368248
LOC392559	3	4.27456	0.139572	3	4.6865	0.0702877	1.33048	1.33048	1.55752	0.194343
SCTR	3	4.99435	0.132609	3	5.40618	0.0541719	1.33037	1.33037	1.65048	0.174189
OR5W2	3	4.26679	0.13685	3	4.67836	0.0425594	1.33013	1.33013	1.68299	0.167666
TRIM59	3	5.28883	0.257877	3	5.70036	0.00998686	1.33009	1.33009	1.37721	0.240492
SYTL1	3	5.09231	0.0997028	3	5.50383	0.0504255	1.33008	1.33008	1.83958	0.139666
HS.334221	3	5.04986	0.237135	3	5.4613	0.0591291	1.33001	1.33001	1.30924	0.260594
HS.434230	3	4.79123	0.0271397	3	5.20235	0.0441124	1.32972	1.32972	2.6677	0.0559398
HS.396322	3	4.95281	0.0857734	3	5.36375	0.0367579	1.32956	1.32956	2.0334	0.11178
HS3ST6	3	5.27602	0.0510826	3	5.68678	0.00128075	1.32938	1.32938	3.10909	0.0359037
OR8G1	3	4.69859	0.0786704	3	5.10925	0.0179845	1.32929	1.32929	2.28786	0.084055
HS.563215	3	4.60968	0.21336	3	5.02023	0.044655	1.3292	1.3292	1.39994	0.234117
C12ORF8	3	4.93065	0.10403	3	5.34118	0.32323	1.32918	1.32918	1.08784	0.337826
HS.374199	3	5.00566	0.0030488	3	5.41617	0.00315534	1.32916	1.32916	9.02701	0.00083417
ZBTB12	3	4.89721	0.324775	3	5.30769	0.12076	1.32913	1.32913	1.06515	0.346832
HS.550046	3	4.78379	0.0452107	3	5.19413	0.0392689	1.329	1.329	2.44528	0.070804
HS.576095	3	4.20244	0.0160114	3	4.6127	0.0252605	1.32893	1.32893	3.49779	0.0249461
HS.515379	3	4.81713	0.00665068	3	5.22738	0.158347	1.32892	1.32892	1.74935	0.155134
HS.223225	3	4.5557	0.0547999	3	4.96572	0.0555156	1.32871	1.32871	2.1382	0.0992885
HS.536992	3	5.82535	0.00459761	3	6.23521	0.0343224	1.32855	1.32855	3.59835	0.0227915
HS.542684	3	4.38373	0.326923	3	4.79345	0.0170431	1.32842	1.32842	1.20999	0.292895
HS.87194	3	5.9948	0.0270329	3	6.40441	0.126445	1.32832	1.32832	1.81095	0.144389
LOC441127	3	4.9693	0.0111026	3	5.37878	0.00331922	1.32821	1.32821	5.90586	0.00411392
HS.563998	3	5.386	0.047608	3	5.79508	0.00986849	1.32785	1.32785	2.95552	0.0417399
LOC653418	3	4.21837	0.098411	3	4.62724	0.443018	1.32765	1.32765	0.962447	0.390328
VN1R5	3	5.57184	0.00132121	3	5.98055	0.0334544	1.32749	1.32749	3.79604	0.0191688
HS.292188	3	4.47719	0.427972	3	4.88583	0.0700938	1.32743	1.32743	1.00289	0.372661
UPP2	3	4.40118	0.0499727	3	4.80973	0.301976	1.32735	1.32735	1.19279	0.29887
HS.409514	3	4.63476	0.025153	3	5.04323	0.0751758	1.32727	1.32727	2.23358	0.0892551
LOC653486	3	4.72795	0.412047	3	5.1364	0.00181117	1.32726	1.32726	1.09969	0.333204
MGAT4C	3	4.38352	0.220066	3	4.79159	0.0507786	1.32691	1.32691	1.3581	0.245984
HECW1	3	4.10795	0.277968	3	4.51537	0.116791	1.32631	1.32631	1.12314	0.324228
LOC441812	3	4.53135	0.144442	3	4.93853	0.23933	1.32608	1.32608	1.13841	0.318504
HS.565547	3	4.30153	0.0592951	3	4.70867	0.0457388	1.32606	1.32606	2.17593	0.0951765
HS.544905	3	4.53739	0.182108	3	4.94413	0.00224565	1.32568	1.32568	1.64077	0.176189
HS.584342	3	4.38465	0.2043	3	4.79137	0.37021	1.32567	1.32567	0.929426	0.405279
LOC650261	3	4.68753	0.14575	3	5.09425	0.0529887	1.32567	1.32567	1.58022	0.189209
LOC648127	3	4.62591	0.0125967	3	5.03258	0.00111592	1.32562	1.32562	6.01503	0.00384708
HS.543845	3	4.89048	0.0222709	3	5.29711	0.00453845	1.32559	1.32559	4.30157	0.0126299
HS.538884	3	4.06131	0.0275342	3	4.46791	0.23456	1.32556	1.32556	1.37561	0.240948
C14ORF178	3	5.36581	0.00251606	3	5.77225	0.00979854	1.32541	1.32541	6.34376	0.00316256
LOC643454	3	5.37036	0.265039	3	5.77661	0.0739494	1.32523	1.32523	1.20853	0.293398
HS.202471	3	4.80444	0.169687	3	5.21058	0.0344498	1.32514	1.32514	1.55697	0.194468
HS.565982	3	4.27686	0.228994	3	4.6829	0.0254808	1.32504	1.32504	1.39414	0.235727
HS.541645	3	5.04002	0.155419	3	5.44557	0.0599831	1.32459	1.32459	1.51348	0.204713
P2RX6P	3	4.62674	0.351652	3	5.03228	0.0110478	1.32458	1.32458	1.16632	0.308282
HS.445100	3	4.63159	0.0551204	3	5.03704	0.0218241	1.3245	1.3245	2.53165	0.0645511
HS.565630	3	4.94609	0.0149266	3	5.35145	0.0257164	1.32442	1.32442	3.48266	0.0252907
LOC646780	3	5.12833	0.00342519	3	5.53362	0.00954705	1.32435	1.32435	6.16323	0.00351802
HS.578310	3	4.47454	0.229969	3	4.87965	0.137186	1.32418	1.32418	1.15798	0.311305
HS.545754	3	3.83941	0.0683761	3	4.24449	0.104309	1.32417	1.32417	1.68842	0.166602
HS.237007	3	4.5124	0.00567777	3	4.91737	0.0567766	1.32406	1.32406	2.80671	0.0484792
PCDHB8	3	4.46789	0.113288	3	4.87261	0.00920954	1.32383	1.32383	2.00285	0.11574
SLC35F4	3	4.88471	0.00609373	3	5.28929	0.0196209	1.3237	1.3237	4.36987	0.0119693
MST1R	3	4.88975	0.0011203	3	5.29424	0.0228697	1.32362	1.32362	4.52321	0.0106322
LMAN1L	3	5.61402	0.0135859	3	6.01849	0.0445339	1.3236	1.3236	2.90593	0.0438565
HS.149099	3	4.76292	0.176122	3	5.16727	0.12288	1.32349	1.32349	1.28079	0.269487
HS.409512	3	5.0148	0.195518	3	5.41907	0.0471167	1.32342	1.32342	1.42153	0.228218
LOC654116	3	4.70123	0.00757218	3	5.10545	0.0854633	1.32337	1.32337	2.29537	0.0833622
HS.570178	3	4.80025	0.137401	3	5.20431	0.0904566	1.32323	1.32323	1.46614	0.216492
HS.564803	3	4.58502	0.00902568	3	4.98897	0.0977807	1.32313	1.32313	2.14087	0.0989907
HS.62946	3	4.36061	0.135701	3	4.76455	0.0146244	1.32311	1.32311	1.8045	0.145475
CXORF27	3	5.16113	0.0986775	3	5.56502	0.00902881	1.32308	1.32308	2.13164	0.100024
KIF19	3	4.41176	0.0993516	3	4.81541	0.0737251	1.32285	1.32285	1.68052	0.168153
LOC402569	3	4.678	0.0770807	3	5.08136	0.0577126	1.32258	1.32258	1.90291	0.129803
HS.566685	3	5.14602	0.126235	3	5.54936	0.0172424	1.32256	1.32256	1.84432	0.138901
LOC442251	3	4.4635	0.21505	3	4.86673	0.0219386	1.32247	1.32247	1.43467	0.224699
HS.554002	3	4.54949	0.101633	3	4.95264	0.169201	1.32239	1.32239	1.34176	0.250781
HS.561704	3	4.96278	0.0821947	3	5.36589	0.0815354	1.32236	1.32236	1.72554	0.159512
HS.144129	3	5.17119	0.112465	3	5.57391	0.0165066	1.322	1.322	1.9423	0.124048
TMBIM1	3	5.33751	0.0315996	3	5.74022	0.0321035	1.32199	1.32199	2.76362	0.0506613
LOC653060	3	4.34438	0.147189	3	4.74708	0.210274	1.32198	1.32198	1.16662	0.308174
LOC391730	3	5.03721	0.414423	3	5.4398	0.0280907	1.32187	1.32187	1.04823	0.353691
LOC646812	3	4.83906	0.114044	3	5.24161	0.0334577	1.32184	1.32184	1.81542	0.14364
NEU4	3	4.81324	0.0642595	3	5.21574	0.00224041	1.3218	1.3218	2.70342	0.0539029
TNK1	3	4.35614	0.000106422	3	4.75837	0.0921574	1.32155	1.32155	2.29364	0.0835214
HS.27094	3	4.98569	0.2893	3	5.3879	0.00490257	1.32153	1.32153	1.28437	0.268352
HS.580813	3	4.87375	0.0442276	3	5.27596	0.0216686	1.32153	1.32153	2.71381	0.0533269
HS.563922	3	5.67471	0.0450393	3	6.07686	0.034289	1.32148	1.32148	2.47309	0.0687188
LOC653648	3	4.84182	0.0310353	3	5.24397	0.0452272	1.32147	1.32147	2.52228	0.0651986
HS.581319	3	4.81633	0.173042	3	5.21836	0.0681245	1.32137	1.32137	1.41795	0.229185
LOC402508	3	4.48236	0.456287	3	4.88425	0.05379	1.32123	1.32123	0.974646	0.384925
HS.542144	3	4.59354	0.0460196	3	4.99529	0.0196832	1.32112	1.32112	2.71477	0.0532741
HS.199896	3	4.80741	0.0640564	3	5.2091	0.0995828	1.32105	1.32105	1.71992	0.160565
HS.544076	3	5.37191	0.00783656	3	5.77353	0.00497028	1.32099	1.32099	6.14687	0.00355259
HS.551750	3	5.53735	0.021119	3	5.93872	0.00779318	1.32076	1.32076	4.08845	0.0149941
NCCRP1	3	5.15011	0.00269084	3	5.55126	0.062722	1.32056	1.32056	2.71669	0.0531681
HS.578470	3	4.31235	0.527341	3	4.71331	0.0209545	1.32038	1.32038	0.937891	0.4014
LOC643341	3	5.18817	0.0283135	3	5.589	0.0309477	1.32027	1.32027	2.85195	0.0463046
FLJ34047	3	5.27787	0.0998283	3	5.67838	0.0221416	1.31998	1.31998	1.98634	0.117943
HS.538881	3	4.92988	0.00691791	3	5.33038	0.0115347	1.31997	1.31997	5.10672	0.00695003
LOC653734	3	4.73949	0.158741	3	5.13988	0.0287093	1.31986	1.31986	1.60174	0.184471
XKR4	3	4.28457	0.444172	3	4.6844	0.0669194	1.31935	1.31935	0.968698	0.387551
HS.235477	3	5.00904	0.0728421	3	5.40883	0.112448	1.31932	1.31932	1.60869	0.182966
IL20RA	3	5.46192	0.0120723	3	5.86156	0.119029	1.31917	1.31917	1.91171	0.128493
HS.563751	3	4.3362	0.0972979	3	4.73562	0.0813389	1.31897	1.31897	1.63681	0.177011
HS.564895	3	4.66	0.034318	3	5.05935	0.0945859	1.31891	1.31891	1.92654	0.126317
HS.543853	3	4.55528	0.0147759	3	4.95459	0.00913559	1.31888	1.31888	4.47269	0.0110518
HS.569871	3	5.35384	0.175622	3	5.75298	0.0289122	1.31872	1.31872	1.52864	0.201081
HS.516862	3	4.79361	0.0864562	3	5.19271	0.0128748	1.31869	1.31869	2.19333	0.0933451
LOC642144	3	4.97788	0.108625	3	5.37696	0.0206074	1.31866	1.31866	1.92278	0.126864
TSPY1	3	4.48216	0.051839	3	4.88115	0.00796156	1.31858	1.31858	2.82598	0.0475385
HS.566650	3	4.74007	0.150763	3	5.13903	0.00562523	1.31856	1.31856	1.74739	0.15549
HS.565777	3	4.21735	0.080109	3	4.61613	0.124581	1.31839	1.31839	1.52668	0.201548
HS.204733	3	4.63282	0.0198502	3	5.03159	0.1413	1.31838	1.31838	1.72055	0.160446
HS.572739	3	4.62739	0.223281	3	5.02607	0.0708745	1.31831	1.31831	1.27322	0.271901
HS.562862	3	4.90376	0.263718	3	5.30232	0.14941	1.31819	1.31819	1.07402	0.343286
HS.143821	3	5.09124	0.0737042	3	5.48953	0.00979064	1.31795	1.31795	2.38748	0.0753737
HS.544679	3	4.50542	0.0845909	3	4.9037	0.0152478	1.31794	1.31794	2.18327	0.0943994
HS.583877	3	4.34108	0.0338871	3	4.73933	0.0283435	1.3179	1.3179	2.76505	0.0505867
HS.116424	3	6.03665	0.178579	3	6.43453	0.0540464	1.31758	1.31758	1.42886	0.226247
OSMR	3	5.03546	0.0443677	3	5.43327	0.000199109	1.3175	1.3175	3.26384	0.0309684
HS.211743	3	4.5596	0.187813	3	4.95739	0.0225667	1.31749	1.31749	1.50217	0.207467
LOC649944	3	4.30646	0.382433	3	4.70399	0.0683171	1.31725	1.31725	1.02557	0.363061
HS.201719	3	4.98459	0.000449369	3	5.38201	0.0803664	1.31716	1.31716	2.42143	0.072651
CNGA1	3	4.42518	0.00808344	3	4.82246	0.0702871	1.31702	1.31702	2.458	0.0698413
GABRB1	3	4.28202	0.303352	3	4.6793	0.125501	1.31702	1.31702	1.05074	0.352667
UBE2S	3	5.48291	0.141504	3	5.88016	0.0116713	1.317	1.317	1.75807	0.153562
LOC440386	3	4.45596	0.15283	3	4.85318	0.0722959	1.31697	1.31697	1.45003	0.220654
HS.578386	3	4.61129	0.0465468	3	5.008	0.0727393	1.3165	1.3165	1.98948	0.11752
SLC17A9	3	4.25765	0.386751	3	4.65435	0.348576	1.3165	1.3165	0.801293	0.467858
HS.541724	3	3.86475	0.107684	3	4.26129	0.43555	1.31635	1.31635	0.931866	0.404157
HS.573286	3	4.56934	0.0258645	3	4.96583	0.00859716	1.3163	1.3163	3.69935	0.0208472
HS.576646	3	4.74848	0.0205887	3	5.14459	0.000480298	1.31596	1.31596	4.72674	0.00912602
HS.584577	3	4.78495	0.0528294	3	5.18099	0.364427	1.31589	1.31589	1.06192	0.348132
ANGPT4	3	4.38448	0.00596467	3	4.78039	0.0111204	1.31577	1.31577	5.24625	0.00631331
HS.127991	3	4.77123	0.118184	3	5.16705	0.00517418	1.3157	1.3157	1.95201	0.122674
HS.545186	3	5.37944	0.0599619	3	5.77527	0.0335568	1.31569	1.31569	2.24188	0.088437
LOC646129	3	4.71839	0.0847122	3	5.11419	0.0767758	1.31568	1.31568	1.70598	0.163208
MYO15A	3	4.30055	0.192315	3	4.69633	0.29428	1.31565	1.31565	0.982722	0.381383
HS.543895	3	5.17389	0.0960877	3	5.5693	0.0360261	1.31532	1.31532	1.88426	0.132626
HS.583854	3	4.34533	0.281392	3	4.7405	0.391589	1.31509	1.31509	0.834329	0.451025
GIPR	3	4.86213	0.0484601	3	5.25715	0.129629	1.31496	1.31496	1.62131	0.180268
HS.293676	3	4.6933	0.161918	3	5.08827	0.0569844	1.31492	1.31492	1.46219	0.217506
KIAA1683	3	5.62009	0.0396634	3	6.01455	0.0436387	1.31445	1.31445	2.36716	0.0770586
HS.25479	3	4.41676	0.0587392	3	4.81108	0.0559042	1.31432	1.31432	2.0171	0.113874
DRD5	3	4.86859	0.0049454	3	5.26288	0.0918798	1.3143	1.3143	2.19477	0.0931946
C6ORF156	3	4.14365	0.174989	3	4.5379	0.111069	1.31427	1.31427	1.27677	0.270767
HS.181697	3	4.75609	0.139062	3	5.15032	0.0496612	1.31424	1.31424	1.57181	0.191095
HS.561405	3	4.57555	0.0859094	3	4.96969	0.00953718	1.31416	1.31416	2.2097	0.0916563
PDCD1	3	4.78071	0.0538574	3	5.17461	0.0549241	1.31394	1.31394	2.06857	0.107404
LOC650887	3	4.32543	0.136509	3	4.71921	0.00254788	1.31383	1.31383	1.82901	0.14139
HS.437395	3	5.14306	0.110989	3	5.53672	0.0240987	1.31372	1.31372	1.85513	0.137173
LOC391157	3	4.0746	0.0207029	3	4.468	0.205148	1.31349	1.31349	1.43379	0.224933
LOC652784	3	4.69884	0.535989	3	5.09205	0.0260822	1.31331	1.31331	0.908428	0.415035
HS.560862	3	4.95746	0.287784	3	5.35064	0.0218997	1.31328	1.31328	1.22374	0.288204
OSTALPHA	3	4.86468	0.168477	3	5.25786	0.124929	1.31328	1.31328	1.25722	0.277074
HTR1F	3	4.44622	0.138946	3	4.83912	0.040293	1.31303	1.31303	1.60738	0.183249
HS.400256	3	6.38621	0.391929	3	6.77904	0.0164898	1.31297	1.31297	1.06466	0.347028
LOC644472	3	5.02	0.312535	3	5.41276	0.029574	1.31291	1.31291	1.16308	0.309452
CYP8B1	3	4.58978	0.102827	3	4.98236	0.0835287	1.31274	1.31274	1.57514	0.190344
LOC399829	3	4.90771	0.00806525	3	5.30029	0.0562741	1.31273	1.31273	2.68065	0.0551912
HS.463489	3	5.42664	0.087613	3	5.81921	0.0296767	1.31273	1.31273	1.9854	0.11807
ZNF75A	3	6.6574	0.217769	3	7.04971	0.00297922	1.3125	1.3125	1.44626	0.221641
HS.539597	3	5.20633	0.161774	3	5.59843	0.11386	1.3123	1.3123	1.29358	0.265454
HS.382836	3	4.67864	0.200348	3	5.07067	0.183817	1.31224	1.31224	1.09551	0.334825
FAM155A	3	4.54044	6.93812e-05	3	4.93234	0.0169201	1.31212	1.31212	5.20771	0.0064818
FGF6	3	4.43205	0.0174466	3	4.82362	0.0313698	1.31182	1.31182	3.06962	0.0373066
HS.541070	3	4.16475	0.106102	3	4.55619	0.01291	1.31171	1.31171	1.96534	0.120813
HS.549952	3	4.68061	0.0850285	3	5.07194	0.0332779	1.3116	1.3116	1.97058	0.120089
HS.147481	3	4.3472	0.458144	3	4.73846	0.0729513	1.31154	1.31154	0.929905	0.405058
HS.544558	3	4.98562	0.00811674	3	5.37677	0.042543	1.31144	1.31144	3.01006	0.0395479
HS.550307	3	5.16123	0.0213306	3	5.55237	0.109548	1.31144	1.31144	1.8727	0.134411
HS.537616	3	4.77699	0.342711	3	5.16811	0.0175986	1.31141	1.31141	1.12859	0.322175
LOC652844	3	4.6645	0.763111	3	5.0556	0.0498672	1.31139	1.31139	0.751293	0.494262
LOC652563	3	5.42297	0.0202784	3	5.81402	0.0276583	1.31134	1.31134	3.09353	0.0364492
SNX32	3	5.90752	0.0105655	3	6.29843	0.0195529	1.31122	1.31122	3.90143	0.0175202
LOC645172	3	5.02428	0.0159328	3	5.41516	0.0783475	1.31119	1.31119	2.20489	0.0921493
HS.545804	3	4.65753	0.0941408	3	5.04819	0.221728	1.31099	1.31099	1.20395	0.294982
HS.435523	3	4.99575	0.014475	3	5.38636	0.0476431	1.31096	1.31096	2.71459	0.0532839
HS.563501	3	4.37896	0.272192	3	4.76955	0.0793407	1.31092	1.31092	1.14102	0.317535
HS.566081	3	4.7208	0.00914387	3	5.11129	0.0300107	1.31084	1.31084	3.41804	0.0268284
HS.542391	3	4.14721	0.0990721	3	4.53758	0.0870722	1.31073	1.31073	1.56717	0.192143
HS.542179	3	4.67895	0.0113164	3	5.06929	0.00123409	1.31071	1.31071	6.03499	0.00380064
HS.372683	3	4.76921	0.0320542	3	5.15926	0.255135	1.31044	1.31044	1.26065	0.275957
LOC644373	3	4.65606	0.105943	3	5.04588	0.0111705	1.31023	1.31023	1.97299	0.119759
HS.140466	3	4.41976	0.158795	3	4.80948	0.148827	1.31014	1.31014	1.21704	0.290481
FOSL2	3	5.67833	0.0872497	3	6.06799	0.038669	1.31009	1.31009	1.90198	0.129942
HS.385760	3	5.48403	0.0433335	3	5.87361	0.00270185	1.31001	1.31001	3.14487	0.0346848
LOC442582	3	5.14027	0.124368	3	5.52984	0.217645	1.31	1.31	1.15377	0.31284
HS.542594	3	4.48799	0.034663	3	4.87748	0.0898425	1.30993	1.30993	1.91188	0.128467
BTBD17	3	4.04059	0.00530113	3	4.42997	0.258406	1.30984	1.30984	1.31336	0.259331
IL2RB	3	4.34752	0.0364831	3	4.73663	0.0386367	1.30959	1.30959	2.45899	0.0697674
HS.541039	3	5.05363	0.169843	3	5.44251	0.0406505	1.30938	1.30938	1.46813	0.215983
LOC731884	3	5.4866	0.0297103	3	5.87525	0.0672872	1.30917	1.30917	2.16141	0.096736
GPR77	3	4.47779	0.0408098	3	4.86642	0.0124796	1.30915	1.30915	2.91593	0.0434198
ESF1	3	4.94238	0.0202216	3	5.33099	0.0278363	1.30913	1.30913	3.07036	0.0372797
HS.538368	3	5.10536	0.0223118	3	5.49373	0.00693886	1.30892	1.30892	3.93316	0.0170576
LOC642904	3	5.12155	0.0336659	3	5.50977	0.00113279	1.30878	1.30878	3.60462	0.0226648
HS.556466	3	4.30599	0.0932053	3	4.69407	0.00252019	1.30865	1.30865	2.17257	0.0955354
RHCG	3	4.71556	0.00884452	3	5.10363	0.0217609	1.30864	1.30864	3.84211	0.0184263
FLJ40194	3	5.00278	0.0219777	3	5.39062	0.0873484	1.30843	1.30843	2.03166	0.112002
LOC647200	3	4.4141	0.166712	3	4.80185	0.115567	1.30835	1.30835	1.26407	0.27485
LOC641860	3	5.41786	0.00525663	3	5.80542	0.0155509	1.30817	1.30817	4.6535	0.00963619
HS.154631	3	4.65849	0.0936007	3	5.04588	0.131764	1.30803	1.30803	1.41341	0.230418
LOC729692	3	5.49324	0.019211	3	5.88048	0.0101369	1.30789	1.30789	3.91518	0.017318
HS.131110	3	4.83691	0.141181	3	5.22408	0.0245664	1.30782	1.30782	1.64717	0.174869
GPR65	3	4.91983	0.0154411	3	5.30687	0.0423778	1.30771	1.30771	2.78794	0.0494159
ZCCHC4	3	5.64098	0.0578754	3	6.028	0.028694	1.30769	1.30769	2.27831	0.0849446
EFHC2	3	4.64772	0.0196338	3	5.03464	0.0138089	1.3076	1.3076	3.66464	0.0214924
HS.563381	3	4.81105	0.116078	3	5.19786	0.0164515	1.3075	1.3075	1.84036	0.13954
HS.562118	3	4.77039	0.0346196	3	5.15718	0.0223634	1.30748	1.30748	2.80649	0.0484899
VN1R4	3	4.82332	0.0544304	3	5.20979	0.0266722	1.30719	1.30719	2.3505	0.0784728
HS.581300	3	5.07873	0.00858743	3	5.46497	0.0250009	1.30698	1.30698	3.65023	0.021767
FAT4	3	4.70902	0.0115558	3	5.09516	0.00246204	1.30689	1.30689	5.64893	0.00483723
FLJ10803	3	5.75831	0.112091	3	6.14432	0.0240464	1.30678	1.30678	1.81207	0.144201
HS.538116	3	5.52222	0.128288	3	5.90803	0.0218797	1.30659	1.30659	1.72442	0.159721
HS.541910	3	5.07388	0.267572	3	5.45961	0.0943121	1.30652	1.30652	1.11061	0.328998
HS.542464	3	5.09144	0.121311	3	5.47712	0.0557385	1.30648	1.30648	1.58761	0.187567
TTTY16	3	4.75257	0.311479	3	5.13822	0.0722949	1.30645	1.30645	1.07825	0.341608
HS.380202	3	4.51135	0.151377	3	4.89691	0.00314187	1.30637	1.30637	1.69889	0.164569
LOC441268	3	6.20443	0.0659957	3	6.58972	0.0384484	1.30612	1.30612	2.06492	0.10785
LOC645781	3	4.3829	0.131009	3	4.76817	0.0295107	1.3061	1.3061	1.66556	0.171132
HS.560811	3	4.96118	0.221258	3	5.34634	0.0390966	1.30601	1.30601	1.30744	0.261151
CD300LG	3	6.26259	0.0820577	3	6.64774	0.00452139	1.30599	1.30599	2.26715	0.0859981
HS.540292	3	4.30191	0.250187	3	4.68687	0.0266686	1.30582	1.30582	1.26721	0.273834
HS.201030	3	4.18855	0.037964	3	4.57348	0.040569	1.3058	1.3058	2.37911	0.0760626
HS.551391	3	4.23768	0.501177	3	4.62235	0.00230076	1.30557	1.30557	0.939004	0.400893
HS.554396	3	4.5857	0.142241	3	4.97016	0.0651977	1.30537	1.30537	1.46204	0.217545
LOC645757	3	4.21967	0.0253149	3	4.60413	0.36685	1.30536	1.30536	1.06333	0.347565
TRHDE	3	4.58633	0.176485	3	4.97056	0.0205753	1.30516	1.30516	1.49916	0.208207
HS.566034	3	4.55025	0.146664	3	4.93446	0.00325549	1.30514	1.30514	1.71869	0.160797
HS.464614	3	4.23274	0.126525	3	4.61677	0.0639853	1.30498	1.30498	1.52393	0.202203
LOC648085	3	4.53776	0.0607607	3	4.92176	0.0907316	1.30495	1.30495	1.70881	0.162666
OR4S2	3	4.59652	0.198579	3	4.98051	0.0097127	1.30495	1.30495	1.45729	0.21877
HS.537907	3	3.79387	0.157449	3	4.17782	0.219665	1.30491	1.30491	1.08292	0.339759
HS.563732	3	4.5282	0.250897	3	4.91212	0.0397535	1.30489	1.30489	1.23344	0.284936
LOC646825	3	4.87766	0.0442809	3	5.26134	0.00395839	1.30467	1.30467	3.02574	0.0389429
LOC642212	3	4.16158	0.373258	3	4.54526	0.0359582	1.30466	1.30466	1.03884	0.357547
HS.543515	3	4.43612	0.0346792	3	4.81972	0.00786206	1.3046	1.3046	3.22136	0.0322387
HS.30980	3	4.72232	0.115719	3	5.10585	0.0275495	1.30453	1.30453	1.75501	0.154111
HS.202872	3	4.97615	0.491215	3	5.3596	0.376008	1.30446	1.30446	0.713194	0.515126
LOC653729	3	4.14269	0.146034	3	4.5258	0.0300847	1.30416	1.30416	1.58121	0.188988
HS.148081	3	4.85981	0.0967264	3	5.24293	0.15198	1.30415	1.30415	1.33059	0.25411
FLJ10374	3	7.13372	0.0963238	3	7.51664	0.0630851	1.30398	1.30398	1.66115	0.17202
HS.156593	3	4.65302	0.0207068	3	5.03566	0.221952	1.30373	1.30373	1.34541	0.2497
BPIL3	3	4.48992	0.00336748	3	4.87254	0.0303689	1.30371	1.30371	3.60811	0.0225946
LOC647534	3	5.3386	0.0267401	3	5.72107	0.0858279	1.30357	1.30357	1.97449	0.119553
HS.543759	3	5.15609	0.00135052	3	5.5385	0.0306419	1.30351	1.30351	3.70306	0.0207797
LOC645464	3	5.06137	0.0203998	3	5.44376	0.165276	1.30349	1.30349	1.53702	0.199101
HS.582706	3	5.03548	0.0245033	3	5.41781	0.0029364	1.30344	1.30344	3.99765	0.0161617
HS.54773	3	4.78866	0.050972	3	5.17073	0.0152501	1.30321	1.30321	2.5716	0.061874
HS.542934	3	5.35012	0.0166714	3	5.73217	0.0506068	1.3032	1.3032	2.55123	0.0632227
TMEM16C	3	4.40982	0.283141	3	4.79145	0.0295158	1.30282	1.30282	1.18216	0.302616
HS.58185	3	5.1287	0.00784693	3	5.51025	0.0838337	1.30275	1.30275	2.18264	0.0944657
CACNA1F	3	4.62373	0.0332577	3	5.00522	0.0319709	1.30268	1.30268	2.58714	0.060867
C9ORF27	3	3.80176	0.305505	3	4.18318	0.468294	1.30262	1.30262	0.75102	0.494409
HS.125526	3	4.82717	0.0193403	3	5.20856	0.0364833	1.30259	1.30259	2.79587	0.0490178
HS.312050	3	4.16693	0.157413	3	4.54818	0.0752996	1.30247	1.30247	1.36887	0.242875
BPESC1	3	5.2542	0.0865655	3	5.63525	0.0860466	1.30229	1.30229	1.58857	0.187355
SLFN12L	3	4.28275	0.486296	3	4.66375	0.192935	1.30225	1.30225	0.800717	0.468156
HS.537248	3	4.42988	0.00226319	3	4.81083	0.0711973	1.3022	1.3022	2.43446	0.0716355
FLJ90036	3	4.5915	0.145575	3	4.97241	0.0340816	1.30216	1.30216	1.55654	0.194567
HS.569406	3	4.38322	0.121416	3	4.76406	0.30983	1.3021	1.3021	1.00449	0.371977
HS.547178	3	4.92502	0.203067	3	5.30582	0.00780586	1.30206	1.30206	1.4363	0.224266
HS.564789	3	4.70146	0.566533	3	5.08224	0.0236695	1.30205	1.30205	0.858499	0.439017
HS.30280	3	5.2038	0.0031153	3	5.58441	0.0623959	1.30189	1.30189	2.57563	0.0616112
LOC390205	3	4.9226	0.257703	3	5.30318	0.00626071	1.30187	1.30187	1.28303	0.268775
HS.561226	3	4.75067	0.201359	3	5.13125	0.0062564	1.30187	1.30187	1.4467	0.221526
HS.145188	3	4.86683	0.0556184	3	5.24738	0.0323411	1.30183	1.30183	2.22242	0.0903688
HS.571164	3	4.8715	0.179223	3	5.25196	0.101752	1.30176	1.30176	1.2432	0.281686
HS.564848	3	4.95819	0.031442	3	5.33862	0.00905958	1.30173	1.30173	3.27419	0.0306679
HS.571946	3	5.82029	0.311499	3	6.20068	0.0966808	1.30169	1.30169	1.03124	0.360697
HS.66049	3	5.26187	0.0273706	3	5.64217	0.0122135	1.30161	1.30161	3.31077	0.0296331
HS.405849	3	4.11848	0.221448	3	4.49874	0.00565951	1.30158	1.30158	1.38206	0.239117
HS.544172	3	4.57857	0.102658	3	4.95868	0.202025	1.30144	1.30144	1.19273	0.298889
FAM3B	3	4.62374	0.0428039	3	5.00381	0.00778494	1.3014	1.3014	2.9268	0.0429508
LILRA4	3	5.12405	0.0011695	3	5.50392	0.0444754	1.30123	1.30123	3.0797	0.0369425
ADAMTS12	3	4.4791	0.167599	3	4.85869	0.00425026	1.30098	1.30098	1.58603	0.187918
HS.544685	3	4.53533	0.122132	3	4.91473	0.0632493	1.3008	1.3008	1.52623	0.201654
LOC643922	3	4.55669	0.0155663	3	4.93605	0.0043494	1.30076	1.30076	4.65597	0.00961846
LOC644045	3	4.73882	0.00524161	3	5.11802	0.0220447	1.30063	1.30063	3.97617	0.0164536
HS.543634	3	5.00069	0.0128316	3	5.37945	0.0940295	1.30022	1.30022	2.00683	0.115214
CCDC69	3	4.93363	0.64083	3	5.31229	0.0827768	1.30013	1.30013	0.770994	0.483725
HS.553265	3	4.45565	0.00826335	3	4.83428	0.0788866	1.30011	1.30011	2.22149	0.0904625
DNM3	3	4.85591	0.349119	3	5.23448	0.0186477	1.30005	1.30005	1.08123	0.340426
HS.544018	3	4.76814	0.206538	3	5.14652	0.0287783	1.29988	1.29988	1.35102	0.248051
HS.579243	3	4.94665	0.032835	3	5.32498	0.0219411	1.29984	1.29984	2.79985	0.0488188
ARAP2	3	6.00581	0.0412741	3	6.38412	0.146921	1.29982	1.29982	1.51044	0.205451
WDTC1	3	4.81893	0.21781	3	5.19723	0.0434707	1.29981	1.29981	1.28187	0.269144
LOC648424	3	4.6506	0.00624321	3	5.02844	0.108622	1.2994	1.2994	1.93099	0.125672
HS.123543	3	4.56168	0.00494919	3	4.93946	0.0059883	1.29934	1.29934	6.2567	0.00332817
OR5F1	3	4.81809	0.0674684	3	5.1958	0.0113354	1.29928	1.29928	2.33047	0.0802103
LOC200493	3	5.32885	0.269712	3	5.70653	0.0584393	1.29925	1.29925	1.14195	0.317192
SUGT1P	3	4.51361	0.014541	3	4.89127	0.057346	1.29924	1.29924	2.43975	0.0712273
HS.539904	3	4.43936	0.118424	3	4.81688	0.364551	1.29911	1.29911	0.940888	0.400035
HS.451281	3	5.03964	0.00308553	3	5.41706	0.0374288	1.29901	1.29901	3.24771	0.0314436
C9ORF150	3	4.94823	0.0610744	3	5.32554	0.0650847	1.29892	1.29892	1.83991	0.139612
HS.120552	3	4.26062	0.355807	3	4.63784	0.03165	1.29884	1.29884	1.04965	0.353111
HS.567104	3	5.17263	0.165061	3	5.54972	0.0940665	1.29872	1.29872	1.28306	0.268767
HS.545615	3	5.08743	0.0881398	3	5.46434	0.00554984	1.29856	1.29856	2.13286	0.0998864
HS.564530	3	4.39477	0.0522622	3	4.77161	0.0328226	1.2985	1.2985	2.23766	0.0888519
HS.563744	3	5.27039	0.0128944	3	5.647	0.00526129	1.29828	1.29828	4.84107	0.00839354
LOC644268	3	4.27399	0.199225	3	4.65059	0.120308	1.29828	1.29828	1.15393	0.31278
LOC647096	3	4.79799	0.098987	3	5.17444	0.174234	1.29814	1.29814	1.24741	0.280293
LOC642414	3	4.09968	0.351217	3	4.47612	0.0709319	1.29813	1.29813	1.00351	0.372398
HS.212086	3	5.14495	0.0135194	3	5.52136	0.0266911	1.29811	1.29811	3.25127	0.0313382
OR4K17	3	4.50459	0.0159544	3	4.88078	0.105532	1.29791	1.29791	1.86943	0.13492
HS.290540	3	4.51707	0.262966	3	4.89323	0.0881886	1.29788	1.29788	1.09948	0.333285
OLFM3	3	3.98808	0.0841935	3	4.36383	0.0270051	1.29752	1.29752	1.95169	0.122718
TAS2R31	3	4.25342	0.163408	3	4.6291	0.303766	1.29745	1.29745	0.951998	0.395007
C17ORF78	3	5.30501	0.0514169	3	5.68018	0.00273729	1.29699	1.29699	2.79232	0.0491955
GLP1R	3	5.2186	0.188717	3	5.59371	0.0289234	1.29694	1.29694	1.39267	0.236138
LOC646931	3	4.48349	0.0759843	3	4.85856	0.00516374	1.2969	1.2969	2.28052	0.0847376
ADIG	3	5.50538	0.00308626	3	5.88034	0.00416587	1.2968	1.2968	7.62627	0.00158742
HS.554322	3	4.58787	0.0399021	3	4.96262	0.0593643	1.29661	1.29661	2.06015	0.108434
GYPB	3	3.98358	0.278112	3	4.35794	0.11526	1.29626	1.29626	1.03381	0.359629
HS.568753	3	4.24598	0.304766	3	4.62024	0.0851267	1.29617	1.29617	1.03815	0.357832
HS.578850	3	5.71718	0.0195819	3	6.09138	0.0743421	1.29612	1.29612	2.11482	0.101936
HS.123483	3	4.93304	0.1019	3	5.30724	0.00755493	1.29612	1.29612	1.95903	0.12169
HS.583991	3	4.72676	0.0385136	3	5.10095	0.0381845	1.29611	1.29611	2.34022	0.0793594
LOC649812	3	4.73803	0.0279269	3	5.11211	0.0242138	1.29601	1.29601	2.83752	0.0469854
KIAA1614	3	4.79279	0.154856	3	5.16636	0.0911024	1.29556	1.29556	1.30467	0.262003
HS.132478	3	4.70199	0.0895857	3	5.07542	0.0122166	1.29542	1.29542	2.02714	0.112578
LOC651511	3	5.03578	0.103272	3	5.40898	0.168078	1.29523	1.29523	1.24091	0.282445
HS.223619	3	4.57701	0.212935	3	4.95019	0.0190895	1.29521	1.29521	1.3419	0.250738
HS.565086	3	6.19486	0.00951005	3	6.56801	0.0449042	1.29518	1.29518	2.7707	0.050295
HS.541046	3	4.32489	0.217739	3	4.69791	0.0304703	1.29506	1.29506	1.29682	0.264441
LOC646471	3	4.74767	0.0129986	3	5.12068	0.0627197	1.29505	1.29505	2.34791	0.0786947
LOC649362	3	4.96488	0.0967681	3	5.33789	0.0906838	1.29505	1.29505	1.49223	0.209917
HS.580199	3	5.0751	0.0481857	3	5.4479	0.0295752	1.29487	1.29487	2.31559	0.0815305
LOC644652	3	5.06643	0.0670495	3	5.43908	0.13046	1.29473	1.29473	1.45234	0.220054
FSTL3	3	5.84551	0.0944029	3	6.21802	0.0443509	1.29461	1.29461	1.73213	0.158288
HS.560542	3	5.37379	0.0430594	3	5.74624	0.0962676	1.29455	1.29455	1.72828	0.159002
HS.540741	3	5.12451	0.270198	3	5.49681	0.05855	1.29441	1.29441	1.12465	0.323657
HS.125563	3	4.18973	0.652905	3	4.56194	0.271501	1.29433	1.29433	0.670522	0.539251
HS.565303	3	5.87064	0.132735	3	6.2428	0.0301965	1.29428	1.29428	1.59691	0.185523
HS.187499	3	4.76225	0.0323566	3	5.13435	0.150873	1.29424	1.29424	1.50566	0.206614
HS.544346	3	4.66822	0.0809539	3	5.04016	0.0073426	1.29409	1.29409	2.16798	0.0960266
LOC402176	3	4.44106	0.0734305	3	4.81288	0.0231784	1.29399	1.29399	2.07198	0.106989
LOC728452	3	5.99816	0.0505152	3	6.36969	0.0124734	1.29372	1.29372	2.564	0.0623733
LOC285047	3	4.24467	0.371456	3	4.61613	0.164227	1.29367	1.29367	0.879072	0.429001
MC2R	3	3.97894	1.54959	3	4.35026	0.00377982	1.29353	1.29353	0.516023	0.633052
HS.584617	3	5.37692	0.194498	3	5.74822	0.104181	1.29352	1.29352	1.17675	0.30454
HS.338140	3	4.69879	0.0396878	3	5.07002	0.0772023	1.29346	1.29346	1.88068	0.133176
HCLS1	3	5.00699	0.0116726	3	5.37804	0.115285	1.2933	1.2933	1.8037	0.14561
HS.573532	3	4.15645	0.0531325	3	4.52729	0.000997962	1.29311	1.29311	2.76079	0.0508082
HS.104990	3	4.75144	0.00126677	3	5.12196	0.187212	1.29281	1.29281	1.47821	0.213426
STAB1	3	4.57284	0.0435104	3	4.94304	0.0106283	1.29253	1.29253	2.7558	0.0510693
TSP50	3	4.6323	0.0503368	3	5.00247	0.0185259	1.29251	1.29251	2.44328	0.0709568
LOC650534	3	4.92142	0.0445715	3	5.29151	0.0057341	1.29244	1.29244	2.858	0.0460222
C1ORF150	3	4.21015	0.25148	3	4.58019	0.233128	1.29239	1.29239	0.920705	0.409307
SCYE1	3	5.28747	0.0363023	3	5.65718	0.0858591	1.2921	1.2921	1.83215	0.140876
SLC17A4	3	4.04685	0.411143	3	4.41644	0.10424	1.29198	1.29198	0.891685	0.422954
HS.566520	3	4.18495	0.261613	3	4.55435	0.0132885	1.29181	1.29181	1.2203	0.289371
LOC646861	3	5.20989	0.0418323	3	5.57922	0.068516	1.29175	1.29175	1.92569	0.126441
IL1B	3	4.95593	0.0552601	3	5.3252	0.00478858	1.2917	1.2917	2.61009	0.0594143
LOC400214	3	5.84135	0.0752177	3	6.21054	0.0134771	1.29163	1.29163	2.14718	0.0982923
OPCML	3	5.58229	0.0225997	3	5.9512	0.00378647	1.29138	1.29138	3.93367	0.0170503
NKX2-6	3	4.8625	0.00361704	3	5.23093	0.0443332	1.29095	1.29095	2.91424	0.0434934
HS.540079	3	4.55019	0.535551	3	4.91855	0.0091981	1.29089	1.29089	0.864443	0.436104
NUMBL	3	5.47718	0.0556302	3	5.84547	0.310926	1.29082	1.29082	1.05359	0.351504
OR52E2	3	4.36662	0.266396	3	4.73481	0.0355772	1.29073	1.29073	1.16051	0.310385
LRRC25	3	5.26684	0.105783	3	5.6349	0.0837625	1.29061	1.29061	1.46426	0.216974
LOC732040	3	4.54049	0.313629	3	4.90834	0.0581239	1.29042	1.29042	1.04496	0.355029
HS.541701	3	4.40494	0.0233035	3	4.77271	0.285658	1.29036	1.29036	1.14601	0.31569
HS.583645	3	4.55232	0.149511	3	4.92006	0.0389252	1.29032	1.29032	1.46728	0.216202
HS.123398	3	4.94192	0.221358	3	5.30965	0.0745804	1.29032	1.29032	1.17081	0.306664
ALOX12	3	4.68895	0.0724182	3	5.05665	0.0501917	1.29029	1.29029	1.81881	0.143075
HS.564208	3	4.66403	0.213722	3	5.03161	0.0598183	1.29018	1.29018	1.21729	0.290396
TACR3	3	5.51613	0.0211876	3	5.88369	0.0198937	1.29017	1.29017	3.14095	0.0348157
HS.542293	3	4.10372	0.789756	3	4.47127	0.0641515	1.29016	1.29016	0.688929	0.528747
LOC643102	3	4.98829	0.0078696	3	5.35579	0.00562721	1.29012	1.29012	5.47902	0.00540208
HS.260074	3	4.68055	0.132238	3	5.04803	0.0103499	1.29009	1.29009	1.68557	0.167159
HS.268250	3	4.90996	0.157188	3	5.27735	0.109731	1.29002	1.29002	1.23171	0.285517
LRRC52	3	4.37705	0.127171	3	4.74437	0.100235	1.28995	1.28995	1.33415	0.253045
HS.418279	3	5.02365	0.313399	3	5.39088	0.0427353	1.28987	1.28987	1.06582	0.346563
LOC643899	3	4.6668	0.270661	3	5.03385	0.00836466	1.28971	1.28971	1.20353	0.295126
OR51Q1	3	5.70922	0.0314505	3	6.07602	0.0403161	1.28949	1.28949	2.37152	0.0766939
HS.576748	3	4.65263	0.0215536	3	5.0194	0.0921893	1.28946	1.28946	1.88358	0.13273
LOC649023	3	5.22524	0.0879058	3	5.59201	0.0914406	1.28946	1.28946	1.50003	0.207992
LOC388312	3	4.88743	0.239297	3	5.25417	0.0374294	1.28944	1.28944	1.20753	0.293745
PTPN21	3	5.09954	0.493433	3	5.4662	0.185322	1.28937	1.28937	0.770857	0.483798
DKK4	3	4.54359	0.496845	3	4.91005	0.0135359	1.28919	1.28919	0.888474	0.424486
HS.517924	3	4.57224	0.469523	3	4.93853	0.06616	1.28904	1.28904	0.866848	0.43493
HS.581431	3	4.6739	0.00473432	3	5.0401	0.0133712	1.28896	1.28896	4.71392	0.00921292
LOC653684	3	4.80668	0.0917885	3	5.17274	0.0204128	1.28883	1.28883	1.89286	0.131317
HS.540965	3	4.51601	0.146003	3	4.88206	0.12663	1.28882	1.28882	1.21425	0.291436
HS.564439	3	5.82183	0.0514821	3	6.1877	0.0291109	1.28866	1.28866	2.23223	0.0893892
C19ORF46	3	5.22829	0.159939	3	5.59416	0.0229984	1.28866	1.28866	1.48161	0.21257
LOC642276	3	4.2892	0.440045	3	4.65496	0.0273592	1.28856	1.28856	0.926642	0.406561
HS.552121	3	4.87217	0.00487484	3	5.23787	0.220753	1.28851	1.28851	1.33351	0.253236
HS.514958	3	5.07629	0.0390757	3	5.44172	0.0748372	1.28827	1.28827	1.87535	0.134
LOC389257	3	4.92824	0.207323	3	5.29355	0.0362538	1.28816	1.28816	1.28207	0.269081
HS.162181	3	5.03252	0.00741474	3	5.39783	0.0204496	1.28816	1.28816	3.7905	0.0192605
LOC649723	3	4.35443	0.266965	3	4.71968	0.0809805	1.28811	1.28811	1.07251	0.343889
HS.421200	3	5.05799	0.0646597	3	5.42318	0.0254411	1.28805	1.28805	2.10727	0.102807
HS.539748	3	5.23511	0.130421	3	5.60011	0.0498472	1.28788	1.28788	1.489	0.210722
HS.545282	3	4.9367	0.127657	3	5.30154	0.0500041	1.28774	1.28774	1.49922	0.208192
HS.562636	3	5.13726	0.00815534	3	5.50208	0.000343482	1.28772	1.28772	6.8543	0.00237167
PDE4A	3	5.33532	0.210729	3	5.70001	0.0510464	1.28761	1.28761	1.23458	0.284554
LOC644157	3	4.37369	0.0883935	3	4.73831	0.152236	1.28754	1.28754	1.28742	0.267388
C2ORF48	3	6.48865	0.0610647	3	6.85325	0.0641376	1.28753	1.28753	1.78474	0.14886
SNN	3	6.31472	0.0156895	3	6.67919	0.0503038	1.28741	1.28741	2.45737	0.0698888
HS.532001	3	5.54969	0.10528	3	5.91415	0.0205209	1.2874	1.2874	1.77981	0.149718
LOC642009	3	4.43027	0.0445887	3	4.79447	0.0293645	1.28716	1.28716	2.31963	0.0811695
LOC652392	3	5.14905	0.173659	3	5.51321	0.0919423	1.28713	1.28713	1.22389	0.288155
HS.543398	3	4.55094	0.0990144	3	4.915	0.0846743	1.28704	1.28704	1.47127	0.215185
HS.565823	3	4.92299	0.58707	3	5.28699	0.0274028	1.28699	1.28699	0.804284	0.466314
LOC643426	3	4.55865	0.341148	3	4.9226	0.0380413	1.28694	1.28694	1.0237	0.363845
FAM23B	3	5.08788	0.122686	3	5.45182	0.0394689	1.28693	1.28693	1.56538	0.192548
ZBTB37	3	4.51578	0.223693	3	4.87969	0.0323772	1.2869	1.2869	1.24558	0.280898
HS.382669	3	5.35556	0.118892	3	5.71939	0.244364	1.28684	1.28684	1.04558	0.354774
CCR1	3	5.52166	0.101778	3	5.88545	0.0693623	1.28681	1.28681	1.52314	0.202392
HS.544423	3	4.93986	0.214662	3	5.30349	0.030629	1.28666	1.28666	1.2717	0.27239
OR11L1	3	5.64841	0.0589485	3	6.01178	0.0933541	1.28643	1.28643	1.61271	0.182102
HS.278163	3	3.63415	0.0181067	3	3.99744	0.430917	1.28636	1.28636	0.939033	0.400879
HS.555252	3	5.97533	0.166787	3	6.33855	0.00506217	1.28629	1.28629	1.51758	0.203725
LOC642449	3	4.84044	0.326732	3	5.20359	0.0130479	1.28623	1.28623	1.07907	0.34128
HS.583825	3	4.82274	0.354473	3	5.18581	0.0680485	1.28616	1.28616	0.967451	0.388104
HS.564038	3	4.2056	0.218015	3	4.56866	0.0754328	1.28615	1.28615	1.16084	0.310263
TSHB	3	4.55081	0.110149	3	4.91377	0.0243034	1.28606	1.28606	1.71449	0.161588
HS.565119	3	4.63019	0.17253	3	4.99309	0.00931179	1.28602	1.28602	1.47404	0.214479
F13A1	3	3.97088	0.170787	3	4.3337	0.156458	1.28593	1.28593	1.09853	0.333654
LOC642930	3	4.88218	0.13377	3	5.24495	0.0349458	1.28589	1.28589	1.5297	0.200829
HS.545160	3	4.75555	0.00560058	3	5.11813	0.0444214	1.28573	1.28573	2.80794	0.0484186
PDAP1	3	5.39035	0.000672155	3	5.75282	0.0643877	1.28563	1.28563	2.46136	0.0695893
HS.545469	3	5.66151	0.0571604	3	6.02377	0.137853	1.28544	1.28544	1.42086	0.228399
LOC646043	3	4.26092	0.131772	3	4.62303	0.0876557	1.28531	1.28531	1.33894	0.251618
HS.541260	3	4.54841	0.403834	3	4.91034	0.0323035	1.28514	1.28514	0.949236	0.396252
HS.577657	3	4.22511	0.00993917	3	4.58688	0.0348873	1.285	1.285	2.95956	0.0415725
PCDHA8	3	5.18163	0.0171125	3	5.54329	0.0217427	1.2849	1.2849	3.17783	0.0336047
LOC643406	3	4.13789	0.050564	3	4.49946	0.0523097	1.28482	1.28482	1.95252	0.122603
LOC650147	3	5.37575	0.0104332	3	5.73728	0.070081	1.28478	1.28478	2.2068	0.0919529
LOC389748	3	4.80735	0.0420634	3	5.16859	0.0898005	1.28453	1.28453	1.72303	0.159982
HS.368784	3	4.57144	0.0472042	3	4.93261	0.0394182	1.28446	1.28446	2.12547	0.10072
HS.531296	3	4.68085	0.151591	3	5.04183	0.00826222	1.28429	1.28429	1.56379	0.19291
LOC651219	3	4.69142	0.0278012	3	5.05237	0.0721047	1.28427	1.28427	1.97794	0.119082
FLJ45139	3	4.17998	0.36621	3	4.54093	0.0361085	1.28427	1.28427	0.985653	0.380105
HS.208723	3	4.81829	0.0184301	3	5.17896	0.0170233	1.28403	1.28403	3.31778	0.0294395
HS.565621	3	5.02261	0.0108302	3	5.38327	0.078882	1.28401	1.28401	2.0856	0.105353
HS.538727	3	3.98766	0.370698	3	4.3482	0.27824	1.2839	1.2839	0.77519	0.481504
CCDC48	3	4.53201	0.0685797	3	4.89245	0.0538877	1.28382	1.28382	1.78398	0.148991
HS.170193	3	4.59485	0.0771478	3	4.95522	0.0116239	1.28375	1.28375	2.09494	0.104247
HS.566573	3	6.19046	0.127317	3	6.55072	0.0384787	1.28366	1.28366	1.53246	0.200176
HS.576274	3	5.03318	0.0352847	3	5.39343	0.00476788	1.28364	1.28364	3.11775	0.035604
OR8A1	3	5.06064	0.0635314	3	5.42078	0.122812	1.28355	1.28355	1.44502	0.221967
LOC642340	3	4.56825	0.0642844	3	4.92837	0.280414	1.28353	1.28353	1.06238	0.347946
HS.575810	3	4.86188	0.148189	3	5.22197	0.0886536	1.2835	1.2835	1.28155	0.269246
CXORF65	3	4.57531	0.95755	3	4.93529	0.0327513	1.28341	1.28341	0.626559	0.56493
HS.120187	3	5.06765	0.0156605	3	5.42713	0.0986207	1.28296	1.28296	1.84182	0.139304
HS.566011	3	5.31217	0.131175	3	5.67163	0.100011	1.28294	1.28294	1.29487	0.265051
HS.23681	3	5.07745	0.00608326	3	5.43677	0.0341055	1.28282	1.28282	3.10451	0.0360632
HS.545119	3	4.69193	0.0480751	3	5.05122	0.192914	1.28279	1.28279	1.26767	0.273685
FLJ16734	3	5.66464	0.0132802	3	6.0239	0.00426504	1.28277	1.28277	4.69781	0.00932355
HS.380243	3	4.35496	0.015606	3	4.71415	0.0158575	1.28271	1.28271	3.50738	0.0247304
HS.508287	3	4.7492	0.0086656	3	5.10838	0.0043201	1.2827	1.2827	5.45933	0.00547267
HS.540683	3	4.7667	0.0972029	3	5.12585	0.00372668	1.28267	1.28267	1.95805	0.121827
HS.129583	3	4.85011	0.103307	3	5.20925	0.014909	1.28266	1.28266	1.80917	0.144686
LOC730015	3	4.92358	0.189569	3	5.28268	0.0261853	1.28263	1.28263	1.33907	0.251579
HS.573846	3	4.50353	0.000739198	3	4.8626	0.000409288	1.28261	1.28261	18.3522	5.18625e-05
HS.545495	3	4.82808	0.0469331	3	5.18702	0.0983496	1.28249	1.28249	1.63109	0.178206
BLMH	3	8.98469	0.0614771	3	9.34362	0.0120931	1.28248	1.28248	2.29204	0.083669
DDI1	3	5.36006	0.0992087	3	5.71898	0.101705	1.28247	1.28247	1.38693	0.237745
FLJ43806	3	4.78332	0.00596616	3	5.14205	0.278642	1.2823	1.2823	1.16469	0.308869
HS.245002	3	4.59895	0.0626263	3	4.95768	0.0378455	1.2823	1.2823	1.96025	0.12152
HS.134166	3	4.95028	0.0499038	3	5.30902	0.0241468	1.2823	1.2823	2.28333	0.0844756
HS.578360	3	5.33922	0.0497481	3	5.69789	0.0316823	1.28225	1.28225	2.17706	0.0950565
HS.544510	3	4.60879	0.02168	3	4.96699	0.0289476	1.28183	1.28183	2.7574	0.0509855
HS.580927	3	4.34528	0.28447	3	4.70341	0.107997	1.28176	1.28176	0.990139	0.378155
PDZD7	3	4.59356	0.0147235	3	4.95168	0.0791587	1.28175	1.28175	2.0244	0.11293
SLFNL1	3	4.57441	0.0190017	3	4.93244	0.0345615	1.28168	1.28168	2.67947	0.055259
HS.562927	3	4.98907	0.278247	3	5.34709	0.00487496	1.28166	1.28166	1.1654	0.308612
TAS2R9	3	4.62541	0.0795156	3	4.98323	0.087351	1.2815	1.2815	1.51723	0.20381
HS.147224	3	4.61088	0.0867596	3	4.96859	0.0407897	1.28139	1.28139	1.73481	0.157793
LOC648123	3	5.61016	0.0421291	3	5.96785	0.126826	1.28137	1.28137	1.50724	0.206228
HS.539519	3	5.12191	0.225374	3	5.47949	0.0309031	1.28128	1.28128	1.22346	0.2883
HS.563289	3	4.77784	0.018571	3	5.1353	0.181416	1.28117	1.28117	1.38451	0.238425
HS.538861	3	5.24111	0.384567	3	5.59844	0.0536465	1.28106	1.28106	0.934959	0.40274
HS.146864	3	4.47743	0.0797031	3	4.83472	0.166883	1.28102	1.28102	1.24624	0.28068
HS.12799	3	4.38269	0.0492267	3	4.73993	0.314872	1.28097	1.28097	1.02544	0.363118
H2AFB2	3	4.7658	0.0596701	3	5.12285	0.00262538	1.2808	1.2808	2.47777	0.0683744
YPEL4	3	4.20194	0.00310774	3	4.55897	0.0780652	1.28079	1.28079	2.17049	0.0957574
HS.543114	3	4.50623	0.0119736	3	4.86324	0.171292	1.28077	1.28077	1.44445	0.222115
HS.565363	3	4.93458	0.132962	3	5.29158	0.0571304	1.28076	1.28076	1.41824	0.229107
LOC649324	3	4.63923	0.0355523	3	4.99611	0.104477	1.28065	1.28065	1.65185	0.17391
FLJ37307	3	4.88264	0.194233	3	5.23935	0.0750117	1.2805	1.2805	1.1907	0.299603
HS.566411	3	4.26229	0.023996	3	4.61896	0.223435	1.28046	1.28046	1.24192	0.282108
LOC650392	3	4.54207	0.108815	3	4.89872	0.0410993	1.28045	1.28045	1.59542	0.185849
LOC652265	3	5.015	0.0105179	3	5.37158	0.00531419	1.28039	1.28039	4.9085	0.00799502
IKBKE	3	5.26248	0.0237443	3	5.61901	0.00190353	1.28034	1.28034	3.85595	0.0182099
DNAH11	3	4.65576	0.152911	3	5.01199	0.0179135	1.28007	1.28007	1.49282	0.209773
FLJ45684	3	4.33659	0.0521276	3	4.69266	0.0169923	1.27993	1.27993	2.34579	0.0788776
HS.564035	3	4.81286	0.353271	3	5.16884	0.232042	1.27986	1.27986	0.805923	0.46547
HS.135735	3	4.38628	0.0499236	3	4.74226	0.0415009	1.27985	1.27985	2.03918	0.111047
HS.545364	3	5.43255	0.0376328	3	5.78846	0.0034228	1.2798	1.2798	3.04244	0.0383105
HS.453552	3	4.51483	0.182589	3	4.87064	0.0508145	1.2797	1.2797	1.27561	0.271137
HS.101433	3	4.5323	0.922258	3	4.88801	0.0126301	1.27962	1.27962	0.637207	0.558635
HS.540171	3	4.63087	0.044074	3	4.98647	0.0633088	1.27952	1.27952	1.87959	0.133345
SFN	3	4.77563	0.0631395	3	5.13075	0.0992191	1.27909	1.27909	1.52648	0.201594
HS2ST1	3	7.54212	0.121968	3	7.89711	0.0504309	1.27897	1.27897	1.48083	0.212766
LOC133609	3	4.79571	0.0792834	3	5.15068	0.00190181	1.27896	1.27896	2.15781	0.0971274
HECW2	3	6.34916	0.117941	3	6.70409	0.00937079	1.27892	1.27892	1.72292	0.160002
COL21A1	3	4.00901	0.375709	3	4.36385	0.0249761	1.27883	1.27883	0.970912	0.386572
HS.163781	3	3.89648	0.123865	3	4.2513	0.254551	1.27882	1.27882	0.999026	0.37432
LOC651249	3	4.16899	0.0519477	3	4.52379	0.00109012	1.27881	1.27881	2.66844	0.0558965
HS.563166	3	4.52133	0.0794879	3	4.87613	0.125525	1.2788	1.2788	1.35722	0.246243
LOC100101121	3	4.53288	0.369248	3	4.88756	0.146257	1.2787	1.2787	0.855612	0.440437
HS.348532	3	5.49214	0.0606081	3	5.84678	0.00946556	1.27867	1.27867	2.32045	0.0810966
HS.380575	3	5.14482	0.0123262	3	5.49936	0.0907962	1.27858	1.27858	1.91226	0.128411
HS.568954	3	4.29321	0.557688	3	4.64774	0.0913515	1.27856	1.27856	0.762202	0.488406
HS.121775	3	4.63019	0.0271417	3	4.98456	0.055426	1.27843	1.27843	2.13609	0.0995244
HS.571194	3	4.79764	0.322647	3	5.152	0.484589	1.27842	1.27842	0.683132	0.532039
HS.207481	3	4.55062	0.0811287	3	4.90477	0.0784914	1.27823	1.27823	1.53532	0.199501
B4GALNT2	3	4.62011	0.337106	3	4.97423	0.0618597	1.27821	1.27821	0.971062	0.386505
HS.542878	3	5.09231	0.0613676	3	5.44631	0.0296408	1.27809	1.27809	2.03244	0.111902
HS.86046	3	4.48317	0.137886	3	4.83707	0.0398511	1.27801	1.27801	1.45398	0.219628
LPIN3	3	5.48703	0.0443334	3	5.84093	0.0550764	1.27801	1.27801	1.94413	0.123788
FABP1	3	4.4921	0.00916533	3	4.84593	0.065848	1.27795	1.27795	2.2376	0.0888581
BMPER	3	4.09021	0.772468	3	4.44394	0.0226043	1.27785	1.27785	0.6871	0.529784
HS.546001	3	4.33406	0.0896952	3	4.68736	0.126167	1.27748	1.27748	1.31708	0.258196
CHR415SYT	3	4.55378	0.0399043	3	4.90708	0.00468863	1.27748	1.27748	2.89778	0.0442161
KIAA1841	3	3.72301	0.450056	3	4.07628	0.0664321	1.27746	1.27746	0.851425	0.442505
TK2	3	6.25411	0.0399322	3	6.60732	0.0544844	1.2774	1.2774	1.99099	0.117318
HS.560190	3	4.59371	0.0576412	3	4.94689	0.0159461	1.27737	1.27737	2.25502	0.0871598
LOC441843	3	5.04326	0.0131393	3	5.39641	0.0724549	1.27734	1.27734	2.0907	0.104748
CC2D1A	3	7.23454	0.0132015	3	7.58767	0.193272	1.27733	1.27733	1.34605	0.249513
LOC651357	3	5.00384	0.0815498	3	5.35694	0.0392285	1.2773	1.2773	1.75982	0.153249
HS.538925	3	4.99747	0.130924	3	5.35049	0.00540637	1.27724	1.27724	1.65603	0.173056
OR10J5	3	4.74376	0.16274	3	5.09676	0.0439555	1.27721	1.27721	1.34483	0.249872
HS.562165	3	4.88546	0.0761794	3	5.2384	0.0250492	1.27716	1.27716	1.92136	0.127072
LOC643604	3	5.25365	0.0417952	3	5.60648	0.0392804	1.27706	1.27706	2.14626	0.098394
HS.444839	3	5.59856	0.0887787	3	5.9512	0.0669794	1.27689	1.27689	1.54762	0.196626
C14ORF73	3	4.8255	0.171359	3	5.17812	0.0166419	1.27688	1.27688	1.40863	0.231726
LOC643900	3	5.19229	0.0887205	3	5.54485	0.031103	1.27682	1.27682	1.76408	0.152489
HS.146502	3	4.53545	0.274891	3	4.88799	0.159869	1.27681	1.27681	0.926069	0.406825
RYR3	3	5.0501	0.0841835	3	5.40259	0.0145274	1.27676	1.27676	1.94323	0.123917
HS.569270	3	5.35518	0.0739774	3	5.70764	0.0024654	1.27673	1.27673	2.20798	0.0918325
LOC401845	3	5.21961	0.0146266	3	5.57198	0.00145761	1.27665	1.27665	4.81231	0.00857085
LOC644556	3	4.76983	0.045776	3	5.12209	0.0186481	1.27655	1.27655	2.40376	0.074054
LOC652491	3	4.66522	0.0443917	3	5.01692	0.232711	1.27606	1.27606	1.15719	0.311591
OTUD3	3	5.84789	0.0341773	3	6.19956	0.092184	1.27604	1.27604	1.71352	0.161772
LOC651614	3	4.71708	0.0461569	3	5.06874	0.00224802	1.27603	1.27603	2.76848	0.0504096
HS.534439	3	5.23885	0.00357311	3	5.59042	0.0947045	1.27595	1.27595	1.94246	0.124027
FOXP3	3	4.239	1.23359	3	4.59056	0.244486	1.27594	1.27594	0.500859	0.642776
SPACA5	3	4.81384	0.1234	3	5.1653	0.0240137	1.27585	1.27585	1.5855	0.188034
GDF11	3	5.96132	0.0733008	3	6.31275	0.0238819	1.27582	1.27582	1.95256	0.122596
HS.553405	3	5.09784	0.10208	3	5.44926	0.0136102	1.27582	1.27582	1.78956	0.148026
HS.540371	3	4.63739	0.0489805	3	4.98877	0.149062	1.27578	1.27578	1.36762	0.243235
HS.555244	3	5.32307	0.0228332	3	5.67421	0.169417	1.27557	1.27557	1.38709	0.2377
HS.571406	3	4.44384	0.17438	3	4.79495	0.16047	1.27554	1.27554	1.05094	0.352584
OR3A2	3	4.9403	0.0261074	3	5.29141	0.00763449	1.27554	1.27554	3.31068	0.0296355
MARK4	3	4.46366	0.00619863	3	4.81467	0.0386383	1.27545	1.27545	2.87119	0.0454139
LOC161527	3	6.31407	0.0819257	3	6.66498	0.0128156	1.27536	1.27536	1.97462	0.119536
HS.520628	3	5.03993	0.0930282	3	5.39076	0.0869954	1.2753	1.2753	1.43218	0.225362
HS.297353	3	4.75879	0.0823384	3	5.10957	0.00443245	1.27524	1.27524	2.06253	0.108141
LOC153684	3	4.84681	0.0751211	3	5.19749	0.0161379	1.27516	1.27516	2.01066	0.114713
HS.563991	3	5.40406	0.0332117	3	5.75464	0.0831705	1.27507	1.27507	1.77993	0.149697
HS.565519	3	4.95832	0.0086748	3	5.30873	0.0147762	1.27492	1.27492	3.96331	0.0166315
BCORL1	3	6.62246	0.000514044	3	6.97285	0.0392423	1.2749	1.2749	3.04372	0.0382626
HS.542156	3	4.41582	0.126403	3	4.76611	0.063088	1.27481	1.27481	1.39376	0.235834
HS.442505	3	4.12981	0.397638	3	4.47996	0.377457	1.27469	1.27469	0.688875	0.528778
HS.559830	3	5.13984	0.572834	3	5.48996	0.228109	1.27466	1.27466	0.677596	0.535197
HS.358801	3	4.08445	0.228593	3	4.43439	0.317733	1.2745	1.2745	0.820009	0.458262
SRY	3	5.36248	0.0282712	3	5.71236	0.0526698	1.27445	1.27445	2.13007	0.1002
LOC644647	3	4.46539	0.25619	3	4.81515	0.044229	1.27434	1.27434	1.10524	0.331058
HS.536641	3	4.91612	0.0597336	3	5.2655	0.0482181	1.27401	1.27401	1.84181	0.139306
LOC653110	3	4.55038	0.191114	3	4.89972	0.00755189	1.27398	1.27398	1.35752	0.246154
LOC728183	3	4.61	0.06453	3	4.95932	0.182021	1.27396	1.27396	1.21852	0.289979
SLC17A1	3	4.34435	0.150449	3	4.69367	0.310192	1.27396	1.27396	0.891456	0.423063
HS.563384	3	4.66936	0.00721565	3	5.01866	0.0563214	1.27395	1.27395	2.40022	0.0743388
HS.544142	3	5.11693	0.0376636	3	5.46608	0.0191591	1.27381	1.27381	2.53691	0.0641916
FLJ44006	3	4.66598	0.0370148	3	5.01506	0.0539214	1.27375	1.27375	2.00505	0.115449
WWTR1	3	5.37167	0.0641827	3	5.72053	0.0436652	1.27355	1.27355	1.83995	0.139606
HS.541030	3	4.48348	0.283508	3	4.83231	0.105127	1.27353	1.27353	0.969185	0.387335
LOC402279	3	4.36041	0.513482	3	4.70913	0.17366	1.27342	1.27342	0.728627	0.506597
LOC653492	3	4.7817	0.0630533	3	5.13041	0.00159045	1.27342	1.27342	2.37552	0.0763606
NDST4	3	5.20223	0.141091	3	5.55089	0.0477158	1.27337	1.27337	1.38979	0.236942
HS.12565	3	4.68515	0.0487231	3	5.03377	0.0376338	1.27335	1.27335	2.05481	0.109093
HS.129302	3	4.91121	0.01441	3	5.25982	0.0674242	1.27333	1.27333	2.11073	0.102406
HS.116323	3	4.41906	0.278497	3	4.76763	0.103313	1.2733	1.2733	0.977072	0.383858
HS.441390	3	5.26154	0.0971151	3	5.61009	0.0036347	1.27328	1.27328	1.902	0.12994
HS.570348	3	4.86358	0.00534459	3	5.2121	0.0544772	1.27325	1.27325	2.46804	0.0690919
CCDC63	3	5.33486	0.0172296	3	5.68337	0.05415	1.27324	1.27324	2.25932	0.0867453
LOC392197	3	4.77392	0.112573	3	5.1224	0.0111353	1.27322	1.27322	1.71609	0.161286
HS.539562	3	5.07684	0.154663	3	5.42531	0.101694	1.27321	1.27321	1.19209	0.299113
LOC642338	3	4.56252	0.245319	3	4.91082	0.00625907	1.27306	1.27306	1.20275	0.295396
LOC654056	3	3.5811	0.228218	3	3.9292	0.0061551	1.27288	1.27288	1.24539	0.28096
BHLHA15	3	5.14795	0.0615195	3	5.49599	0.0795534	1.27283	1.27283	1.60499	0.183766
HS.336681	3	4.14375	0.129526	3	4.49177	0.159109	1.27282	1.27282	1.12201	0.324657
S1PR4	3	5.12994	0.150339	3	5.47795	0.00373595	1.2728	1.2728	1.53562	0.199431
LOC650930	3	4.80668	0.023723	3	5.15457	0.103569	1.2727	1.2727	1.68888	0.166512
LOC651407	3	4.79961	0.118841	3	5.14747	0.0396024	1.27267	1.27267	1.51367	0.204667
PIPOX	3	4.97709	0.0934617	3	5.32491	0.0467327	1.27263	1.27263	1.60896	0.182908
HS.573911	3	5.40235	0.0452422	3	5.75013	0.0118648	1.27261	1.27261	2.52075	0.0653049
WSB2	3	8.13452	0.11066	3	8.48213	0.0311737	1.27245	1.27245	1.5987	0.185132
LOC645186	3	5.13243	0.0194843	3	5.47989	0.0229223	1.27232	1.27232	2.92243	0.0431385
LOC644783	3	5.05959	0.00589251	3	5.40704	0.00414721	1.27231	1.27231	6.00612	0.00386806
LOC650418	3	5.30066	0.164582	3	5.64806	0.0428246	1.27227	1.27227	1.32124	0.256932
C20ORF62	3	5.81398	0.0209864	3	6.16133	0.0661923	1.27222	1.27222	2.03759	0.111248
HS.527036	3	4.886	0.125065	3	5.2333	0.02902	1.27218	1.27218	1.53247	0.200174
HS.550406	3	4.45701	0.255342	3	4.80427	0.120429	1.27215	1.27215	0.981217	0.382041
HS.563139	3	4.83471	0.0383954	3	5.18189	0.0383003	1.27208	1.27208	2.17138	0.0956628
BHLHB4	3	4.22637	0.0822795	3	4.57355	0.0310916	1.27207	1.27207	1.78592	0.148655
LOC644886	3	4.80893	0.105994	3	5.1557	0.0218684	1.27171	1.27171	1.67969	0.168316
ITGA2B	3	4.58105	0.331608	3	4.92773	0.0192547	1.27163	1.27163	1.01371	0.368053
LOC650103	3	4.2577	0.0812438	3	4.60436	0.0628357	1.27161	1.27161	1.58183	0.188851
HS.437524	3	4.32999	0.0776062	3	4.67661	0.0537208	1.27157	1.27157	1.65663	0.172934
HS.545649	3	4.38023	0.0459618	3	4.72683	0.0555595	1.27157	1.27157	1.88417	0.132641
LOC648346	3	4.31951	0.100053	3	4.66571	0.0378919	1.27121	1.27121	1.61448	0.181723
HS.569298	3	5.25824	0.0916915	3	5.60435	0.0377442	1.27113	1.27113	1.66627	0.170989
HS.545084	3	4.67819	0.0281638	3	5.02426	0.0225663	1.2711	1.2711	2.66132	0.0563128
MYEOV	3	5.3304	0.00600258	3	5.67608	0.0654262	1.27075	1.27075	2.24026	0.0885961
SERPINF1	3	5.29291	0.0820845	3	5.63831	0.01562	1.27051	1.27051	1.91398	0.128157
HS.156516	3	4.77722	0.00180095	3	5.12252	0.0932836	1.27041	1.27041	1.93953	0.124445
NRN1L	3	5.14208	0.0248704	3	5.48731	0.0645201	1.27035	1.27035	1.99998	0.11612
KRT5	3	4.52719	0.000573258	3	4.87239	0.198394	1.27032	1.27032	1.34041	0.251182
HS.333643	3	5.33628	0.0819699	3	5.68147	0.064054	1.27032	1.27032	1.56461	0.192723
P2RY4	3	5.12415	0.00398049	3	5.46907	0.179587	1.27009	1.27009	1.39441	0.235654
HS.562320	3	4.65455	0.0131516	3	4.99926	0.0213741	1.26989	1.26989	3.21322	0.0324893
HS.561056	3	4.78117	0.0295428	3	5.12574	0.00380008	1.26977	1.26977	3.26842	0.0308351
HS.539416	3	4.9654	0.0333675	3	5.30989	0.00252774	1.2697	1.2697	3.14935	0.0345355
KLKB1	3	5.34854	0.110665	3	5.69288	0.0716187	1.26957	1.26957	1.39691	0.234957
LOC347119	3	4.277	0.0461665	3	4.62129	0.00837796	1.26952	1.26952	2.55331	0.0630839
SNX12	3	7.58956	0.0381359	3	7.93379	0.00601243	1.26947	1.26947	2.83759	0.046982
HS.581801	3	4.68525	0.0951351	3	5.02941	0.0285135	1.26942	1.26942	1.69525	0.165272
HS.540096	3	4.41048	0.0623897	3	4.75457	0.0284268	1.26935	1.26935	1.97764	0.119123
LOC648659	3	6.93863	0.0158217	3	7.28263	0.0685431	1.26927	1.26927	2.05133	0.109525
HS.528854	3	5.51587	0.190719	3	5.85979	0.0785938	1.2692	1.2692	1.14785	0.315013
HS.578402	3	4.37055	0.414384	3	4.71442	0.107085	1.26916	1.26916	0.824788	0.455836
HS.550996	3	4.49298	0.764854	3	4.83655	0.0295232	1.2689	1.2689	0.667683	0.540884
LOC284948	3	5.29715	0.0444825	3	5.64067	0.0655658	1.26885	1.26885	1.79356	0.147339
ODZ2	3	5.23322	0.2718	3	5.57673	0.00115621	1.26884	1.26884	1.13881	0.318354
LOC651361	3	4.68455	0.199362	3	5.0278	0.0349625	1.26862	1.26862	1.22821	0.286694
LOC441249	3	5.20567	0.0218357	3	5.54892	0.0147712	1.26862	1.26862	3.1074	0.0359622
LOC651849	3	4.60683	0.0357794	3	4.95	0.0654149	1.26854	1.26854	1.86848	0.135069
APEG1	3	5.30578	0.125403	3	5.64893	0.0285637	1.26852	1.26852	1.5147	0.204418
HS.543330	3	4.2676	0.310048	3	4.61069	0.00707669	1.26847	1.26847	1.05524	0.350835
HS.565682	3	5.03596	0.115042	3	5.37899	0.0267412	1.26842	1.26842	1.57792	0.189723
HS.275545	3	4.59847	0.0972622	3	4.94149	0.0693709	1.26841	1.26841	1.45548	0.219237
ADAMTSL4	3	4.78056	0.0479908	3	5.12347	0.0270947	1.26831	1.26831	2.16748	0.096081
HS.253147	3	5.39393	0.0368796	3	5.73674	0.105983	1.26823	1.26823	1.57096	0.191287
LOC652044	3	5.48494	0.0178813	3	5.82763	0.121044	1.26812	1.26812	1.59246	0.186498
LOC649963	3	4.62668	0.016835	3	4.96931	0.0505619	1.26806	1.26806	2.28593	0.0842342
HS.399833	3	4.59064	0.0392699	3	4.9332	0.106791	1.26801	1.26801	1.55253	0.195491
HS.164030	3	5.59236	0.198873	3	5.9349	6.55822e-05	1.26798	1.26798	1.33018	0.254234
HS.564548	3	4.91653	0.132549	3	5.25905	0.0125959	1.26797	1.26797	1.5572	0.194417
ZNF575	3	4.5463	0.166976	3	4.88879	0.0391213	1.26794	1.26794	1.30665	0.261391
LOC645162	3	4.23001	0.0302039	3	4.57237	0.012173	1.26783	1.26783	2.88058	0.0449867
GABRR1	3	4.61859	0.226445	3	4.9608	0.0312309	1.2677	1.2677	1.16767	0.307796
LOC652701	3	4.23564	0.0533166	3	4.57784	0.0170673	1.26769	1.26769	2.23409	0.0892046
C16ORF90	3	4.72373	0.0277348	3	5.06589	0.0100439	1.26765	1.26765	3.04906	0.0380633
HS.157866	3	4.94221	0.0285577	3	5.28435	0.00144276	1.26763	1.26763	3.42132	0.0267477
SH3MD4	3	4.77907	0.055995	3	5.12097	0.00590247	1.26742	1.26742	2.38022	0.0759706
HS.550293	3	4.6818	0.118066	3	5.02366	0.23281	1.26739	1.26739	0.999609	0.374069
OR6A2	3	5.03696	0.0279512	3	5.37878	0.0744423	1.26736	1.26736	1.85023	0.137953
PMCH	3	4.57078	0.18403	3	4.91253	0.0871026	1.26729	1.26729	1.13677	0.319114
HS.300189	3	4.65503	0.0823331	3	4.99671	0.0647559	1.26723	1.26723	1.54306	0.197688
HS.543860	3	4.91277	0.127542	3	5.25441	0.0437533	1.2672	1.2672	1.42975	0.226011
PTPN20A	3	4.5105	0.346434	3	4.85206	0.0283647	1.26713	1.26713	0.96635	0.388592
LOC642480	3	4.32546	0.195354	3	4.66689	0.175952	1.26702	1.26702	0.970511	0.386749
RGL3	3	4.88661	0.203502	3	5.22797	0.0391473	1.26695	1.26695	1.20028	0.296255
HS.538093	3	5.34664	0.00845144	3	5.688	0.0933836	1.26694	1.26694	1.85274	0.137552
HS.541425	3	4.45396	0.0146518	3	4.79526	0.122764	1.2669	1.2669	1.59472	0.186003
LOC126767	3	5.2737	0.132937	3	5.61477	0.0456892	1.2667	1.2667	1.39777	0.234717
HS.180902	3	4.43581	0.0798017	3	4.77688	0.00191169	1.26669	1.26669	2.06658	0.107646
LOC644952	3	4.75635	0.186429	3	5.09727	0.0462145	1.26657	1.26657	1.22425	0.288031
CHRNB2	3	4.03318	0.230526	3	4.37403	0.0700049	1.2665	1.2665	1.0769	0.342142
HS.562638	3	5.177	0.0033974	3	5.51777	0.000908025	1.26643	1.26643	8.99526	0.000845543
APOBEC1	3	4.9543	0.0401657	3	5.29504	0.053109	1.26641	1.26641	1.93245	0.125462
CSGALNACT2	3	4.32336	0.301192	3	4.66388	0.172627	1.26621	1.26621	0.856837	0.439834
HS.545086	3	4.96413	0.0169111	3	5.30454	0.135366	1.26611	1.26611	1.51092	0.205333
LOC642594	3	4.9931	0.0638295	3	5.33338	0.0661095	1.266	1.266	1.63502	0.177385
HS.565909	3	5.22467	0.000427796	3	5.56479	0.0206759	1.26586	1.26586	4.05523	0.0154091
PLXDC1	3	5.27128	0.0139372	3	5.61126	0.0805333	1.26573	1.26573	1.91583	0.127885
HS.537617	3	4.71217	0.311518	3	5.05208	0.0264148	1.26568	1.26568	1.01277	0.368455
COL7A1	3	5.92832	0.0139068	3	6.26821	0.0374704	1.26566	1.26566	2.59728	0.06022
LOC341651	3	4.88299	0.022785	3	5.22286	0.105956	1.26564	1.26564	1.64065	0.176214
LOC647315	3	4.80868	0.0377653	3	5.14853	0.0388731	1.26563	1.26563	2.12633	0.100623
LOC343927	3	4.50822	0.0594009	3	4.84803	0.0629369	1.26559	1.26559	1.68273	0.167717
SYT12	3	5.26182	0.0114216	3	5.60162	0.0349532	1.26559	1.26559	2.73306	0.0522776
HS.128375	3	4.0975	0.0636755	3	4.43723	0.0887242	1.26551	1.26551	1.50729	0.206217
C19ORF34	3	4.49698	0.0924674	3	4.8366	0.0590855	1.26542	1.26542	1.51102	0.205309
VN1R1	3	4.64504	0.0624846	3	4.98454	0.0115818	1.26531	1.26531	2.16066	0.0968179
PCP4L1	3	4.3271	0.0531209	3	4.66644	0.185751	1.26517	1.26517	1.20256	0.295462
HS.333688	3	4.47799	0.0212101	3	4.81722	0.226283	1.26508	1.26508	1.18106	0.303005
LOC652540	3	4.663	0.112276	3	5.00202	0.139664	1.26489	1.26489	1.16985	0.30701
HS.561996	3	4.54587	0.106973	3	4.88478	0.06645	1.2648	1.2648	1.40959	0.231461
HS.1149	3	4.5888	0.0689077	3	4.92769	0.201676	1.26478	1.26478	1.1284	0.322248
HS.573763	3	5.25228	0.0610288	3	5.5911	0.0405369	1.26472	1.26472	1.84143	0.139367
RAB3B	3	5.63396	0.0782416	3	5.97267	0.00047104	1.26462	1.26462	2.09104	0.104708
KMO	3	4.22407	0.112772	3	4.56264	0.15263	1.26451	1.26451	1.13832	0.318539
HS.561071	3	5.20969	0.0974634	3	5.54817	0.0196132	1.26442	1.26442	1.71338	0.161798
HS.143347	3	4.22965	0.0164183	3	4.56811	0.112785	1.26441	1.26441	1.63091	0.178244
TBX15	3	4.91678	0.0370706	3	5.25518	0.0139073	1.26435	1.26435	2.59594	0.0603051
MGP	3	5.43272	0.0243247	3	5.77104	0.00161751	1.26428	1.26428	3.63815	0.0220007
IBSP	3	5.04577	0.0552242	3	5.38407	0.0170919	1.26427	1.26427	2.17896	0.0948552
FLJ46156	3	4.74431	0.0366019	3	5.08259	0.0846257	1.26425	1.26425	1.68282	0.1677
HS.554653	3	4.79162	0.0208154	3	5.12989	0.0248723	1.26424	1.26424	2.74114	0.0518449
HS.563982	3	4.82754	0.132544	3	5.16566	0.00174823	1.26411	1.26411	1.5981	0.185263
LOC646906	3	5.21868	0.467548	3	5.55677	0.0168141	1.26408	1.26408	0.841414	0.447478
HS.151274	3	5.2024	0.0421038	3	5.54045	0.00644925	1.26405	1.26405	2.65729	0.05655
HS.527731	3	4.4486	0.502939	3	4.78646	0.076488	1.26389	1.26389	0.768789	0.484896
HS.564724	3	4.65545	0.171231	3	4.99331	0.141151	1.26388	1.26388	1.047	0.354192
LGALS3	3	6.19225	0.0387673	3	6.53007	0.0285779	1.26385	1.26385	2.25472	0.0871883
LOC392489	3	5.44982	0.0598759	3	5.78761	0.0537934	1.26382	1.26382	1.73536	0.157692
LOC644336	3	4.16433	0.0636404	3	4.5021	0.0224515	1.2638	1.2638	1.99386	0.116934
PPM1J	3	5.45676	0.000679862	3	5.79448	0.0127948	1.26376	1.26376	5.03914	0.00728646
HS.313056	3	6.2941	0.0311852	3	6.63181	0.141364	1.26375	1.26375	1.40814	0.231858
HS.548016	3	4.9836	0.0676997	3	5.32116	0.104288	1.26362	1.26362	1.40982	0.2314
HS.519911	3	5.50995	0.0290548	3	5.84723	0.177951	1.26336	1.26336	1.28395	0.268486
HS.518867	3	4.9273	0.0311416	3	5.2645	0.135567	1.26331	1.26331	1.43046	0.22582
BLID	3	4.7441	0.0161883	3	5.08126	0.123001	1.26327	1.26327	1.56531	0.192564
TNFAIP8L2	3	5.00933	0.0659523	3	5.3464	0.0453236	1.26319	1.26319	1.7502	0.15498
HS.575543	3	4.98333	0.0329338	3	5.32006	0.153464	1.2629	1.2629	1.35092	0.24808
TAS2R13	3	4.47784	0.214327	3	4.81434	0.101108	1.26269	1.26269	1.03773	0.358006
HS.543584	3	4.90242	0.0441739	3	5.23881	0.152906	1.26259	1.26259	1.31244	0.259612
GFER	3	5.15423	0.00539483	3	5.49057	0.00715389	1.26255	1.26255	5.20041	0.0065143
HS.368690	3	5.05453	0.128472	3	5.39083	0.00932057	1.26252	1.26252	1.56921	0.19168
HS.565664	3	4.58242	0.10947	3	4.91864	0.0617822	1.26244	1.26244	1.40723	0.232108
CUX2	3	6.27421	0.0388766	3	6.61039	0.0376587	1.26242	1.26242	2.1048	0.103093
LOC652049	3	5.32959	0.0147903	3	5.66571	0.0161851	1.26235	1.26235	3.30782	0.029715
LOC653808	3	5.05834	0.0620727	3	5.3944	0.0476973	1.26231	1.26231	1.7569	0.153773
ZBTB11	3	7.29056	0.348706	3	7.62655	0.166558	1.26225	1.26225	0.81074	0.462995
HS.446170	3	4.4002	0.0506984	3	4.73614	0.00815539	1.2622	1.2622	2.39851	0.074477
NUDT9P1	3	5.00414	0.00550553	3	5.34002	0.0110613	1.26215	1.26215	4.51987	0.0106594
HS.526811	3	4.94963	0.307204	3	5.2855	0.0020456	1.26214	1.26214	1.04612	0.354552
HS.545349	3	4.42103	0.164604	3	4.75671	0.0851561	1.26198	1.26198	1.16341	0.309334
IFIH1	3	6.01875	0.201783	3	6.3544	0.00376822	1.26195	1.26195	1.28229	0.269012
LOC643000	3	4.50314	0.132324	3	4.83872	0.00932526	1.26189	1.26189	1.54437	0.197381
MFAP3L	3	5.21758	0.160212	3	5.55296	0.024605	1.26171	1.26171	1.35122	0.247993
CTXN3	3	4.42112	0.0507667	3	4.75648	0.00716311	1.26169	1.26169	2.41333	0.0732898
HS.560876	3	4.91914	0.0290248	3	5.25445	0.00993196	1.26165	1.26165	2.94249	0.0422841
LOC649337	3	4.59836	0.029174	3	4.93355	0.0670746	1.26155	1.26155	1.87139	0.134614
HS.205182	3	4.15123	0.00738897	3	4.48641	0.0305689	1.26153	1.26153	2.97974	0.0407493
HS.559211	3	4.64768	0.0367204	3	4.98279	0.0333486	1.26148	1.26148	2.19278	0.0934024
RBPJL	3	5.75972	0.0152539	3	6.09481	0.0401036	1.26146	1.26146	2.46681	0.069183
SYTL4	3	7.47864	0.00465146	3	7.81371	0.0124971	1.26144	1.26144	4.43184	0.0114058
SIGLEC8	3	5.63348	0.00165351	3	5.96847	0.00602091	1.26137	1.26137	6.62337	0.00269501
LOC729558	3	5.86547	0.018102	3	6.20039	0.0102723	1.2613	1.2613	3.44377	0.0262032
HS.583933	3	4.68946	0.0188198	3	5.02433	0.0917954	1.26126	1.26126	1.74389	0.156126
CFHR5	3	4.95495	0.298546	3	5.28971	0.0514779	1.26117	1.26117	0.980038	0.382557
LOC401498	3	4.66606	0.0239468	3	5.00072	0.0410893	1.26108	1.26108	2.27292	0.0854514
HS.334122	3	4.79206	0.117313	3	5.12662	0.122929	1.26099	1.26099	1.18226	0.302581
HS.85968	3	4.86821	0.0577527	3	5.20276	0.0368441	1.26098	1.26098	1.884	0.132666
LOC647707	3	4.04133	0.645034	3	4.37572	0.00487958	1.26084	1.26084	0.718426	0.512223
HS.577704	3	5.07049	0.0872577	3	5.40485	0.0502269	1.26082	1.26082	1.56188	0.193346
KIR2DL1	3	4.69164	0.079793	3	5.02597	0.0540682	1.26079	1.26079	1.58273	0.18865
SCARA5	3	4.91843	0.213157	3	5.25274	0.0213964	1.26077	1.26077	1.1956	0.297886
HS.550187	3	4.90829	0.000640974	3	5.24251	0.0280634	1.2607	1.2607	3.41685	0.0268577
HS.445219	3	4.68306	0.0147408	3	5.01724	0.0121133	1.26066	1.26066	3.53206	0.0241856
TULP1	3	4.89385	0.222787	3	5.22799	0.126723	1.26063	1.26063	0.978942	0.383037
HS.164091	3	4.89845	0.0276492	3	5.23258	0.00280517	1.26062	1.26062	3.31635	0.029479
LOC441617	3	4.52983	0.100832	3	4.86397	0.0546892	1.26062	1.26062	1.46753	0.216136
SERPINA4	3	5.0048	0.0959743	3	5.33881	0.0339657	1.26051	1.26051	1.60488	0.18379
LOC642350	3	4.76039	0.0127753	3	5.09432	0.0760705	1.26045	1.26045	1.94047	0.12431
LOC642196	3	4.53142	0.0858978	3	4.86512	0.194292	1.26024	1.26024	1.09191	0.33623
SI	3	4.75922	0.0566952	3	5.09292	0.00393506	1.26024	1.26024	2.3473	0.0787472
HS.545732	3	5.04652	0.0641316	3	5.38004	0.0344052	1.26008	1.26008	1.84025	0.139559
TYRP1	3	4.56755	0.151621	3	4.90104	0.0463912	1.26006	1.26006	1.29807	0.264051
FNDC7	3	4.71665	0.357637	3	5.05005	0.0258879	1.25998	1.25998	0.932446	0.403891
HS.565405	3	4.96766	0.204517	3	5.30101	0.038843	1.25993	1.25993	1.1704	0.306813
LOC651189	3	3.96163	1.35537	3	4.29491	0.198634	1.25988	1.25988	0.463074	0.667384
TRY1	3	5.33129	0.0313282	3	5.66434	0.027917	1.25968	1.25968	2.36998	0.0768223
FAM166A	3	5.22125	0.0451365	3	5.55426	0.0723874	1.25964	1.25964	1.6825	0.167762
HS.578090	3	4.4365	0.168558	3	4.7694	0.218733	1.25955	1.25955	0.926535	0.40661
LOC652460	3	4.81438	0.515157	3	5.14728	0.00123594	1.25954	1.25954	0.80238	0.467297
HS.561508	3	4.47927	0.0339612	3	4.81213	0.0559802	1.25951	1.25951	1.9224	0.12692
COLEC10	3	3.88297	1.14156	3	4.21574	0.292623	1.25943	1.25943	0.481293	0.655453
CACNA1A	3	4.315	0.129744	3	4.64767	0.00135243	1.25934	1.25934	1.59142	0.186728
WDR60	3	7.51998	0.339871	3	7.85259	0.0213836	1.25929	1.25929	0.958502	0.392089
FAM55B	3	4.6233	0.0052114	3	4.95584	0.236603	1.25923	1.25923	1.17128	0.306497
HS.131714	3	5.89807	0.00782604	3	6.23042	0.129773	1.25906	1.25906	1.55186	0.195645
HS.537842	3	4.76609	0.0216165	3	5.0984	0.055709	1.25903	1.25903	2.06989	0.107244
LOC642277	3	4.93046	0.0394242	3	5.26275	0.0459573	1.259	1.259	1.96963	0.120221
AKR1B10	3	4.30511	0.168666	3	4.63731	0.26395	1.25893	1.25893	0.874805	0.431063
BMPR1B	3	4.96317	0.100993	3	5.29536	0.00281726	1.25892	1.25892	1.78577	0.148682
HS.545398	3	4.88692	0.112948	3	5.21903	0.114153	1.25885	1.25885	1.20707	0.293903
WNT16	3	6.22488	0.0119755	3	6.55697	0.023811	1.25883	1.25883	3.04057	0.0383809
HS.564415	3	3.74401	0.0851412	3	4.07609	0.17845	1.25882	1.25882	1.1203	0.325305
SH2D1B	3	4.25921	0.207697	3	4.59121	0.0630483	1.25876	1.25876	1.10515	0.331094
HS.538300	3	5.62572	0.0544025	3	5.95772	0.0265999	1.25876	1.25876	2.02047	0.113437
HS.543907	3	4.96728	0.0832146	3	5.2992	0.0446516	1.25869	1.25869	1.60773	0.183175
COL18A1	3	7.21534	0.0193366	3	7.54715	0.0133488	1.25859	1.25859	3.17881	0.0335735
HS.565927	3	4.7503	0.129313	3	5.08206	0.153949	1.25855	1.25855	1.07969	0.341037
LOC642178	3	4.32974	0.219608	3	4.66151	0.123697	1.25855	1.25855	0.980731	0.382254
HS.559868	3	4.54429	0.163307	3	4.87591	0.0592145	1.25842	1.25842	1.2176	0.29029
HS.153238	3	4.49928	0.00802105	3	4.83082	0.149012	1.25835	1.25835	1.4491	0.220898
HS.504674	3	4.54918	0.0828489	3	4.88061	0.0343362	1.25827	1.25827	1.67698	0.168852
ANXA2P3	3	5.23215	0.206335	3	5.56359	0.0396486	1.25826	1.25826	1.15746	0.311495
HS.540136	3	4.78295	0.049885	3	5.11425	0.0158769	1.25815	1.25815	2.23765	0.0888534
LOC643431	3	5.3649	0.0399222	3	5.69596	0.0139634	1.25794	1.25794	2.47018	0.0689338
HS.573109	3	4.59001	0.0631323	3	4.92094	0.0692939	1.25783	1.25783	1.57513	0.190349
DDX3Y	3	4.64644	0.0390449	3	4.97737	0.0553735	1.25782	1.25782	1.86537	0.135555
LOC650612	3	4.87874	0.178726	3	5.20963	0.023558	1.25779	1.25779	1.27428	0.271563
TRH	3	5.16061	0.10558	3	5.49138	0.0114576	1.25768	1.25768	1.67463	0.169319
HS.202314	3	5.09184	0.0729745	3	5.4226	0.118523	1.25768	1.25768	1.30918	0.260613
LOC644593	3	5.53816	0.102595	3	5.8689	0.0336819	1.25765	1.25765	1.55178	0.195662
CD300C	3	4.49911	0.131531	3	4.82984	0.18659	1.25765	1.25765	1.01565	0.367234
LOC391209	3	4.56767	0.177219	3	4.89834	0.0241414	1.2576	1.2576	1.27635	0.270902
C19ORF33	3	4.35	0.0361631	3	4.68064	0.0762511	1.25757	1.25757	1.70806	0.16281
MIAT	3	4.82233	0.0367754	3	5.15277	0.0616375	1.2574	1.2574	1.82445	0.14214
HS.581946	3	5.20664	0.04766	3	5.53705	0.0015022	1.25737	1.25737	2.58109	0.0612566
LOC647456	3	5.63364	0.00281064	3	5.96397	0.0502643	1.2573	1.2573	2.48346	0.0679584
HS.236217	3	4.55513	0.0314772	3	4.88542	0.0900955	1.25727	1.25727	1.64074	0.176195
LOC652802	3	4.25434	0.0994153	3	4.58463	0.0771526	1.25726	1.25726	1.36143	0.24502
LOC646026	3	5.74385	0.0210983	3	6.07405	0.00236069	1.25719	1.25719	3.7341	0.0202246
HS.554587	3	5.15723	0.116979	3	5.48735	0.0287548	1.25712	1.25712	1.4978	0.208541
HS.199708	3	4.52961	0.219643	3	4.85972	0.0128203	1.25711	1.25711	1.1859	0.301291
PRSS21	3	5.02983	0.0266886	3	5.35983	0.080195	1.25701	1.25701	1.74829	0.155326
RTN4RL1	3	5.54577	0.0952392	3	5.8757	0.0416402	1.25695	1.25695	1.54459	0.197331
LRRC27	3	4.81597	0.0317241	3	5.1458	0.0482812	1.25687	1.25687	2.01977	0.113528
LOC642730	3	4.59402	0.280215	3	4.9238	0.112034	1.25682	1.25682	0.912013	0.413355
HS.576694	3	4.72023	0.188285	3	5.04988	0.0128381	1.25671	1.25671	1.27318	0.271914
COL5A3	3	4.20608	0.0191624	3	4.53567	0.0934843	1.25665	1.25665	1.70087	0.164188
HS.579492	3	4.93438	0.0463269	3	5.26395	0.000212446	1.25664	1.25664	2.64604	0.057218
ZNF862	3	4.81924	0.127769	3	5.14877	0.221729	1.2566	1.2566	0.965437	0.388998
CYP26C1	3	4.58498	0.0189489	3	4.91441	0.0204675	1.25652	1.25652	2.87397	0.0452873
LOC645098	3	4.79806	0.106539	3	5.12748	0.081691	1.25651	1.25651	1.31515	0.258784
SHANK1	3	4.50831	0.161799	3	4.8377	0.0736275	1.25648	1.25648	1.17581	0.304875
HS.541590	3	5.11236	0.518413	3	5.44169	0.0367879	1.25643	1.25643	0.765539	0.486625
HS.543837	3	5.20866	0.00598151	3	5.53796	0.0134313	1.2564	1.2564	4.09363	0.0149306
HLA-DOB	3	5.39077	0.0358562	3	5.7199	0.039199	1.25625	1.25625	2.08083	0.105923
HS.570034	3	4.53308	0.156111	3	4.86205	0.0927769	1.25612	1.25612	1.14214	0.31712
LOC645755	3	4.29324	0.558329	3	4.62208	0.0557124	1.256	1.256	0.72685	0.507574
LOC647199	3	4.96053	0.0346701	3	5.28933	0.063767	1.25597	1.25597	1.81516	0.143683
OVCH1	3	4.46305	0.0855979	3	4.79185	0.0213125	1.25596	1.25596	1.7417	0.156527
HS.561595	3	5.02431	0.0733376	3	5.35296	0.00666127	1.25583	1.25583	2.01253	0.114468
TKTL1	3	5.21106	0.087101	3	5.53968	0.0190046	1.25581	1.25581	1.74739	0.15549
HS.566138	3	4.60734	0.140135	3	4.93589	0.0110251	1.25574	1.25574	1.46363	0.217135
HS.542136	3	4.40296	0.0749829	3	4.73142	0.0142255	1.25567	1.25567	1.90476	0.129525
CLEC1B	3	4.41022	0.191159	3	4.73819	0.0435588	1.25524	1.25524	1.17251	0.306056
KRTAP23-1	3	4.8257	0.0230691	3	5.15359	0.0246188	1.25518	1.25518	2.60069	0.0600045
LOC647546	3	5.08362	0.175552	3	5.41142	0.024878	1.2551	1.2551	1.26821	0.273511
HS.161998	3	5.04909	0.0370013	3	5.3768	0.0354909	1.25502	1.25502	2.10816	0.102703
C7ORF51	3	5.13897	0.198313	3	5.46667	0.0162296	1.25501	1.25501	1.22542	0.287635
HS.553132	3	4.35392	0.107812	3	4.68154	0.00238956	1.25494	1.25494	1.70936	0.162562
LOC652281	3	5.97687	0.0730481	3	6.3044	0.0302324	1.25487	1.25487	1.76526	0.152279
HS.554567	3	5.94841	0.0128481	3	6.27588	0.113724	1.25481	1.25481	1.59427	0.186102
HS.23777	3	4.44788	0.0475447	3	4.77534	0.0602937	1.2548	1.2548	1.72717	0.159208
LOC648377	3	4.79799	0.185662	3	5.12543	0.00462167	1.25479	1.25479	1.30017	0.2634
LOC642628	3	4.25625	0.0557669	3	4.58368	0.0564996	1.25477	1.25477	1.69257	0.165792
LOC648469	3	4.32841	0.134434	3	4.65579	0.143006	1.25473	1.25473	1.07654	0.342286
HS.442253	3	4.80104	0.180086	3	5.1284	0.00812221	1.25471	1.25471	1.30695	0.261302
APOA4	3	4.18771	0.259674	3	4.51499	0.0676127	1.25465	1.25465	0.990887	0.377831
ARHGEF5L	3	5.37971	0.0469299	3	5.70698	0.0202998	1.25464	1.25464	2.18618	0.0940923
TMPRSS6	3	4.0019	0.587828	3	4.32915	0.104029	1.25462	1.25462	0.681436	0.533005
LOC653353	3	4.91193	0.287982	3	5.23916	0.0320556	1.2546	1.2546	1.00187	0.373097
LOC652054	3	4.09707	0.0943716	3	4.42416	0.0942915	1.25448	1.25448	1.30432	0.262112
LOC652843	3	5.52008	0.0718232	3	5.8471	0.0475458	1.25442	1.25442	1.63942	0.176469
LOC653609	3	4.3839	0.0241949	3	4.71087	0.0501417	1.25437	1.25437	2.07713	0.106367
HS.542372	3	5.20977	0.073642	3	5.53668	0.0015553	1.25432	1.25432	2.06484	0.107859
HS.57870	3	4.71974	0.103434	3	5.04661	0.274776	1.25428	1.25428	0.920571	0.409369
HS.548068	3	5.0891	0.0341793	3	5.41568	0.0385682	1.25404	1.25404	2.09723	0.103978
PLD4	3	4.64798	0.190274	3	4.97447	0.0366776	1.25396	1.25396	1.18704	0.300888
HS.191637	3	5.19553	0.0271504	3	5.52195	0.045981	1.2539	1.2539	2.09069	0.104749
HS.573355	3	5.10249	0.00386956	3	5.42882	0.0430799	1.25382	1.25382	2.6086	0.0595077
LOC646168	3	4.87079	0.0794887	3	5.1971	0.0133999	1.2538	1.2538	1.85444	0.137282
CIDEA	3	4.58905	0.0169234	3	4.9153	0.00593219	1.25375	1.25375	3.73785	0.0201588
LOC647163	3	4.58291	0.0561545	3	4.90915	0.114933	1.25374	1.25374	1.36613	0.243663
TTTY10	3	5.4621	0.0693296	3	5.78825	0.000350615	1.25367	1.25367	2.14008	0.099079
HS.545371	3	4.42862	0.0340409	3	4.75474	0.118002	1.25364	1.25364	1.44862	0.221023
HS.542612	3	4.96195	0.111003	3	5.28801	0.00428218	1.25358	1.25358	1.66327	0.171591
HS.123547	3	5.5312	0.022725	3	5.85711	0.10149	1.25345	1.25345	1.60164	0.184492
HS.584613	3	5.16689	0.364538	3	5.49263	0.10085	1.25331	1.25331	0.827038	0.454698
HS.148203	3	5.05536	0.160914	3	5.38108	0.033327	1.2533	1.2533	1.2801	0.269705
KLHL31	3	4.95428	0.159893	3	5.27998	0.0766414	1.25327	1.25327	1.15993	0.310594
HS.526433	3	4.30451	0.00381213	3	4.63016	0.158488	1.25323	1.25323	1.40008	0.234079
HS.516886	3	4.81919	0.0142966	3	5.14482	0.0889161	1.25321	1.25321	1.75555	0.154014
HS.560115	3	5.10362	0.0263226	3	5.42923	0.0674029	1.2532	1.2532	1.84221	0.139242
LOC402282	3	5.31831	0.0304982	3	5.64391	0.0556914	1.25319	1.25319	1.92101	0.127124
LOC652710	3	4.42783	0.100562	3	4.75342	0.151024	1.25318	1.25318	1.12431	0.323786
LOC643570	3	4.76171	0.0906315	3	5.08725	0.11423	1.25313	1.25313	1.24574	0.280845
ARL5C	3	5.09795	0.122989	3	5.42347	0.00710065	1.25312	1.25312	1.56324	0.193036
HS.568652	3	5.12534	0.199584	3	5.45064	0.00203133	1.25293	1.25293	1.25485	0.277848
HS.543189	3	4.92721	0.0184603	3	5.25251	0.0377629	1.25293	1.25293	2.37625	0.0762999
HS.538692	3	5.15845	0.00540135	3	5.48369	0.00178971	1.25287	1.25287	6.6431	0.00266534
C20ORF165	3	5.28895	0.0241852	3	5.61416	0.00391161	1.25285	1.25285	3.36047	0.0282926
PCDHGA6	3	5.23247	0.127897	3	5.5576	0.0273834	1.25278	1.25278	1.4291	0.226183
PAX5	3	4.68015	0.0349935	3	5.00528	0.022285	1.25278	1.25278	2.35299	0.0782593
EGFL6	3	4.61489	0.0817639	3	4.93997	0.0413058	1.25274	1.25274	1.60501	0.183761
HS.537880	3	4.642	0.0226812	3	4.96701	0.0101149	1.25268	1.25268	3.10851	0.0359235
MYO1E	3	5.95618	0.0384893	3	6.28113	0.00559655	1.25263	1.25263	2.68062	0.0551928
HS.249352	3	4.34249	0.172364	3	4.66737	0.00137811	1.25256	1.25256	1.35	0.248352
AGTR2	3	5.28657	0.0783164	3	5.61144	0.00112889	1.25255	1.25255	1.99635	0.116602
ZNF99	3	5.31018	0.0118424	3	5.63499	0.0972269	1.2525	1.2525	1.70349	0.163685
LOC286239	3	4.42729	0.0496921	3	4.75194	0.118343	1.25236	1.25236	1.37175	0.242051
MAGEB6B	3	4.746	0.103148	3	5.07044	0.017643	1.25217	1.25217	1.61685	0.181218
LOC649317	3	4.68974	0.140565	3	5.01416	0.222095	1.25217	1.25217	0.933096	0.403593
ZNF346	3	6.80779	0.120137	3	7.13212	0.00852046	1.25208	1.25208	1.56611	0.192383
HS.562311	3	5.03373	0.00188224	3	5.35798	0.15961	1.25201	1.25201	1.39752	0.234787
RIT2	3	3.96975	0.288312	3	4.2939	0.133965	1.25192	1.25192	0.863976	0.436332
AIFM3	3	4.93158	0.0994314	3	5.25572	0.0790643	1.25191	1.25191	1.32882	0.25464
B3GNT9	3	4.73068	0.0370826	3	5.0548	0.128321	1.2519	1.2519	1.38038	0.239594
HS.436447	3	4.57243	0.0432851	3	4.89654	0.0808061	1.25189	1.25189	1.59362	0.186244
HS.551283	3	4.67972	0.132776	3	5.00375	0.281747	1.25182	1.25182	0.871711	0.432563
CGNL1	3	6.57439	0.0632079	3	6.89832	0.00920385	1.25173	1.25173	2.08498	0.105427
HS.563328	3	4.3522	0.0614128	3	4.67611	0.133629	1.25171	1.25171	1.27033	0.27283
LOC652857	3	4.08061	0.150214	3	4.40447	0.0747544	1.25168	1.25168	1.18265	0.302441
HS.545839	3	4.78084	0.00743916	3	5.10461	0.0231244	1.2516	1.2516	3.20771	0.0326599
HS.565988	3	5.1771	0.0475144	3	5.50078	0.0158692	1.25152	1.25152	2.22686	0.0899237
LOC643012	3	5.27619	0.0218208	3	5.59979	0.0408255	1.25145	1.25145	2.23935	0.088686
DEFB104A	3	4.67223	0.0351226	3	4.99582	0.166225	1.25145	1.25145	1.24909	0.279741
WFDC11	3	4.44606	0.1565	3	4.76937	0.0382384	1.2512	1.2512	1.26898	0.273263
LOC441864	3	5.58727	0.233878	3	5.91043	0.023958	1.25106	1.25106	1.10229	0.332197
SLC38A4	3	5.06228	0.0233188	3	5.38541	0.00110874	1.25104	1.25104	3.58088	0.0231494
HS.567096	3	4.77416	0.120103	3	5.09724	0.00350717	1.251	1.251	1.59166	0.186675
HS.542348	3	4.74787	0.0292359	3	5.07086	0.0574505	1.25092	1.25092	1.90009	0.130225
HS.188910	3	4.40694	0.0918971	3	4.72993	0.084832	1.25092	1.25092	1.33075	0.254063
HS.546037	3	4.90756	0.0286535	3	5.23053	0.108163	1.25091	1.25091	1.51237	0.204982
HS.568922	3	5.31963	0.00247766	3	5.64255	0.0176285	1.25086	1.25086	3.94453	0.0168954
ZPBP	3	4.5625	0.12737	3	4.88538	0.0621326	1.25083	1.25083	1.28469	0.268251
HS.195044	3	3.40668	0.1986	3	3.72938	0.22024	1.25067	1.25067	0.863664	0.436484
HS.148233	3	4.70675	0.0455796	3	5.02942	0.00997794	1.25065	1.25065	2.37112	0.0767269
HS.545648	3	5.42767	0.0622832	3	5.75034	0.036818	1.25064	1.25064	1.77533	0.150501
HS.200048	3	4.07254	0.0302314	3	4.39515	0.250284	1.25059	1.25059	1.05501	0.350929
FAM92B	3	4.4334	0.250111	3	4.75599	0.409962	1.25058	1.25058	0.687733	0.529425
LOC645411	3	5.7721	0.0319362	3	6.09455	0.0261439	1.25045	1.25045	2.31744	0.0813648
LOC649703	3	5.56466	0.101768	3	5.88703	0.0104521	1.25038	1.25038	1.66678	0.170885
BMP6	3	7.33617	0.00714996	3	7.65851	0.00115814	1.25036	1.25036	6.12538	0.00359865
UBE2D1	3	5.30787	0.0211653	3	5.63019	0.0658911	1.25034	1.25034	1.89213	0.131427
AMAC1	3	5.13362	0.153158	3	5.45575	0.0459228	1.25018	1.25018	1.25049	0.27928
HS.176498	3	5.042	0.099298	3	5.36413	0.05398	1.25017	1.25017	1.42509	0.227258
PPCDC	3	5.28842	0.0546078	3	5.61036	0.0104696	1.25001	1.25001	2.18581	0.0941319
HS.579498	3	4.71432	0.00155341	3	5.0362	0.00450044	1.24996	1.24996	7.16533	0.00200825
HS.371339	3	5.38467	0.068701	3	5.7065	0.0137258	1.24992	1.24992	1.94157	0.124153
LOC732343	3	4.20622	0.131067	3	4.52799	0.00596163	1.24987	1.24987	1.50559	0.206631
HS.563609	3	4.85117	0.0338955	3	5.17293	0.0429039	1.24986	1.24986	2.01102	0.114665
LOC643584	3	4.47903	0.0452019	3	4.80066	0.0964864	1.24974	1.24974	1.47996	0.212983
OR5AN1	3	5.17678	0.0362337	3	5.49833	0.0137271	1.24968	1.24968	2.49172	0.0673603
RNF125	3	6.13141	0.0505632	3	6.45294	0.0752639	1.24965	1.24965	1.56998	0.191506
LOC730818	3	5.24261	0.0330561	3	5.56409	0.0137572	1.24961	1.24961	2.57354	0.0617475
LCE2B	3	4.77794	0.0867017	3	5.09922	0.00166808	1.24944	1.24944	1.87193	0.13453
HS.541784	3	4.58112	0.0268729	3	4.90224	0.0886466	1.2493	1.2493	1.63644	0.177088
LOC648569	3	5.13799	0.00409819	3	5.45896	0.032969	1.24917	1.24917	2.88752	0.044674
LOC653143	3	4.43726	0.117305	3	4.75818	0.0212895	1.24913	1.24913	1.49313	0.209696
AMPD2	3	4.56665	0.225545	3	4.88755	0.00566498	1.24911	1.24911	1.15591	0.312058
IGF2BP1	3	6.42917	0.0713991	3	6.74977	0.0415936	1.24884	1.24884	1.65193	0.173893
HS.541708	3	4.71956	0.00489406	3	5.04009	0.0135431	1.24879	1.24879	4.08864	0.0149918
LOC730412	3	4.15474	0.236571	3	4.47518	0.112486	1.24871	1.24871	0.939426	0.400701
HS.441560	3	5.08428	0.0645594	3	5.40472	0.0814483	1.24871	1.24871	1.45249	0.220016
HS.573152	3	4.77178	0.00243331	3	5.09222	0.109775	1.2487	1.2487	1.65685	0.17289
HS.289915	3	4.9086	0.108833	3	5.22887	0.0119734	1.24857	1.24857	1.59601	0.185719
LOC653536	3	4.58449	0.00428792	3	4.90471	0.0648726	1.24852	1.24852	2.109	0.102606
LOC644962	3	4.41318	0.0517814	3	4.73336	0.149298	1.24848	1.24848	1.23671	0.283844
HS.544619	3	4.13921	0.0831539	3	4.45937	0.269518	1.24848	1.24848	0.9338	0.403271
HS.554654	3	4.56937	0.0139519	3	4.88947	0.0395112	1.24842	1.24842	2.39786	0.0745288
NKAIN3	3	5.94805	0.0326217	3	6.26804	0.102379	1.24833	1.24833	1.50847	0.205928
HS.434633	3	5.24443	0.0498563	3	5.56427	0.016671	1.24819	1.24819	2.14779	0.0982247
HS.507367	3	4.36606	0.142284	3	4.68588	0.0166446	1.24817	1.24817	1.38951	0.237023
GSDMA	3	5.11595	0.0945637	3	5.43569	0.0322898	1.24811	1.24811	1.55495	0.194933
HS.137025	3	4.46582	0.0197525	3	4.78539	0.165516	1.24796	1.24796	1.28595	0.267853
HS.545153	3	4.74705	0.336237	3	5.06656	0.0494773	1.2479	1.2479	0.891061	0.423251
HS.560578	3	4.88145	0.013363	3	5.20094	0.0237315	1.24789	1.24789	2.87315	0.0453244
LOC645043	3	5.01379	0.00628331	3	5.33327	0.00732029	1.24788	1.24788	4.74443	0.00900778
LOC728185	3	4.35142	0.30763	3	4.67088	0.4886	1.24786	1.24786	0.620093	0.568776
SHISA4	3	5.59095	0.0369168	3	5.91033	0.0674837	1.24779	1.24779	1.71204	0.162054
LOC642756	3	5.34655	0.0480294	3	5.66579	0.0159497	1.24767	1.24767	2.18605	0.0941067
HS.161174	3	4.907	0.519778	3	5.2261	0.0246362	1.24756	1.24756	0.749083	0.495455
HS.566422	3	4.95308	0.000167913	3	5.27207	0.019868	1.24746	1.24746	3.90333	0.0174922
HS.566085	3	4.4016	0.181349	3	4.72043	0.0655059	1.24731	1.24731	1.11145	0.328675
C16ORF82	3	4.2953	0.0821316	3	4.61381	0.032265	1.24704	1.24704	1.63108	0.178208
COL20A1	3	5.86987	0.0606722	3	6.18835	0.0660733	1.24701	1.24701	1.54942	0.196209
GSTA1	3	4.69022	0.0496398	3	5.00864	0.0397387	1.24697	1.24697	1.84479	0.138825
LOC653461	3	4.40853	0.0471422	3	4.72668	0.196996	1.24673	1.24673	1.11527	0.327217
HS.403966	3	4.0207	0.210018	3	4.33884	0.0944705	1.24672	1.24672	0.998613	0.374497
HS.546494	3	4.32777	0.328108	3	4.64581	0.0332694	1.24664	1.24664	0.91637	0.411322
HS.563517	3	4.5385	0.0435938	3	4.85641	0.0456443	1.24652	1.24652	1.84327	0.13907
MAGEB2	3	4.86094	0.0218775	3	5.17882	0.00346182	1.24649	1.24649	3.45876	0.025847
HS.562555	3	5.06072	0.0556339	3	5.37857	0.0451915	1.24647	1.24647	1.7338	0.157978
HS.573834	3	4.79691	0.00482182	3	5.11464	0.04582	1.24637	1.24637	2.4455	0.0707875
LOC644111	3	4.69878	0.180223	3	5.01648	0.170067	1.24635	1.24635	0.929757	0.405126
HS.549921	3	4.46508	0.0990389	3	4.78272	0.0438128	1.24629	1.24629	1.45561	0.219204
HS.575928	3	4.71456	0.00261007	3	5.03213	0.0395799	1.24623	1.24623	2.67793	0.0553477
HS.582113	3	6.095	0.0295301	3	6.41239	0.062151	1.24607	1.24607	1.81556	0.143616
RAB13	3	7.14584	0.00414498	3	7.46316	0.00908504	1.24601	1.24601	4.77832	0.00878632
HS.543663	3	5.10076	0.0903059	3	5.41807	0.0323351	1.246	1.246	1.56933	0.191653
LOC648309	3	5.30973	0.136519	3	5.62699	0.0476889	1.24597	1.24597	1.28037	0.269622
HS.282207	3	4.85937	0.226759	3	5.17659	0.0680396	1.24593	1.24593	1.01196	0.368796
AADACL4	3	4.29982	0.19601	3	4.61705	0.0234918	1.24593	1.24593	1.17275	0.305968
HS.562106	3	5.07123	0.0609129	3	5.38841	0.0261167	1.24589	1.24589	1.8622	0.136053
STRA8	3	4.50964	0.136711	3	4.82662	0.276185	1.24572	1.24572	0.854436	0.441017
LOC642536	3	4.70396	0.0184902	3	5.0209	0.0330777	1.24569	1.24569	2.41742	0.0729668
HS.541015	3	5.06579	0.0561095	3	5.3824	0.015697	1.24541	1.24541	2.0465	0.110127
HS.145237	3	4.72095	0.113991	3	5.0374	0.00337423	1.24527	1.24527	1.59994	0.184863
HS.554452	3	5.21215	0.214913	3	5.52855	0.0199273	1.24522	1.24522	1.13085	0.321326
LOC387804	3	4.99364	0.0951006	3	5.31003	0.00819842	1.2452	1.2452	1.70501	0.163393
HS.129003	3	3.48386	0.0871052	3	3.80019	0.264697	1.24516	1.24516	0.92374	0.407901
ZNF835	3	4.40503	0.177499	3	4.72122	0.00802576	1.24503	1.24503	1.27144	0.272474
HS.559124	3	5.27625	0.0175606	3	5.59239	0.000712761	1.245	1.245	4.05071	0.0154666
HS.573141	3	4.73818	0.110014	3	5.05421	0.100796	1.2449	1.2449	1.19217	0.299085
LOC642588	3	4.56775	0.0447932	3	4.88377	0.0213545	1.24489	1.24489	2.12825	0.100406
HS.545074	3	5.48635	0.0135576	3	5.80235	0.00956423	1.24487	1.24487	3.59941	0.02277
ZNF409	3	5.40766	0.0222759	3	5.72364	0.0276734	1.24485	1.24485	2.44878	0.0705377
HS.570717	3	4.1418	0.277588	3	4.45776	0.0262378	1.24484	1.24484	0.992835	0.376988
OR52N4	3	4.78702	0.0326205	3	5.10297	0.013593	1.24483	1.24483	2.54562	0.0636006
HS.554702	3	4.57888	1.11989	3	4.89462	0.122901	1.24465	1.24465	0.490567	0.649427
ITPKB	3	6.59668	0.124854	3	6.91226	0.0267622	1.24451	1.24451	1.40376	0.233063
LOC126075	3	4.62635	0.0494412	3	4.94186	0.0605518	1.24446	1.24446	1.64777	0.174744
HS.583623	3	5.09521	0.0142735	3	5.41069	0.0929426	1.24443	1.24443	1.6688	0.170482
HS.569001	3	4.75671	0.129097	3	5.07214	0.363389	1.24439	1.24439	0.778537	0.479737
HS.34745	3	4.5377	0.0501526	3	4.8531	0.0652257	1.24436	1.24436	1.60827	0.183058
STARD4	3	4.46182	0.513841	3	4.7772	0.277118	1.24434	1.24434	0.61421	0.572291
HS.129964	3	5.03545	0.0128826	3	5.35079	0.0118227	1.24431	1.24431	3.47496	0.0254685
HS.555239	3	4.8061	0.0096814	3	5.12126	0.0139476	1.24415	1.24415	3.55111	0.0237748
LOC646094	3	4.92908	0.210302	3	5.24421	0.00930472	1.24413	1.24413	1.16477	0.308842
HS.540719	3	5.16894	0.00607665	3	5.48402	0.0829539	1.24407	1.24407	1.82894	0.141401
CDYL	3	6.70813	0.019499	3	7.02315	0.00962307	1.24403	1.24403	3.19732	0.0329849
HS.562660	3	4.74218	0.148161	3	5.05717	0.14896	1.24401	1.24401	1.00092	0.373506
HS.538525	3	5.60228	0.0263012	3	5.91725	0.0363926	1.24398	1.24398	2.1788	0.0948723
OR10Q1	3	4.92062	0.190861	3	5.2355	0.000398356	1.24391	1.24391	1.24708	0.280403
HS.580150	3	4.70966	0.143665	3	5.02452	0.00622952	1.24389	1.24389	1.40861	0.231731
REP15	3	4.92719	0.0730865	3	5.242	0.0651496	1.24385	1.24385	1.46656	0.216384
MICALCL	3	4.67625	0.0993907	3	4.99104	0.0861192	1.24383	1.24383	1.26591	0.274253
CATSPER3	3	4.93209	0.0104462	3	5.24688	0.0862128	1.24383	1.24383	1.75371	0.154346
HS.574754	3	4.6406	0.115535	3	4.95537	0.057367	1.24382	1.24382	1.31117	0.260003
FLJ22639	3	6.38268	0.174684	3	6.69724	0.00752393	1.24363	1.24363	1.27637	0.270895
HS.514671	3	4.17228	0.0917665	3	4.48676	0.0389226	1.24357	1.24357	1.50674	0.206351
HS.255242	3	5.10034	0.0333925	3	5.41464	0.00325718	1.24341	1.24341	2.84364	0.0466951
LOC645045	3	4.69039	0.0582067	3	5.00455	0.0705343	1.24329	1.24329	1.51656	0.203969
HS.583591	3	4.98568	0.00655121	3	5.29978	0.00331043	1.24324	1.24324	5.47851	0.00540391
TULP2	3	4.84431	0.022782	3	5.1583	0.0525812	1.24314	1.24314	1.98106	0.118657
HS.566568	3	4.29908	0.0326761	3	4.61296	0.0455474	1.24305	1.24305	1.94383	0.123831
SH3TC1	3	4.16442	0.0654072	3	4.47828	0.0267333	1.24303	1.24303	1.79088	0.147798
CACNA1B	3	5.99485	0.0255002	3	6.30869	0.00733437	1.24301	1.24301	2.99988	0.0399465
HS.577926	3	5.49778	0.0715031	3	5.81162	0.0289782	1.24301	1.24301	1.71484	0.161523
MAG	3	5.07979	0.0269747	3	5.3936	0.0327402	1.24299	1.24299	2.22429	0.0901814
HS.544831	3	3.76111	0.0377136	3	4.07486	0.245767	1.24294	1.24294	1.02068	0.365115
ST8SIA4	3	5.29772	0.00187181	3	5.61143	0.031955	1.2429	1.2429	2.95433	0.041789
HS.582526	3	6.04304	0.0471608	3	6.35647	0.00403872	1.24266	1.24266	2.39923	0.0744182
HS.256252	3	4.54874	0.00865933	3	4.86217	0.00458301	1.24266	1.24266	4.71753	0.00918835
HS.544595	3	4.83928	0.0541041	3	5.1527	0.0181315	1.24265	1.24265	2.01979	0.113525
HS.202197	3	5.38839	0.0304252	3	5.70172	0.0988774	1.24257	1.24257	1.50925	0.205739
LOC642953	3	4.94858	0.0380574	3	5.2619	0.0489107	1.24257	1.24257	1.84023	0.139561
HS.406790	3	4.90645	0.0678743	3	5.21976	0.0911293	1.24256	1.24256	1.36092	0.245169
HS.159070	3	5.53907	0.152048	3	5.85229	0.0262718	1.24248	1.24248	1.28472	0.268241
ANKRD2	3	4.66437	0.347611	3	4.97753	0.0685901	1.24243	1.24243	0.840781	0.447794
LOC642497	3	4.74424	0.0158849	3	5.05735	0.0710028	1.24239	1.24239	1.83988	0.139618
HS.535221	3	4.47151	0.0264672	3	4.78456	0.0774245	1.24233	1.24233	1.68223	0.167816
TRPV3	3	5.63131	0.00228675	3	5.9442	0.0252338	1.2422	1.2422	3.26684	0.030881
HS.579727	3	4.47367	0.327537	3	4.78656	0.317574	1.24219	1.24219	0.674738	0.536832
LOC644482	3	6.86783	0.0731211	3	7.18071	0.0869483	1.24219	1.24219	1.35452	0.247029
TFAP2B	3	5.0209	0.00298495	3	5.33373	0.00143148	1.24214	1.24214	8.15323	0.00123164
HS.535223	3	5.21849	0.00359825	3	5.53129	0.284433	1.24212	1.24212	1.00954	0.369827
HS.537753	3	4.49351	0.0538197	3	4.80632	0.0263661	1.24212	1.24212	1.91333	0.128253
GLP2R	3	4.38742	0.156962	3	4.7002	0.107617	1.2421	1.2421	1.05322	0.351656
LOC643210	3	4.59924	0.0324846	3	4.91199	0.0127714	1.24208	1.24208	2.54639	0.0635486
HS.543493	3	4.48091	0.0453928	3	4.79357	0.0593152	1.242	1.242	1.67359	0.169525
HS.565623	3	5.04463	0.288866	3	5.35695	0.0221916	1.2417	1.2417	0.969906	0.387016
HS.149763	3	5.15588	0.0939657	3	5.46816	0.0268359	1.24167	1.24167	1.55623	0.194639
HS.574778	3	4.39559	0.0654441	3	4.70787	0.0660798	1.24167	1.24167	1.49144	0.210115
HS.569540	3	4.87919	0.0326294	3	5.19124	0.107628	1.24147	1.24147	1.44319	0.222447
LOC647527	3	5.18596	0.19995	3	5.498	0.199103	1.24146	1.24146	0.855567	0.44046
ANXA3	3	4.89169	0.0322641	3	5.20358	0.0455161	1.24133	1.24133	1.93697	0.124811
FLJ42957	3	5.12464	0.0181305	3	5.43646	0.18991	1.24127	1.24127	1.1841	0.30193
HS.551433	3	4.57524	0.0338309	3	4.88701	0.0388156	1.24123	1.24123	2.00347	0.115657
HS.523580	3	4.87749	0.104845	3	5.18914	0.0031302	1.24113	1.24113	1.64278	0.175774
HS.540987	3	5.1223	0.066121	3	5.43381	0.00592552	1.241	1.241	2.01014	0.114781
HS.436361	3	4.03344	0.358262	3	4.34491	0.0593388	1.24098	1.24098	0.834839	0.450768
HS.46669	3	5.29283	0.085301	3	5.60422	0.00898883	1.2409	1.2409	1.75644	0.153855
HS.542321	3	5.23122	0.00907421	3	5.5426	0.0171436	1.24089	1.24089	3.33074	0.0290855
HS.540032	3	4.84079	0.0725988	3	5.15216	0.00212335	1.24088	1.24088	1.97291	0.11977
HS.117259	3	6.05734	0.00915627	3	6.36863	0.0274139	1.24081	1.24081	2.81941	0.0478566
HS.545687	3	5.14016	0.0608607	3	5.45139	0.0171249	1.24077	1.24077	1.93039	0.125759
HS.577555	3	4.86369	0.496911	3	5.17487	0.06454	1.24072	1.24072	0.719301	0.511738
HS.540472	3	5.11712	0.209819	3	5.42812	0.0139364	1.24057	1.24057	1.13877	0.318371
HS.561926	3	4.37287	0.300745	3	4.68385	0.0347473	1.24055	1.24055	0.929924	0.40505
EPS8L3	3	5.35422	0.0264557	3	5.66516	0.0842765	1.24051	1.24051	1.61841	0.180885
HS.131022	3	4.4457	0.0176934	3	4.75656	0.0672034	1.24045	1.24045	1.84791	0.138324
HS.157771	3	5.16738	0.105925	3	5.47801	0.0275058	1.24025	1.24025	1.47291	0.214765
HS.127935	3	5.17088	0.0911951	3	5.48139	0.0646361	1.24015	1.24015	1.36243	0.24473
HS.543800	3	5.03692	0.0303444	3	5.34738	0.00662522	1.2401	1.2401	2.79667	0.0489777
HS.539668	3	4.9283	0.0365285	3	5.2387	0.0796783	1.24005	1.24005	1.57714	0.189897
CASS4	3	4.59107	0.0382524	3	4.90147	0.0864044	1.24005	1.24005	1.52273	0.202489
HS.147716	3	4.511	0.163888	3	4.82124	0.0984693	1.23991	1.23991	1.04908	0.353343
HS.128599	3	4.50099	0.315177	3	4.81108	0.0983529	1.23979	1.23979	0.835221	0.450577
LOC645476	3	4.44938	0.319106	3	4.75946	0.0525927	1.23977	1.23977	0.880914	0.428114
FOXL1	3	5.00617	0.0283749	3	5.31625	0.0118132	1.23977	1.23977	2.67901	0.0552856
HS.125420	3	4.60277	0.243714	3	4.91281	0.163458	1.23974	1.23974	0.841571	0.4474
HS.539195	3	5.26026	0.124052	3	5.57029	0.0413499	1.23974	1.23974	1.32039	0.257188
HS.133024	3	4.79334	0.172353	3	5.10324	0.0625958	1.23962	1.23962	1.10739	0.330233
HS.560066	3	4.60574	0.0284615	3	4.91557	0.0113292	1.23956	1.23956	2.69027	0.0546429
HS.570308	3	5.76145	0.0204187	3	6.07127	0.01338	1.23955	1.23955	2.91885	0.0432932
HS.564259	3	4.71708	0.0282293	3	5.02685	0.103191	1.23951	1.23951	1.48001	0.212972
HS.563965	3	5.26002	0.0561108	3	5.56977	0.00287992	1.23949	1.23949	2.20892	0.0917367
HS.576936	3	5.23622	0.0305636	3	5.54592	0.00730642	1.23945	1.23945	2.75651	0.051032
HS.160900	3	5.40886	0.0500457	3	5.7183	0.0118436	1.23923	1.23923	2.15444	0.0974953
HS.578805	3	4.54372	0.0745533	3	4.85316	0.210703	1.23923	1.23923	1.00351	0.372395
HIST1H2BM	3	6.20292	0.0323872	3	6.51231	0.0256687	1.23918	1.23918	2.22403	0.0902077
MLH1	3	4.57038	0.176966	3	4.8797	0.0402478	1.23912	1.23912	1.14954	0.314389
CFTR	3	4.91105	0.0248407	3	5.22023	0.0112227	1.239	1.239	2.81996	0.0478303
ZKSCAN1	3	4.87791	0.291526	3	5.18694	0.0732629	1.23888	1.23888	0.886224	0.425563
HS.542533	3	5.26774	0.213595	3	5.57674	0.0418124	1.23885	1.23885	1.05902	0.349306
FAM181B	3	6.64124	0.0122366	3	6.95017	0.000971981	1.23879	1.23879	4.65579	0.00961978
HS.572646	3	4.53996	0.122268	3	4.84888	0.149339	1.23878	1.23878	1.02669	0.362594
HS.334272	3	5.20457	0.106373	3	5.51348	0.0659181	1.23877	1.23877	1.28904	0.266879
HS.572622	3	5.03463	0.131796	3	5.34336	0.000988464	1.23861	1.23861	1.46744	0.216159
ANKRD40	3	6.94519	0.0494033	3	7.25388	0.0178306	1.23858	1.23858	2.06201	0.108206
LOC652848	3	5.05804	0.160134	3	5.36659	0.0299601	1.23846	1.23846	1.22576	0.287519
HS.439692	3	6.42305	0.0154043	3	6.73152	0.0754628	1.2384	1.2384	1.77246	0.151005
DOK5	3	4.59358	0.33717	3	4.90197	0.0234676	1.23832	1.23832	0.88945	0.42402
HSPG2	3	5.49377	0.0473484	3	5.80204	0.0506823	1.23822	1.23822	1.70534	0.163329
HS.116299	3	4.55347	0.0314976	3	4.86157	0.108182	1.23808	1.23808	1.42789	0.226508
LOC646829	3	4.63126	0.245407	3	4.9393	0.013129	1.23802	1.23802	1.04932	0.353244
HS.584410	3	4.82233	0.0213629	3	5.13016	0.0508454	1.23785	1.23785	1.98418	0.118235
EVX1	3	4.50901	0.0802964	3	4.81681	0.295486	1.23782	1.23782	0.869692	0.433544
HS.522508	3	5.21197	0.0480325	3	5.51964	0.0926379	1.23771	1.23771	1.42084	0.228404
LOC646155	3	4.63528	0.0512044	3	4.94291	0.0465582	1.23767	1.23767	1.70413	0.163561
LOC643195	3	4.46295	0.300157	3	4.77047	0.0738949	1.23758	1.23758	0.870892	0.432961
TNFSF10	3	4.4222	0.146314	3	4.72966	0.0635374	1.23753	1.23753	1.16252	0.309654
LOC646256	3	4.90742	0.109613	3	5.21486	0.0195547	1.2375	1.2375	1.48161	0.212571
HARS2	3	10.0144	0.0647134	3	10.3215	0.00473986	1.23725	1.23725	2.01856	0.113684
HS.579370	3	4.90611	0.102194	3	5.21323	0.0656502	1.23724	1.23724	1.29842	0.263943
HS.568927	3	5.31249	0.0870212	3	5.61945	0.0297181	1.23709	1.23709	1.55606	0.194677
LOC728248	3	4.12432	0.276369	3	4.43118	0.0673176	1.23702	1.23702	0.906628	0.41588
LOC652134	3	5.70819	0.020193	3	6.01504	0.0110839	1.23701	1.23701	3.00524	0.039736
HS.159770	3	4.88997	0.101519	3	5.19679	0.005391	1.23698	1.23698	1.6253	0.179423
LOC647531	3	4.54552	0.264163	3	4.85233	0.29612	1.23697	1.23697	0.709953	0.51693
OR2G2	3	4.79624	0.0803618	3	5.10297	0.151919	1.2369	1.2369	1.1023	0.332193
HS.542546	3	4.45572	0.0419023	3	4.76242	0.0882532	1.23687	1.23687	1.47246	0.214882
HS.548383	3	4.55954	0.231989	3	4.86617	0.0760619	1.23682	1.23682	0.956914	0.3928
HS.582223	3	4.56295	0.0533254	3	4.86952	0.00379238	1.23676	1.23676	2.22176	0.0904346
LOC647212	3	4.79538	0.0806514	3	5.1019	0.0541068	1.23672	1.23672	1.44623	0.221648
HS.577908	3	4.28607	0.0714211	3	4.59257	0.125539	1.23671	1.23671	1.1962	0.297674
LOC727855	3	5.18058	0.00714208	3	5.48696	0.0155373	1.23659	1.23659	3.52366	0.0243694
OR52E6	3	5.03853	0.0651008	3	5.34488	0.0954687	1.23657	1.23657	1.32415	0.25605
MMP26	3	5.26832	0.139219	3	5.57465	0.0262408	1.23656	1.23656	1.30439	0.262092
UGT1A8	3	4.5488	0.0849445	3	4.85509	0.0366111	1.23653	1.23653	1.52164	0.202751
HS.211559	3	4.261	0.0919652	3	4.56715	0.319102	1.23641	1.23641	0.82708	0.454677
LOC648963	3	5.32918	0.0251917	3	5.63534	0.0320421	1.23641	1.23641	2.21655	0.0909608
C4ORF43	3	6.38402	0.00902565	3	6.69007	0.0338009	1.23631	1.23631	2.56145	0.0625418
HS.98665	3	4.28669	0.0133889	3	4.59272	0.0521145	1.23631	1.23631	2.07111	0.107095
HS.570999	3	5.49651	0.0836842	3	5.8025	0.0201506	1.23626	1.23626	1.64469	0.175379
AGBL2	3	4.71459	0.00619815	3	5.02052	0.0165871	1.23622	1.23622	3.51043	0.0246624
LRRK1	3	4.61557	0.109698	3	4.92147	0.0711424	1.23618	1.23618	1.24588	0.280796
HS.538107	3	5.23377	0.0435395	3	5.53953	0.0172112	1.23608	1.23608	2.14871	0.098124
HS.540020	3	4.14308	0.106556	3	4.44867	0.121464	1.23592	1.23592	1.10844	0.32983
HS.532037	3	4.74698	0.156441	3	5.05255	0.0107604	1.23591	1.23591	1.29435	0.265213
LOC645660	3	4.81376	0.0397122	3	5.11932	0.0073791	1.23589	1.23589	2.43882	0.0712988
HS.565592	3	4.78886	0.0158865	3	5.09441	0.0280014	1.23589	1.23589	2.52623	0.0649249
ITIH3	3	4.4977	0.519338	3	4.80295	0.185304	1.23564	1.23564	0.629849	0.56298
HS.146013	3	5.41842	0.126333	3	5.72358	0.0596522	1.23555	1.23555	1.2256	0.287575
HS.561761	3	4.77827	0.0211175	3	5.08338	0.0577964	1.23551	1.23551	1.88121	0.133094
HS.536103	3	4.46089	0.128007	3	4.76594	0.096208	1.23546	1.23546	1.11584	0.326999
SETD5	3	4.88109	0.252874	3	5.18605	0.116047	1.23538	1.23538	0.869637	0.433571
LOC646720	3	4.48726	0.145561	3	4.79206	0.00240326	1.23525	1.23525	1.37249	0.241837
MORN1	3	4.54275	0.0545409	3	4.84751	0.0256957	1.23521	1.23521	1.86347	0.135854
HS.403844	3	4.91897	0.0121213	3	5.22362	0.324559	1.23512	1.23512	0.909411	0.414574
IL28B	3	4.10984	0.723566	3	4.41446	0.199384	1.2351	1.2351	0.549207	0.612082
LOC644360	3	5.39358	0.071529	3	5.69814	0.0275053	1.23505	1.23505	1.67628	0.16899
LOC644404	3	4.77396	0.0259574	3	5.07852	0.0527322	1.23504	1.23504	1.88046	0.13321
LOC644096	3	6.83283	0.0150876	3	7.13714	0.0238968	1.23483	1.23483	2.66952	0.0558338
COL19A1	3	4.96361	0.061245	3	5.26791	0.0277157	1.23482	1.23482	1.7671	0.151953
HS.574945	3	4.7873	0.0969027	3	5.09156	0.0257304	1.23479	1.23479	1.50488	0.206804
HS.527062	3	4.22641	0.416059	3	4.53064	0.0142931	1.23476	1.23476	0.803237	0.466854
LOC644884	3	6.20779	0.0597314	3	6.51199	0.15367	1.23473	1.23473	1.14057	0.317704
HS.563649	3	4.65821	0.0341777	3	4.96235	0.00638543	1.23469	1.23469	2.61562	0.0590705
HS.229512	3	4.49415	0.063229	3	4.79826	0.0300127	1.23466	1.23466	1.72499	0.159616
HS.551024	3	4.59507	0.108287	3	4.89908	0.00813871	1.23456	1.23456	1.54317	0.197662
HS.44380	3	4.60797	0.0482299	3	4.91196	0.0211235	1.23456	1.23456	1.99937	0.116199
HS.527155	3	4.56685	0.0491543	3	4.87084	0.0519577	1.23455	1.23455	1.65583	0.173098
HS.563251	3	4.59614	0.0835238	3	4.90003	0.075025	1.23447	1.23447	1.3219	0.256731
GPRC6A	3	5.1613	0.0856179	3	5.46516	0.0559415	1.23444	1.23444	1.39883	0.234425
RHOF	3	4.78354	0.16098	3	5.08725	0.00305283	1.23432	1.23432	1.29885	0.263811
HS.560012	3	4.72561	0.0952839	3	5.02932	0.124778	1.23431	1.23431	1.12136	0.324902
HS.550028	3	4.94027	0.000216714	3	5.24398	0.0345113	1.23431	1.23431	2.82273	0.0476955
C22ORF34	3	3.80319	0.474984	3	4.10688	0.173579	1.2343	1.2343	0.653158	0.549294
GPR149	3	5.44174	0.0427114	3	5.7454	0.00404914	1.23427	1.23427	2.43225	0.0718062
HS.308073	3	5.54675	0.0283839	3	5.85035	0.00306588	1.23422	1.23422	2.96516	0.0413422
HS.543757	3	5.22495	0.104249	3	5.52848	0.139404	1.23416	1.23416	1.06507	0.346863
HS.565762	3	5.21098	0.00116475	3	5.51433	6.55623e-05	1.23401	1.23401	14.9796	0.000115706
HS.157621	3	5.21588	0.00675588	3	5.5192	0.0347377	1.23398	1.23398	2.57912	0.0613846
HS.549742	3	4.32654	0.0509738	3	4.62986	0.0623136	1.23398	1.23398	1.56086	0.193578
HS.539814	3	4.41338	0.0876232	3	4.71663	0.00170276	1.23392	1.23392	1.75741	0.15368
HS.33756	3	6.144	0.0212131	3	6.4472	0.0583246	1.23388	1.23388	1.86209	0.136071
HS.541721	3	4.80985	0.0218462	3	5.11298	0.0443221	1.23382	1.23382	2.04109	0.110806
IRGM	3	5.35684	0.0396109	3	5.65994	0.0416164	1.2338	1.2338	1.84207	0.139263
HS.112880	3	4.52306	0.0992913	3	4.82615	0.0362902	1.23379	1.23379	1.42572	0.227088
TMPRSS11D	3	5.01269	0.0620268	3	5.31577	0.16574	1.23378	1.23378	1.09996	0.3331
HS.566779	3	4.75264	0.0134017	3	5.05571	0.0106688	1.23377	1.23377	3.38352	0.0276952
HS.566079	3	5.35565	0.0202414	3	5.6587	0.0181256	1.23375	1.23375	2.67981	0.0552396
HS.127925	3	4.65935	0.0455895	3	4.9624	0.0461616	1.23375	1.23375	1.73288	0.15815
HS.542624	3	4.81265	0.0931331	3	5.11568	0.0468536	1.23373	1.23373	1.40281	0.233323
HS.122407	3	4.56983	0.0253627	3	4.8728	0.141131	1.23368	1.23368	1.28603	0.267827
LOC652522	3	4.5087	0.128911	3	4.81165	0.0401778	1.23367	1.23367	1.27608	0.270988
LOC643837	3	4.76798	0.101624	3	5.07093	0.160334	1.23366	1.23366	1.0252	0.363219
HS.546108	3	4.89656	0.0997111	3	5.19947	0.0238409	1.23363	1.23363	1.49263	0.209819
LOC390669	3	4.6176	0.054481	3	4.92047	0.0129725	1.23359	1.23359	2.01982	0.113521
ELF5	3	4.70822	0.0461738	3	5.01093	0.0156886	1.23346	1.23346	2.10802	0.10272
HS.543253	3	5.05485	0.00555451	3	5.35753	0.0746153	1.23344	1.23344	1.85159	0.137735
HS.550266	3	4.12109	0.0164344	3	4.42366	0.0359284	1.23334	1.23334	2.2902	0.0838391
PLEK	3	5.61957	0.0255711	3	5.9221	0.0077573	1.23331	1.23331	2.87026	0.0454565
[truncated: 35,883 more rows]

## Sheet: Table S2
Table S2.
List of genes showing > 2 fold change in Stau155-FLAG transfected cells as compared to control cells
	Input=Ctrl			Input=Stau1
Target ID	Sample size	Sample mean	Sample variance	Sample size	Sample mean	Sample variance	Fold change	Symmetrical raw fold change	T statistic	P-value
HS.540270	3	3.97248	0.14343	3	5.06207	0.0526124	2.12813	2.12813	4.26233	0.0130294
HS.574124	3	3.80581	0.445215	3	5.04125	0.0191909	2.35454	2.35454	3.14004	0.0348464
LOC647082	3	3.45997	0.330064	3	4.49198	0.0189162	2.04488	2.04488	3.02583	0.0389395
AKR1C1	3	4.85764	0.215679	3	3.64952	0.228649	0.432833	-2.31036	-3.13919	0.0348748
