# Supplementary material for: Cell cycle-dependent regulation of the RNA-binding protein Staufen1
Source: Nucleic Acids Res. 2014 Jun 7;42(12):7867–83. doi: 10.1093/nar/gku506 (PMC4081104; doi:10.1093/nar/gku506)
Supplement: SUPPLEMENTARY DATA [file supp_gku506_nar-00783-y-2014-File012.xlsx]

## Sheet: Table S3
Table S3
Comparative levels of mRNAs in Stau155-FLAG-IP versus Control-IP in nocodazole-treated HEK293 cells
		IP=Ctrl			IP=Stau1
Target ID	Sample size	Sample mean	Sample variance	Sample size	Sample mean	Sample variance	Fold change	Symmetrical raw fold change	T statistic	P-value
C10ORF104	3	6.30482	0.357038	3	10.3094	0.378671	16.0512	16.0512	8.08663	0.00127073
CYCS	3	7.25947	0.233049	3	11.1036	0.194432	14.3614	14.3614	10.1836	0.000523766
LOC158318	3	7.3634	0.00164755	3	11.0437	0.430283	12.82	12.82	9.69928	0.000632453
C14ORF126	3	5.58063	0.071416	3	9.22833	0.522853	12.5333	12.5333	8.19574	0.00120748
ZFP30	3	4.60222	0.589783	3	8.08818	0.0610452	11.2042	11.2042	7.4843	0.00170431
ACBD7	3	7.71806	0.0144196	3	10.9661	0.208535	9.50089	9.50089	11.9145	0.000284263
MRPS16	3	10.3267	0.113142	3	13.4543	0.173122	8.7397	8.7397	10.1248	0.000535648
STAG3L2	3	8.2383	0.305476	3	11.3651	0.159843	8.73531	8.73531	7.93951	0.00136266
LPP	3	5.76668	0.300377	3	8.84712	0.0860698	8.45872	8.45872	8.58279	0.00101233
TMEM118	3	8.84561	0.0828357	3	11.8987	0.104187	8.30015	8.30015	12.2281	0.000256797
LOC90624	3	5.72129	0.365296	3	8.74476	0.0858445	8.13119	8.13119	7.79669	0.0014599
NICN1	3	9.17721	0.110571	3	12.194	0.218699	8.09385	8.09385	9.10615	0.000806638
C17ORF69	3	6.33438	0.28784	3	9.34693	0.145448	8.0699	8.0699	7.92696	0.00137087
PRKAR2A	3	6.41339	0.500201	3	9.37456	0.248436	7.78755	7.78755	5.92773	0.00405869
HS.193557	3	5.61846	0.286156	3	8.57474	0.0100402	7.76119	7.76119	9.40841	0.000711322
PLCXD1	3	8.26966	0.0636845	3	11.1836	0.0891905	7.53668	7.53668	12.9084	0.000207724
VHL	3	9.10833	0.21895	3	12.0184	0.0584794	7.51674	7.51674	9.56959	0.000666202
HS.276860	3	6.41516	0.03992	3	9.32256	0.0414812	7.50265	7.50265	17.6502	6.05221e-05
RAB2B	3	9.4537	0.0790324	3	12.3104	0.205371	7.24357	7.24357	9.27809	0.000750604
DSCR6	3	7.32477	0.246192	3	10.1597	0.00226067	7.13516	7.13516	9.85108	0.0005956
MMACHC	3	9.9784	0.00997027	3	12.8091	0.193841	7.11435	7.11435	10.8604	0.000407955
CRLS1	3	10.7525	0.073128	3	13.5826	0.329158	7.11123	7.11123	7.72849	0.00150935
TMEM19	3	5.07602	1.0923	3	7.88924	0.125401	7.0285	7.0285	4.41564	0.0115499
PRR11	3	6.78469	0.0799327	3	9.59788	0.121455	7.02836	7.02836	10.8578	0.00040833
LOC728499	3	5.41737	0.683065	3	8.21105	0.0855689	6.93397	6.93397	5.51922	0.00526145
MCM3APAS	3	6.43964	0.161515	3	9.20519	0.0363935	6.80006	6.80006	10.7674	0.000421834
NUTF2	3	8.47417	0.0576511	3	11.2349	0.324409	6.77742	6.77742	7.73605	0.00150376
HS.389313	3	5.38885	0.0103997	3	8.13368	0.25799	6.70314	6.70314	9.17686	0.000782987
FAM195B	3	9.60376	0.221015	3	12.3219	0.406489	6.58017	6.58017	5.94322	0.00402012
C19ORF42	3	8.36695	0.119179	3	11.0673	0.279116	6.49973	6.49973	7.4111	0.00176873
HS.536748	3	7.61925	0.118936	3	10.3156	0.216188	6.48172	6.48172	8.06749	0.00128225
CA5B	3	5.71991	0.475419	3	8.40549	0.0994228	6.43339	6.43339	6.13514	0.00357765
PDDC1	3	9.15293	0.256815	3	11.8337	0.159521	6.41216	6.41216	7.19623	0.00197603
LOC374395	3	11.7559	0.0363535	3	14.4351	0.143079	6.40496	6.40496	10.955	0.000394409
ZNF573	3	5.31043	0.0578539	3	7.98123	0.000606451	6.3678	6.3678	19.1324	4.39745e-05
MGC42630	3	8.66116	0.0686061	3	11.3292	0.138533	6.3556	6.3556	10.1536	0.00052978
ZSWIM1	3	10.057	0.268543	3	12.7086	0.201426	6.28376	6.28376	6.69944	0.00258282
HS.298873	3	4.98467	0.0210456	3	7.62867	0.149259	6.25062	6.25062	11.0971	0.000375116
RAD1	3	5.58626	0.243416	3	8.22575	0.151627	6.23111	6.23111	7.27376	0.00189794
C13ORF1	3	8.71951	0.160697	3	11.3222	0.0644522	6.0743	6.0743	9.50062	0.00068506
GNL3L	3	8.88495	0.39416	3	11.487	0.0398717	6.0713	6.0713	6.84082	0.00238919
HS.579239	3	5.52621	0.389117	3	8.1203	1.34157	6.03809	6.03809	3.41536	0.0268945
GNE	3	8.96482	0.170641	3	11.5437	0.130964	5.97471	5.97471	8.13338	0.00124314
HLA-DOA	3	6.12681	0.0254995	3	8.69988	0.143509	5.95074	5.95074	10.8407	0.000410844
MRI1	3	10.7894	0.0524492	3	13.3461	0.205012	5.88363	5.88363	8.72741	0.000949561
BPNT1	3	7.83997	0.163192	3	10.3929	0.370369	5.86836	5.86836	6.05357	0.00375799
C17ORF75	3	5.97423	0.0510633	3	8.516	0.0781117	5.823	5.823	12.2492	0.000255077
RCP9	3	4.96955	0.147077	3	7.49899	1.05537	5.77347	5.77347	3.99532	0.0161931
C1ORF69	3	6.94519	0.157723	3	9.46727	0.169246	5.74408	5.74408	7.63951	0.00157703
HS.130916	3	6.75545	0.0657414	3	9.26972	0.33871	5.71307	5.71307	6.84761	0.00238035
ATPBD1B	3	8.96376	0.184887	3	11.4717	0.0881837	5.68814	5.68814	8.31272	0.00114393
TAX1BP3	3	9.68763	0.130308	3	12.1862	0.564811	5.65145	5.65145	5.19076	0.0065576
PAICS	3	11.5927	0.0785438	3	14.0785	0.130278	5.60141	5.60141	9.42188	0.000707408
NDUFC2	3	6.41212	0.183178	3	8.89306	0.392758	5.5826	5.5826	5.66226	0.00479604
DNAJC24	3	7.24072	0.894625	3	9.71021	0.0396602	5.53849	5.53849	4.42516	0.011465
FAM20B	3	8.37943	0.156782	3	10.8272	0.055765	5.45564	5.45564	9.19603	0.000776724
QPCTL	3	6.8287	0.252454	3	9.23176	0.328732	5.28926	5.28926	5.4597	0.00547133
HS.42612	3	4.86964	0.133889	3	7.24898	0.0718991	5.20296	5.20296	9.0846	0.000814023
SLC25A15	3	9.02196	0.0118557	3	11.3883	0.133074	5.15619	5.15619	10.766	0.000422051
HEATR3	3	7.19138	0.0967821	3	9.54234	0.364162	5.10162	5.10162	5.99765	0.00388812
HS.582113	3	5.79981	0.245026	3	8.14949	0.127752	5.09712	5.09712	6.66568	0.00263188
HS.5724	3	5.34768	0.0691736	3	7.68555	0.0236721	5.05557	5.05557	13.2893	0.000185322
STAG3L1	3	6.24899	0.050704	3	8.58549	0.323307	5.05075	5.05075	6.61734	0.00270414
SNRPD3	3	7.99117	0.0835212	3	10.2991	0.222491	4.95181	4.95181	7.22635	0.00194523
HS.91389	3	6.98238	0.212352	3	9.28667	0.00478702	4.93924	4.93924	8.56502	0.00102039
CHFR	3	10.0708	0.0505183	3	12.3555	0.224781	4.87286	4.87286	7.54223	0.00165537
MED18	3	5.37671	0.230706	3	7.65688	0.55998	4.85734	4.85734	4.44145	0.0113212
TMEM103	3	6.74014	0.0854951	3	8.99706	0.301548	4.77971	4.77971	6.28345	0.00327618
GNPNAT1	3	7.08879	0.191831	3	9.3405	0.131985	4.76249	4.76249	6.8537	0.00237245
C8ORF55	3	12.025	0.129619	3	14.2221	0.311786	4.58582	4.58582	5.72806	0.00459893
TRIM65	3	8.14863	0.706266	3	10.3343	0.23133	4.54922	4.54922	3.90955	0.0174004
CXORF56	3	8.26275	0.0314338	3	10.4473	0.375773	4.54578	4.54578	5.9294	0.0040545
FCF1	3	6.74374	0.379564	3	8.92805	0.264014	4.54508	4.54508	4.716	0.00919878
TAF8	3	4.84773	0.232473	3	7.02879	0.378427	4.53486	4.53486	4.83329	0.00844112
CTSB	3	8.96346	0.0743712	3	11.1318	0.0530255	4.49508	4.49508	10.5223	0.00046132
HS.31007	3	4.59412	0.102668	3	6.7619	0.113546	4.49331	4.49331	8.07483	0.00127782
HS.531457	3	7.29133	0.296938	3	9.44993	0.0885583	4.46483	4.46483	6.02176	0.00383134
FOXRED2	3	10.043	0.106739	3	12.1969	0.0726068	4.45031	4.45031	8.80931	0.000916151
NMNAT1	3	6.30973	0.039297	3	8.45212	0.199133	4.41494	4.41494	7.5994	0.00160876
DCAF16	3	8.36247	0.0757617	3	10.4935	0.117371	4.3804	4.3804	8.39903	0.00109968
ZYG11B	3	9.04403	0.392018	3	11.1712	0.000488081	4.36845	4.36845	5.88071	0.00417858
PHACTR4	3	9.08834	0.196596	3	11.2148	0.0297261	4.3663	4.3663	7.74184	0.0014995
INPP5B	3	7.69441	0.272318	3	9.80333	0.188709	4.31369	4.31369	5.3797	0.00576979
KCNK12	3	8.31155	0.568749	3	10.4146	0.805187	4.29631	4.29631	3.10769	0.0359523
ICMT	3	8.47057	0.0772463	3	10.5677	0.224786	4.27841	4.27841	6.60919	0.00271657
METTL7A	3	7.60997	0.141781	3	9.69743	0.0247582	4.25	4.25	8.85975	0.000896297
HS.538962	3	7.61866	0.027355	3	9.70498	0.00422392	4.24663	4.24663	20.3349	3.45312e-05
LOC653994	3	5.99257	0.332513	3	8.07834	1.12415	4.24501	4.24501	2.99328	0.0402077
LOC652685	3	8.99728	0.0175582	3	11.0777	0.110964	4.22914	4.22914	10.051	0.000551036
PPIA	3	7.51798	0.0223346	3	9.58391	0.389674	4.18705	4.18705	5.57473	0.00507454
LOC731835	3	8.45274	0.460531	3	10.5102	0.552851	4.1624	4.1624	3.53994	0.0240147
NUP43	3	10.7236	0.104068	3	12.7787	0.0848777	4.15574	4.15574	8.18891	0.00121132
FLJ20718	3	10.3608	0.504171	3	12.4082	0.244873	4.1336	4.1336	4.09741	0.0148846
C18ORF45	3	6.47009	0.212839	3	8.5085	0.261944	4.10793	4.10793	5.12396	0.00686724
ZNF121	3	3.91363	0.37787	3	5.94545	0.240031	4.08918	4.08918	4.47698	0.0110154
DUSP18	3	7.16083	0.257315	3	9.18395	0.145333	4.06461	4.06461	5.52229	0.0052509
BRI3BP	3	8.505	0.0190514	3	10.5273	0.030119	4.06223	4.06223	15.796	9.38516e-05
LOC649095	3	7.06661	0.715727	3	9.08189	0.131403	4.0426	4.0426	3.79247	0.019228
LOC128322	3	5.89865	0.00033726	3	7.91192	0.485585	4.03695	4.03695	5.00241	0.0074777
ZNF562	3	6.93155	0.529761	3	8.93708	0.0051704	4.01538	4.01538	4.74944	0.00897463
HS.426229	3	5.15109	0.0391308	3	7.15552	0.0377056	4.0123	4.0123	12.5247	0.000233799
HS.128708	3	3.80016	0.104942	3	5.79689	0.114583	3.99092	3.99092	7.38136	0.00179576
ZNF623	3	5.10279	0.0173084	3	7.0986	0.198406	3.98841	3.98841	7.44288	0.0017404
SLC19A3	3	5.83946	0.170892	3	7.83141	0.0556122	3.97774	3.97774	7.24938	0.00192207
HIC2	3	10.0586	0.038151	3	12.0401	0.0954374	3.94891	3.94891	9.38989	0.000716745
KENAE	3	5.22865	0.180325	3	7.20843	0.329811	3.94433	3.94433	4.80103	0.00864165
LOC200030	3	8.93646	0.0784693	3	10.9111	0.118196	3.9302	3.9302	7.71218	0.00152148
HOXA13	3	6.45479	0.203183	3	8.42651	0.388749	3.92236	3.92236	4.43884	0.0113441
ZNF329	3	6.82528	0.0630207	3	8.79234	0.383422	3.9097	3.9097	5.09912	0.0069869
PHCA	3	7.25141	0.523812	3	9.21741	0.00387487	3.90682	3.90682	4.68765	0.00939414
HS.547601	3	7.53944	0.071308	3	9.49967	0.0244276	3.89126	3.89126	10.9732	0.000391879
IFNAR1	3	7.94192	0.165572	3	9.89643	0.0604314	3.87583	3.87583	7.12098	0.00205564
PSKH1	3	6.53399	1.11328	3	8.48616	0.300429	3.86956	3.86956	2.84379	0.046688
OPA3	3	6.8253	0.495419	3	8.77607	0.177034	3.86581	3.86581	4.12036	0.0146081
RBBP9	3	8.03689	0.0654149	3	9.96506	0.0616848	3.80573	3.80573	9.36773	0.000723304
H2AFV	3	6.1215	0.00550173	3	8.04317	0.0257186	3.78861	3.78861	18.8374	4.67686e-05
FLJ10213	3	8.12229	0.023534	3	10.0415	0.155443	3.78219	3.78219	7.85753	0.00141745
SAMD5	3	5.5903	0.0977762	3	7.50661	0.0115114	3.77455	3.77455	10.0401	0.000553353
CWF19L1	3	11.4685	0.135398	3	13.382	0.254949	3.76701	3.76701	5.30451	0.00606864
GXYLT2	3	4.56237	0.312946	3	6.46836	0.366738	3.74765	3.74765	4.0043	0.0160725
RYR1	3	5.72614	0.0816446	3	7.62177	0.912787	3.72087	3.72087	3.29252	0.0301441
SLC35E3	3	8.86487	0.152773	3	10.7582	0.147109	3.7148	3.7148	5.98828	0.00391046
FOXK1	3	7.84158	0.0327063	3	9.72332	0.0038626	3.68519	3.68519	17.0437	6.95014e-05
SEC61A1	3	12.1212	0.103051	3	13.9965	0.22939	3.66857	3.66857	5.63319	0.00488639
TNFAIP8L1	3	6.38404	0.311403	3	8.25128	0.0324733	3.64833	3.64833	5.51518	0.00527539
DHFRL1	3	6.43192	0.491035	3	8.28794	0.115075	3.62006	3.62006	4.1292	0.0145033
MDM4	3	4.78094	0.0418056	3	6.63636	0.176626	3.61857	3.61857	6.87615	0.00234362
SPC24	3	10.8048	0.109487	3	12.6544	0.0812766	3.60402	3.60402	7.33487	0.00183906
LRCH3	3	7.03723	0.020665	3	8.86795	0.390918	3.55714	3.55714	4.94258	0.0078024
PCBD2	3	5.6046	0.0424957	3	7.43085	0.0102916	3.54613	3.54613	13.7675	0.00016129
KIAA0831	3	8.15171	0.0316573	3	9.97501	0.102252	3.53889	3.53889	8.63003	0.000991276
AS3MT	3	7.45059	0.0404442	3	9.26021	0.0809756	3.5055	3.5055	8.99505	0.000845618
HS.163264	3	6.69504	0.192761	3	8.49733	0.282441	3.48773	3.48773	4.52842	0.0105901
PGPEP1	3	4.83317	0.0753552	3	6.63378	0.343074	3.48368	3.48368	4.82137	0.00851454
WDR73	3	7.88454	0.19381	3	9.67409	0.130742	3.45707	3.45707	5.4408	0.00554011
F11R	3	7.44006	0.105012	3	9.21686	0.121223	3.42666	3.42666	6.47023	0.00293963
TXNDC15	3	7.10338	0.0503372	3	8.87693	0.243818	3.41894	3.41894	5.6639	0.00479098
LOC642333	3	6.05965	1.2231	3	7.83172	0.00331811	3.41543	3.41543	2.77155	0.0502512
DCUN1D3	3	8.24011	0.20342	3	10.0072	0.168588	3.4036	3.4036	5.01806	0.00739544
PXMP4	3	5.51719	0.126127	3	7.27627	0.228035	3.38482	3.38482	5.1197	0.00688756
CC2D1B	3	5.89651	0.0518949	3	7.65143	0.10427	3.37507	3.37507	7.69175	0.00153685
ESPNL	3	9.50619	0.078434	3	11.256	0.106951	3.36311	3.36311	7.03899	0.00214695
DFFA	3	10.0006	0.0990229	3	11.742	0.0704526	3.34369	3.34369	7.32682	0.00184668
TMEM91	3	6.72404	0.0959664	3	8.45818	0.078879	3.32683	3.32683	7.18323	0.00198951
AQP11	3	6.35677	0.0520405	3	8.0904	0.355335	3.32565	3.32565	4.70458	0.00927688
HS.551137	3	7.23871	0.0118542	3	8.96405	0.236963	3.30657	3.30657	5.99094	0.00390411
MEX3D	3	8.20158	0.0461214	3	9.91813	0.14688	3.2865	3.2865	6.76765	0.00248707
SNHG4	3	5.65824	0.100594	3	7.37392	0.216194	3.28452	3.28452	5.27975	0.0061712
ZNF529	3	8.13113	0.30948	3	9.8461	0.100212	3.28289	3.28289	4.64074	0.00972857
DCBLD2	3	8.87058	0.301477	3	10.5854	0.00217936	3.28258	3.28258	5.39002	0.00573017
LOC440345	3	5.36472	0.0368363	3	7.07789	0.19683	3.27881	3.27881	6.13853	0.00357038
IRF2BP2	3	8.24823	0.00234671	3	9.9557	0.165436	3.26589	3.26589	7.22007	0.0019516
COL4A5	3	7.00377	0.0889649	3	8.71055	0.0526655	3.26432	3.26432	7.85525	0.00141902
ICK	3	5.64107	0.0988082	3	7.3473	0.00659819	3.26306	3.26306	9.10257	0.000807859
PGAM5	3	10.155	0.0331096	3	11.8605	0.214612	3.26146	3.26146	5.93519	0.00404004
APOBEC3C	3	7.54603	0.151988	3	9.23781	0.236946	3.23056	3.23056	4.69859	0.00931813
LOC158301	3	6.04526	0.123095	3	7.73309	0.0686039	3.22173	3.22173	6.67699	0.00261531
TRMT2B	3	6.83738	0.419627	3	8.52487	0.245769	3.22094	3.22094	3.58311	0.0231034
LOC283932	3	6.02113	0.0365915	3	7.70681	0.132229	3.21692	3.21692	7.10597	0.002072
HS.561603	3	5.82323	0.0123518	3	7.50731	0.0275206	3.21334	3.21334	14.6078	0.000127749
HS.551538	3	8.52883	0.123952	3	10.2081	0.053362	3.20272	3.20272	6.90744	0.00230416
LY6G5B	3	5.66211	0.138429	3	7.33946	0.20194	3.1984	3.1984	4.97977	0.00759857
HS.400256	3	5.15099	0.0174759	3	6.81961	0.0531853	3.17909	3.17909	10.8724	0.000406202
SNX11	3	9.49192	0.126294	3	11.1454	0.352657	3.14591	3.14591	4.13821	0.0143974
FLJ40448	3	5.33514	0.122708	3	6.98764	0.134538	3.14379	3.14379	5.64324	0.00485492
ZFP36L2	3	6.40927	0.0385361	3	8.05963	0.144393	3.13913	3.13913	6.68343	0.00260593
GDPD1	3	7.41972	0.0375676	3	9.06587	0.0080726	3.12998	3.12998	13.3462	0.000182238
SCNN1D	3	6.11276	0.279354	3	7.7588	0.239226	3.12974	3.12974	3.95908	0.0166906
ENAH	3	4.75965	0.0175216	3	6.40017	0.0807209	3.11778	3.11778	9.06552	0.000820631
SPRYD3	3	9.10784	0.083958	3	10.7413	0.287723	3.10257	3.10257	4.64072	0.00972877
BCAT1	3	6.37551	1.96066	3	8.00418	0.0137435	3.09228	3.09228	2.0076	0.115114
LOC643556	3	4.95904	0.0755287	3	6.58618	0.18819	3.08901	3.08901	5.48803	0.00537018
OSTM1	3	5.86519	1.15135	3	7.48404	0.0189293	3.0713	3.0713	2.59192	0.0605613
LOC729021	3	6.40952	0.14257	3	8.02801	0.0293345	3.07054	3.07054	6.76126	0.00249586
METT10D	3	8.13241	0.0616264	3	9.74521	0.237692	3.05846	3.05846	5.10595	0.00695372
HS.348514	3	8.11634	1.06686	3	9.72494	0.104641	3.04956	3.04956	2.57417	0.0617065
VPS37D	3	9.5584	0.0362074	3	11.1638	0.125689	3.04269	3.04269	6.91053	0.00230031
HS.171171	3	5.84089	0.0928976	3	7.44358	0.00227048	3.03708	3.03708	8.99835	0.000844426
DENR	3	10.0301	0.0375047	3	11.6317	0.0710568	3.03475	3.03475	8.41919	0.00108965
ZNF512B	3	7.9254	0.133995	3	9.52144	0.0790343	3.02312	3.02312	5.98941	0.00390776
LOC400464	3	5.11164	0.0173836	3	6.70277	0.152958	3.01285	3.01285	6.67737	0.00261476
LOC100008589	3	10.3899	3.90287	3	11.9765	1.08489	3.00342	3.00342	1.23049	0.285927
C4ORF29	3	5.66069	0.152015	3	7.24516	0.155455	2.99899	2.99899	4.94932	0.00776498
ZNF431	3	5.88556	0.0805474	3	7.46993	0.102315	2.99877	2.99877	6.41734	0.00303044
LRP3	3	11.305	0.0651416	3	12.8867	0.155942	2.99327	2.99327	5.82656	0.00432206
FOXD1	3	9.47784	0.0329277	3	11.0592	0.185677	2.99251	2.99251	5.85815	0.00423763
CHST6	3	5.21709	0.084205	3	6.79768	0.00595176	2.99091	2.99091	9.11757	0.000802758
C16ORF63	3	9.84041	0.164489	3	11.4203	0.0487111	2.98941	2.98941	5.92633	0.00406221
ZFYVE20	3	10.7806	0.0126257	3	12.3604	0.0179641	2.98913	2.98913	15.6442	9.74984e-05
LEMD2	3	9.16607	0.0718293	3	10.7455	0.250538	2.9886	2.9886	4.81833	0.00853341
KLHDC3	3	11.8029	0.0669237	3	13.3783	0.174788	2.98022	2.98022	5.55019	0.00515614
SGPP2	3	7.0043	0.0165337	3	8.56743	0.0583108	2.95495	2.95495	9.89638	0.000585123
ANKRD9	3	9.49998	0.00782173	3	11.0603	0.174318	2.94923	2.94923	6.33253	0.00318334
FN3KRP	3	9.8681	0.0407612	3	11.4278	0.198516	2.94784	2.94784	5.52255	0.00525002
AFF4	3	5.46531	0.277239	3	7.0238	0.012035	2.94545	2.94545	5.01891	0.00739102
NBPF3	3	6.31592	0.0568323	3	7.87296	0.116056	2.94249	2.94249	6.486	0.00291321
FUBP3	3	9.116	0.802299	3	10.666	0.0215122	2.92815	2.92815	2.95784	0.0416435
C19ORF48	3	10.2856	0.150744	3	11.8337	0.460212	2.92446	2.92446	3.43064	0.0265201
AP3S2	3	8.33039	0.280929	3	9.87738	0.340005	2.92206	2.92206	3.40036	0.0272683
HS.584186	3	2.54077	3.21833	3	4.08643	0.236562	2.91938	2.91938	1.44032	0.223203
MEX3C	3	7.37745	0.629797	3	8.91165	0.0198099	2.89627	2.89627	3.29698	0.0300184
LOC643505	3	6.44263	0.0246079	3	7.96805	0.0757426	2.87872	2.87872	8.3405	0.00112945
RNF24	3	7.46181	0.142589	3	8.98648	0.0799401	2.87722	2.87722	5.59815	0.00499813
HS.28694	3	4.97943	0.0341512	3	6.50401	0.0842816	2.87702	2.87702	7.67314	0.00155101
DNAJC30	3	7.03797	0.0947947	3	8.5617	0.137972	2.87534	2.87534	5.47026	0.00543335
NBPF14	3	6.78212	0.0287029	3	8.30254	0.23789	2.86875	2.86875	5.10036	0.00698086
HS.19339	3	6.21312	0.255088	3	7.71386	0.146349	2.82988	2.82988	4.10258	0.0148217
FLJ22222	3	6.20844	0.219701	3	7.70622	0.110245	2.82407	2.82407	4.51633	0.0106882
GSDM1	3	6.28945	0.0134178	3	7.78674	0.630114	2.82312	2.82312	3.23282	0.0318901
L2HGDH	3	8.8195	0.00329573	3	10.3134	0.0266704	2.81657	2.81657	14.9478	0.000116679
IPP	3	6.84377	0.184458	3	8.33719	0.0418409	2.81556	2.81556	5.43753	0.0055521
TMEM194	3	8.36028	0.28661	3	9.8537	0.039694	2.81555	2.81555	4.52824	0.0105915
APAF1	3	7.11334	0.0545014	3	8.60654	0.0158912	2.81512	2.81512	9.74797	0.00062033
ST6GALNAC4	3	9.51181	0.221918	3	10.9975	0.159371	2.80047	2.80047	4.16731	0.0140618
NOP14	3	10.5995	0.142284	3	12.084	0.176794	2.79832	2.79832	4.55208	0.0104011
SKA1	3	8.93884	0.0297612	3	10.4205	0.0832178	2.79269	2.79269	7.63499	0.00158057
MXD4	3	11.3301	0.08283	3	12.8105	0.163892	2.79026	2.79026	5.1622	0.00668788
STK4	3	10.1339	0.0248926	3	11.6108	0.00917607	2.78354	2.78354	13.8593	0.000157132
HS.573047	3	4.71748	0.351611	3	6.19012	0.00610952	2.77528	2.77528	4.26466	0.0130053
ZNF517	3	6.12905	0.0674136	3	7.60038	0.230737	2.77277	2.77277	4.66716	0.00953846
HS.20255	3	4.90437	0.00589298	3	6.37262	0.0248798	2.76685	2.76685	14.4969	0.000131642
ZNF346	3	7.21987	0.0716084	3	8.68139	0.0176912	2.75398	2.75398	8.47111	0.00106435
C16ORF58	3	10.8188	0.097823	3	12.2796	0.128081	2.75267	2.75267	5.32351	0.00599136
WFIKKN1	3	3.6099	1.93494	3	5.06735	0.0412162	2.74623	2.74623	1.79574	0.146965
HS.545615	3	3.52328	0.0450494	3	4.9782	0.0331521	2.7414	2.7414	9.01135	0.000839756
HS.543138	3	4.55332	0.0361824	3	6.00709	0.0191545	2.73922	2.73922	10.7041	0.000431621
NUDT19	3	5.80233	0.00650535	3	7.25263	0.121018	2.73264	2.73264	7.03431	0.00215231
TMEM109	3	11.7613	0.0414918	3	13.206	0.458877	2.72214	2.72214	3.53757	0.024066
MAGT1	3	10.4775	0.222678	3	11.9209	0.073744	2.71967	2.71967	4.592	0.0100916
PPDPF	3	8.57529	0.559061	3	10.0164	0.200772	2.71526	2.71526	2.86347	0.0457688
ZNF621	3	7.53544	0.0277048	3	8.97272	0.0120936	2.70809	2.70809	12.4787	0.000237198
DLST	3	9.87449	0.466331	3	11.3105	0.591125	2.70566	2.70566	2.41868	0.072867
SHISA5	3	12.3411	0.0455565	3	13.7769	0.202556	2.70517	2.70517	4.99236	0.00753105
HS.86045	3	6.12742	0.499492	3	7.55227	0.10382	2.68486	2.68486	3.1773	0.0336219
PCDHB19P	3	6.14726	0.410164	3	7.57071	0.0530956	2.68225	2.68225	3.62233	0.022311
PCDHB9	3	6.92156	0.149715	3	8.34247	0.136584	2.67755	2.67755	4.59959	0.010034
RRM2	3	7.48425	0.460459	3	8.90492	0.0532013	2.6771	2.6771	3.43333	0.0264548
PBX3	3	10.4741	0.166485	3	11.892	0.0617315	2.67201	2.67201	5.14092	0.00678696
RXRA	3	9.20603	0.0118632	3	10.62	0.0820993	2.66473	2.66473	7.98969	0.0013304
GLIPR2	3	10.1648	0.0640113	3	11.5782	0.242226	2.6636	2.6636	4.42375	0.0114775
PSENEN	3	7.92866	0.650107	3	9.3374	0.245534	2.65506	2.65506	2.57826	0.0614402
RPA4	3	4.6449	0.00455663	3	6.05293	0.0574934	2.65373	2.65373	9.79037	0.000610009
LOC644390	3	5.58017	0.0359648	3	6.98783	0.113608	2.65306	2.65306	6.30421	0.0032365
ZNF789	3	6.71684	0.0380933	3	8.12114	0.19814	2.64689	2.64689	5.00437	0.00746729
HS.105791	3	5.93441	0.0125415	3	7.33346	0.0210073	2.63727	2.63727	13.2298	0.000188613
NOL9	3	5.34567	0.355329	3	6.73909	0.0431878	2.627	2.627	3.82312	0.0187282
SCD	3	11.5267	0.470917	3	12.9172	0.231859	2.62161	2.62161	2.87282	0.0453398
LOC645869	3	4.16854	0.149897	3	5.5551	0.429341	2.61455	2.61455	3.15552	0.0343314
RYK	3	9.25754	0.286662	3	10.644	0.0655408	2.61431	2.61431	4.04634	0.0155225
ZNF321	3	5.32304	0.0172828	3	6.7079	0.0730389	2.61146	2.61146	7.98121	0.00133579
GRM2	3	6.63762	0.0072669	3	8.02161	0.440474	2.60989	2.60989	3.58245	0.023117
PPM1F	3	11.2795	0.0950288	3	12.6632	0.0949721	2.60924	2.60924	5.49798	0.00533519
TAS2R7	3	3.06792	1.2385	3	4.44932	0.0932368	2.60521	2.60521	2.07334	0.106825
HS.121070	3	5.94631	0.0526984	3	7.3255	0.0618481	2.60122	2.60122	7.05821	0.00212511
CLN8	3	5.38666	0.167181	3	6.76578	0.00349442	2.60109	2.60109	5.78198	0.00444475
PPIL1	3	9.73886	0.0924604	3	11.1109	0.110053	2.58838	2.58838	5.28084	0.00616663
LONP2	3	7.6341	0.0364516	3	9.00521	0.060931	2.58669	2.58669	7.61011	0.00160022
LOC729008	3	5.25775	0.208295	3	6.62662	0.0275814	2.58268	2.58268	4.8818	0.00815004
LOC442582	3	5.22489	0.0852294	3	6.59359	0.0974955	2.58238	2.58238	5.54589	0.00517062
ZNF786	3	8.44905	0.211329	3	9.81748	0.0646218	2.58188	2.58188	4.51196	0.010724
C19ORF25	3	9.5096	0.127606	3	10.8745	0.449856	2.5756	2.5756	3.11102	0.0358364
ZSWIM6	3	7.04959	0.597244	3	8.41176	0.00116931	2.57072	2.57072	3.04995	0.0380301
HS.133324	3	5.25334	0.0400778	3	6.61542	0.0416783	2.57056	2.57056	8.25095	0.00117695
LOC642773	3	6.03105	0.278082	3	7.39296	0.472766	2.57026	2.57026	2.72229	0.0528617
HS.40289	3	4.89662	0.120855	3	6.258	0.0148264	2.56932	2.56932	6.4015	0.00305829
ANKRD43	3	7.18909	0.469867	3	8.54836	0.0130175	2.56556	2.56556	3.38802	0.0275803
VOPP1	3	7.27034	0.298051	3	8.62676	0.129572	2.56049	2.56049	3.59273	0.022906
RNF215	3	8.80209	0.153793	3	10.1571	0.0673831	2.55794	2.55794	4.99027	0.00754219
HS.475334	3	9.34195	0.229261	3	10.6954	0.0327388	2.55517	2.55517	4.57977	0.0101852
SCAMP5	3	8.99338	0.0891317	3	10.3457	0.10499	2.55321	2.55321	5.31621	0.00602095
HS.553273	3	4.94858	0.0605524	3	6.30013	0.00184746	2.55186	2.55186	9.37131	0.000722239
ARF1	3	11.5934	0.00837226	3	12.942	0.196144	2.54657	2.54657	5.16494	0.00667524
DNAJC22	3	6.9329	0.0360229	3	8.28054	0.0380671	2.54495	2.54495	8.5754	0.00101567
OR8K3	3	3.29455	1.00352	3	4.64189	0.0685673	2.54443	2.54443	2.25384	0.087273
C1ORF55	3	9.59855	0.907327	3	10.9429	0.00657449	2.5392	2.5392	2.43574	0.0715364
PARD6G	3	6.10519	0.0515819	3	7.44874	0.0245268	2.53774	2.53774	8.43521	0.00108177
LOC653352	3	5.54237	0.0477083	3	6.88543	0.078515	2.53688	2.53688	6.54764	0.00281271
GINS4	3	8.74541	0.0359208	3	10.0843	0.13426	2.52962	2.52962	5.6216	0.00492303
FADS2	3	6.48943	0.125778	3	7.82704	0.673584	2.52732	2.52732	2.59131	0.0606005
FAM129B	3	9.27132	0.0453849	3	10.608	0.0205162	2.52569	2.52569	9.01863	0.000837152
ZNF320	3	5.38245	0.156794	3	6.71774	0.0837129	2.52327	2.52327	4.716	0.00919879
HES6	3	11.0499	0.0527483	3	12.3827	0.142831	2.51896	2.51896	5.22005	0.00642726
LSM12	3	9.59881	0.325115	3	10.9314	0.115177	2.5185	2.5185	3.47839	0.025389
HS.349207	3	4.37432	0.0168796	3	5.70596	0.0209404	2.51688	2.51688	11.86	0.000289404
PEX26	3	5.59754	0.00205185	3	6.92894	0.0949501	2.51648	2.51648	7.40425	0.00177491
ORMDL3	3	6.42366	0.180702	3	7.75504	0.199056	2.51642	2.51642	3.74203	0.0200856
UGCGL1	3	4.75538	0.0806489	3	6.08184	0.00757627	2.50786	2.50786	7.73496	0.00150457
SFXN5	3	8.17033	0.122789	3	9.49468	0.195632	2.50419	2.50419	4.065	0.0152856
ATP6V0E2	3	12.602	0.0460434	3	13.9244	0.156399	2.50087	2.50087	5.09077	0.00702766
PPID	3	5.8803	0.102413	3	7.20049	0.226077	2.497	2.497	3.98967	0.0162694
TBC1D16	3	9.52519	0.0902676	3	10.8435	0.157303	2.4938	2.4938	4.58923	0.0101127
SEPW1	3	9.80013	0.138982	3	11.1182	0.117096	2.49326	2.49326	4.51129	0.0107295
HS.441201	3	3.67039	0.0204801	3	4.98771	0.0223952	2.49202	2.49202	11.0191	0.000385558
APOBEC3F	3	6.55982	0.00436726	3	7.87531	0.0817959	2.48886	2.48886	7.76222	0.00148463
CMTM6	3	8.7847	0.396747	3	10.0975	0.0481598	2.48419	2.48419	3.40891	0.0270545
LOC654135	3	5.85892	0.825102	3	7.17145	0.182634	2.48377	2.48377	2.26463	0.0862376
SLMO1	3	7.9414	0.00801705	3	9.2529	0.357592	2.48199	2.48199	3.75682	0.0198294
SLC30A6	3	5.1926	0.0505435	3	6.5016	0.0754893	2.4777	2.4777	6.38645	0.00308506
LOC643935	3	6.35468	0.0963559	3	7.66116	1.02253	2.47338	2.47338	2.1393	0.0991661
PNPO	3	11.4907	0.0680792	3	12.7947	0.144075	2.46918	2.46918	4.9037	0.00802266
SH2B3	3	9.0488	0.101157	3	10.3518	0.0350663	2.46746	2.46746	6.11488	0.00362143
C3ORF59	3	8.42117	0.0143302	3	9.72118	0.0605511	2.46231	2.46231	8.22852	0.00118924
GATC	3	8.15614	0.0437081	3	9.45298	0.248009	2.45689	2.45689	4.15876	0.0141594
MGC27345	3	5.79939	0.0454001	3	7.09557	0.0319931	2.45579	2.45579	8.07006	0.0012807
LOC90120	3	9.08398	0.0627104	3	10.3779	0.359949	2.45191	2.45191	3.44722	0.0261208
TNFRSF12A	3	7.95928	0.120491	3	9.2511	0.304094	2.44836	2.44836	3.43383	0.0264426
CTNNB1	3	6.6976	0.0861698	3	7.98737	0.172287	2.44488	2.44488	4.39416	0.0117444
ZNF364	3	10.1498	0.138241	3	11.4394	0.0653541	2.44455	2.44455	4.9502	0.00776011
DKFZP761E198	3	5.56544	0.0533265	3	6.85498	0.122638	2.4445	2.4445	5.32455	0.00598718
HS.145049	3	7.1259	0.413544	3	8.4152	0.0220229	2.44409	2.44409	3.38366	0.0276915
HS.568945	3	6.23162	0.0786176	3	7.52071	0.190735	2.44375	2.44375	4.30216	0.012624
UBE2N	3	10.8735	0.458453	3	12.1624	0.0581852	2.44329	2.44329	3.10572	0.0360208
HS.553217	3	5.17828	0.00126456	3	6.46553	0.195684	2.44061	2.44061	5.02395	0.00736482
BVES	3	6.23018	0.021043	3	7.51392	0.102103	2.43469	2.43469	6.33617	0.00317658
LOC286208	3	7.69143	0.195943	3	8.97376	0.276548	2.43232	2.43232	3.2312	0.031939
ATP5S	3	8.02595	0.187842	3	9.30751	0.132865	2.43103	2.43103	3.91965	0.0172528
FRAT2	3	11.2204	0.0123348	3	12.5019	0.173715	2.43085	2.43085	5.14576	0.00676425
KIAA1715	3	7.218	0.159909	3	8.49782	0.0133502	2.42808	2.42808	5.32548	0.00598342
HIATL1	3	8.02106	0.00880803	3	9.28668	0.230905	2.40431	2.40431	4.47733	0.0110124
SURF4	3	11.8627	0.039808	3	13.1281	0.279882	2.40404	2.40404	3.87654	0.0178937
RP2	3	5.99624	1.08367	3	7.26108	0.0295079	2.40302	2.40302	2.07642	0.106453
LRRC47	3	9.96424	0.140903	3	11.2275	0.14663	2.40034	2.40034	4.08041	0.0150934
GPAM	3	7.42094	0.409884	3	8.68387	0.0071337	2.39982	2.39982	3.38736	0.0275972
CLDN15	3	7.78589	0.0441451	3	9.04712	0.17403	2.39699	2.39699	4.67683	0.00947004
HS.561347	3	3.21694	0.277948	3	4.47251	0.0738677	2.38762	2.38762	3.66645	0.0214581
LOC401357	3	6.63066	0.0487521	3	7.88574	0.0628844	2.3868	2.3868	6.50623	0.00287976
POMT2	3	9.00528	0.041005	3	10.2597	0.152167	2.38569	2.38569	4.94341	0.00779777
TRMT61A	3	9.28892	0.363882	3	10.5433	0.37889	2.38557	2.38557	2.52085	0.0652978
MGC70857	3	9.25234	0.0912498	3	10.5063	0.304875	2.3849	2.3849	3.45077	0.0260361
TSC22D2	3	8.36726	0.0733854	3	9.62038	0.0322458	2.38357	2.38357	6.67818	0.00261357
HS.547277	3	5.8976	0.194289	3	7.15041	0.0191841	2.38306	2.38306	4.69652	0.00933249
ZNF500	3	8.92534	0.0396909	3	10.1775	0.196775	2.38202	2.38202	4.4601	0.0111594
FAM108A3	3	7.92787	0.294373	3	9.18	0.356598	2.38193	2.38193	2.688	0.0547714
HS.127310	3	8.30112	0.484479	3	9.55323	0.007531	2.3819	2.3819	3.09184	0.0365092
SEPP1	3	5.65021	0.484939	3	6.90073	0.0390189	2.37928	2.37928	2.99229	0.0402469
PPP2R4	3	9.86724	0.078098	3	11.1171	0.209394	2.37817	2.37817	4.03745	0.015637
C6ORF120	3	5.74737	0.856016	3	6.99557	0.00987875	2.37546	2.37546	2.32335	0.0808394
TRAPPC2	3	7.26468	0.216907	3	8.51259	0.0857135	2.37497	2.37497	3.92911	0.0171158
MED22	3	10.4011	0.0258111	3	11.647	0.0764906	2.37166	2.37166	6.74686	0.00251579
HS.575834	3	3.55567	0.403172	3	4.7989	0.0251641	2.36727	2.36727	3.29016	0.030211
NUDT21	3	7.61142	0.802431	3	8.85213	0.00920002	2.36315	2.36315	2.38536	0.0755481
LOC441528	3	6.08735	0.0347698	3	7.32685	0.0654328	2.36116	2.36116	6.78214	0.0024673
C9ORF140	3	10.7943	0.0907601	3	12.0336	0.114891	2.36072	2.36072	4.73311	0.00908323
NRARP	3	6.39213	0.255946	3	7.6308	0.280793	2.35981	2.35981	2.92843	0.0428809
FAM55C	3	4.93577	0.0136295	3	6.17288	0.023715	2.35725	2.35725	11.088	0.000376308
AP4M1	3	6.61554	0.17527	3	7.85138	0.229412	2.35518	2.35518	3.36484	0.028178
CD59	3	5.95845	0.104567	3	7.19345	0.0208443	2.35381	2.35381	6.04031	0.00378836
HS.137274	3	7.56117	0.0127746	3	8.79572	0.00307855	2.35308	2.35308	16.9829	7.04913e-05
COL4A1	3	8.02742	0.035174	3	9.26098	0.055885	2.35147	2.35147	7.08043	0.00210019
GNG12	3	6.21152	0.060651	3	7.44395	0.0655756	2.34962	2.34962	6.00823	0.00386307
MARCH9	3	6.21753	0.0348458	3	7.44869	0.0335803	2.34755	2.34755	8.15196	0.00123238
PRR7	3	8.50438	0.136786	3	9.73513	0.331478	2.34688	2.34688	3.11518	0.0356926
TMBIM6	3	13.1757	0.121427	3	14.4058	0.12588	2.34582	2.34582	4.28431	0.0128038
RFNG	3	8.65998	0.150593	3	9.88983	0.194445	2.34542	2.34542	3.62641	0.0222305
HS.258266	3	5.34972	0.128923	3	6.57609	0.0145161	2.33976	2.33976	5.60849	0.00496483
DPH2	3	9.99094	0.0620767	3	11.2172	0.212938	2.33961	2.33961	4.05012	0.0154742
HS.560896	3	5.35097	0.0706762	3	6.57698	0.106861	2.33918	2.33918	5.03973	0.00728345
PPTC7	3	7.63258	0.56795	3	8.85793	0.00237212	2.33812	2.33812	2.81035	0.0482997
KIAA0889	3	5.75027	0.0560854	3	6.97502	0.162635	2.33715	2.33715	4.53591	0.0105299
HS.576698	3	4.67313	0.0306461	3	5.89765	0.0427737	2.33677	2.33677	7.82743	0.00143826
LOC644297	3	5.12807	0.045234	3	6.35054	0.0113261	2.33346	2.33346	8.90317	0.000879632
FAM116A	3	8.83658	0.294769	3	10.0582	0.00336261	2.33209	2.33209	3.8752	0.0179142
GRSF1	3	10.3626	0.20931	3	11.5826	0.0472939	2.32956	2.32956	4.17166	0.0140124
CD99L2	3	11.2316	0.041082	3	12.4514	0.0485157	2.32918	2.32918	7.05846	0.00212483
MAZ	3	8.74641	0.024186	3	9.96513	0.200173	2.3274	2.3274	4.45648	0.0111906
HS.98960	3	5.83241	0.0382904	3	7.04799	0.103771	2.32234	2.32234	5.58606	0.00503738
C22ORF13	3	11.9434	0.0280032	3	13.1589	0.210908	2.32213	2.32213	4.30704	0.0125754
UNC84A	3	9.09843	0.317135	3	10.3137	0.0335385	2.32186	2.32186	3.55455	0.0237016
FBN2	3	8.17801	0.402293	3	9.38851	0.0663554	2.31418	2.31418	3.06269	0.0375599
HS.283402	3	5.56446	0.455149	3	6.77479	0.0712061	2.3139	2.3139	2.88951	0.0445849
BAK1	3	9.03762	0.174645	3	10.247	0.380544	2.31233	2.31233	2.8112	0.0482582
NT5M	3	7.0185	0.191917	3	8.22602	0.328998	2.30941	2.30941	2.89782	0.0442144
MGC3032	3	7.65834	0.0589006	3	8.86506	0.0611171	2.30812	2.30812	6.03316	0.00380487
RHBDL3	3	6.53423	0.106503	3	7.73884	0.0450304	2.30475	2.30475	5.35987	0.00584683
HS.537004	3	5.40375	0.12992	3	6.60795	0.00299665	2.3041	2.3041	5.721	0.00461958
PGAP3	3	7.7266	0.0369976	3	8.92835	0.103127	2.30018	2.30018	5.56054	0.00512153
PMS2L1	3	6.16273	0.0226349	3	7.3637	0.254551	2.29895	2.29895	3.95101	0.0168037
ACHE	3	6.82495	0.158928	3	8.02332	0.786188	2.2948	2.2948	2.13505	0.09964
TCEA1	3	6.90813	0.874493	3	8.10433	0.0205908	2.29136	2.29136	2.18995	0.0936969
CBL	3	5.91707	0.199118	3	7.11282	0.0724282	2.29064	2.29064	3.97448	0.0164769
DENND2C	3	7.18868	0.142721	3	8.38394	0.0128604	2.28985	2.28985	5.24857	0.00630332
TPMT	3	9.61215	0.0595453	3	10.8065	0.0420595	2.2885	2.2885	6.49014	0.00290633
SLAIN1	3	9.56569	0.237324	3	10.757	0.128554	2.28369	2.28369	3.41144	0.0269916
HS.296031	3	8.05089	0.27835	3	9.24153	0.0845874	2.28254	2.28254	3.42314	0.026703
MGC61598	3	10.3054	0.00355032	3	11.4944	0.128675	2.27994	2.27994	5.6635	0.00479221
STRN3	3	8.1155	0.517174	3	9.30439	0.00181411	2.27977	2.27977	2.8584	0.0460039
WDR26	3	6.33346	0.217142	3	7.51895	0.0475292	2.27441	2.27441	3.99122	0.0162484
DIP2B	3	7.81366	0.197537	3	8.99898	0.00596749	2.27413	2.27413	4.55101	0.0104096
ARID2	3	5.55419	0.520593	3	6.73749	0.0707594	2.27096	2.27096	2.66523	0.0560841
CXCL3	3	3.57273	1.5664	3	4.75584	0.0671346	2.27065	2.27065	1.60332	0.184127
MCFD2	3	7.65573	0.301384	3	8.83481	0.0155768	2.26432	2.26432	3.62745	0.0222101
ZDHHC18	3	8.77927	0.0656712	3	9.95758	0.159532	2.26311	2.26311	4.30063	0.0126393
METTL2A	3	7.34834	0.0555554	3	8.52257	0.0743192	2.25672	2.25672	5.64354	0.00485397
SLC2A10	3	6.20311	0.2017	3	7.37615	0.0256745	2.25487	2.25487	4.26092	0.0130441
MSRB3	3	6.0968	0.272906	3	7.26856	0.0168766	2.25286	2.25286	3.77018	0.0196014
LOC402377	3	5.52785	0.0138191	3	6.69948	0.1965	2.25266	2.25266	4.42499	0.0114664
TATDN3	3	8.19991	0.199524	3	9.37023	0.0314552	2.25063	2.25063	4.21776	0.0135018
RTTN	3	7.49435	0.196956	3	8.6632	0.074885	2.24833	2.24833	3.88296	0.0177965
C19ORF55	3	6.29119	0.393534	3	7.45892	0.0728431	2.24658	2.24658	2.96166	0.0414859
COMMD4	3	10.8621	0.0625224	3	12.0285	0.142404	2.24441	2.24441	4.46258	0.0111381
NPTX1	3	9.29097	0.00153625	3	10.4567	0.00636059	2.24354	2.24354	22.7221	2.22213e-05
TBC1D13	3	9.78544	0.0406784	3	10.9492	0.126791	2.24042	2.24042	4.92559	0.00789773
HS.567759	3	7.37913	0.183121	3	8.54239	0.0585613	2.23963	2.23963	4.0984	0.0148725
SUMF2	3	11.4266	0.081473	3	12.5893	0.115958	2.23875	2.23875	4.53229	0.0105589
LOC643446	3	7.7908	0.111911	3	8.95134	0.161665	2.23543	2.23543	3.84313	0.0184102
GOLGA3	3	8.53422	0.0874281	3	9.69466	5.36047e-05	2.23524	2.23524	6.7955	0.00244924
SORT1	3	9.53235	0.00411438	3	10.6926	0.0427778	2.23499	2.23499	9.28044	0.000749872
PQLC1	3	11.3547	0.0683068	3	12.514	0.188282	2.23349	2.23349	3.96403	0.0166214
USP26	3	7.14682	0.0653765	3	8.30603	0.108642	2.23335	2.23335	4.81309	0.00856599
FANCE	3	9.93822	0.0901762	3	11.0957	0.21262	2.2307	2.2307	3.64338	0.021899
MOBKL2B	3	5.52283	0.227733	3	6.67694	0.0443996	2.22547	2.22547	3.83193	0.0185874
C1ORF24	3	6.26501	0.0364126	3	7.41806	0.00176444	2.22384	2.22384	10.2214	0.000516295
C22ORF25	3	8.77475	0.294867	3	9.92741	0.292583	2.22323	2.22323	2.60481	0.0597448
WDR31	3	5.49566	0.113585	3	6.64698	0.0638528	2.22117	2.22117	4.73407	0.00907682
LOC91461	3	7.32692	0.0630441	3	8.47815	0.258564	2.22103	2.22103	3.51608	0.0245368
HS.574667	3	7.02061	0.0637924	3	8.17163	0.077763	2.22071	2.22071	5.29885	0.00609193
AGMAT	3	5.87573	0.0489648	3	7.02553	0.229507	2.21883	2.21883	3.77391	0.0195383
EFNB2	3	8.68803	0.254046	3	9.83617	0.0182695	2.21628	2.21628	3.81084	0.0189265
LRP11	3	9.17071	0.297323	3	10.3184	0.0210642	2.21557	2.21557	3.52293	0.0243855
C18ORF26	3	5.03812	0.0736824	3	6.18508	0.0808988	2.21447	2.21447	5.05278	0.00721701
NCAPG2	3	7.19918	0.396253	3	8.34492	0.059248	2.21261	2.21261	2.94039	0.0423725
ZNF791	3	7.28035	0.229584	3	8.4258	0.059332	2.21215	2.21215	3.69106	0.0209993
INTS2	3	6.54647	0.764813	3	7.69147	0.0261976	2.21146	2.21146	2.22985	0.0896261
HS.536451	3	6.32676	0.158331	3	7.47088	0.16153	2.2101	2.2101	3.50388	0.0248088
D2HGDH	3	9.27909	0.0448934	3	10.4229	0.00561554	2.20967	2.20967	8.81533	0.000913753
TMEM64	3	6.45584	0.637874	3	7.59965	0.0435425	2.20964	2.20964	2.39998	0.0743576
RNF170	3	7.07236	0.565726	3	8.21443	0.00451094	2.20697	2.20697	2.61954	0.0588277
RAB21	3	8.63343	0.135854	3	9.77499	0.0829682	2.20621	2.20621	4.22684	0.0134039
ZNF708	3	4.59807	0.00636907	3	5.73838	0.0206195	2.20429	2.20429	12.0225	0.00027441
C19ORF73	3	6.34433	0.291909	3	7.48344	0.122185	2.20245	2.20245	3.06603	0.0374377
STX16	3	9.30415	0.194694	3	10.4423	0.0309435	2.20103	2.20103	4.15017	0.0142583
DVL1	3	5.43104	0.03362	3	6.56922	0.136377	2.20103	2.20103	4.78135	0.00876688
EFCAB3	3	5.30797	0.0566366	3	6.44083	0.129395	2.19293	2.19293	4.54929	0.0104232
PURB	3	7.38442	0.195114	3	8.51586	0.0127875	2.19078	2.19078	4.29799	0.0126657
GJC2	3	7.85992	0.130996	3	8.99114	0.16288	2.19044	2.19044	3.61431	0.0224703
DBNDD2	3	11.6209	0.0278648	3	12.7509	0.0889931	2.1885	2.1885	5.72518	0.00460735
PM20D2	3	7.92291	0.0898356	3	9.05272	0.021681	2.1883	2.1883	5.85998	0.00423281
C19ORF22	3	11.2768	0.162346	3	12.4044	0.231945	2.18488	2.18488	3.1102	0.0358649
NCKAP1	3	6.4963	0.863531	3	7.62299	0.0134483	2.18358	2.18358	2.08388	0.105559
SNN	3	5.6552	0.0393634	3	6.78178	0.00579832	2.18341	2.18341	9.182	0.000781299
HS.562504	3	4.68041	0.162007	3	5.80603	0.00493168	2.18195	2.18195	4.7717	0.00882906
XBP1	3	12.1045	0.165037	3	13.2301	0.0537107	2.18194	2.18194	4.16847	0.0140486
CLCN7	3	12.1985	0.146169	3	13.3241	0.0890646	2.18193	2.18193	4.01973	0.0158679
WSCD1	3	7.61679	0.103511	3	8.74235	0.0673141	2.18187	2.18187	4.71689	0.00919269
PLEKHA2	3	5.70501	0.0352574	3	6.82983	0.0294344	2.18074	2.18074	7.65981	0.00156126
EIF2S3	3	11.3602	0.112772	3	12.485	0.0553257	2.18066	2.18066	4.75161	0.00896027
HS.123119	3	5.19015	0.198211	3	6.31484	0.00284233	2.18055	2.18055	4.34448	0.0122099
DCP2	3	8.68696	0.357114	3	9.81147	0.00246083	2.18028	2.18028	3.24811	0.0314317
KBTBD11	3	8.30151	0.0500799	3	9.42577	0.0648524	2.1799	2.1799	5.74389	0.00455299
GNG7	3	9.09414	0.0315159	3	10.2177	0.0508902	2.17882	2.17882	6.77911	0.00247141
MGC2752	3	7.18654	0.0760281	3	8.30956	0.322591	2.17803	2.17803	3.08084	0.0369013
ZFAND3	3	8.83708	0.0851207	3	9.95935	0.0939254	2.1769	2.1769	4.59385	0.0100775
USP38	3	8.95048	0.418352	3	10.0724	0.0292766	2.17638	2.17638	2.90448	0.0439205
RIC8B	3	6.50991	0.126947	3	7.63041	0.0326891	2.17422	2.17422	4.85742	0.00829474
EIF4H	3	11.8211	0.0181339	3	12.9407	0.201813	2.17291	2.17291	4.135	0.0144351
HS.497591	3	11.2887	0.0823481	3	12.4065	0.0969858	2.17011	2.17011	4.57173	0.0102474
HS.352549	3	5.68845	0.0764017	3	6.80559	0.122835	2.16917	2.16917	4.33497	0.0123015
C10ORF35	3	10.0932	0.0616138	3	11.2087	0.0899848	2.16665	2.16665	4.96214	0.00769439
NUDT16L1	3	9.27521	0.125462	3	10.3886	0.286219	2.1635	2.1635	3.00552	0.0397252
HS.314177	3	4.27705	0.297398	3	5.38905	0.114242	2.16145	2.16145	3.00197	0.0398643
DUSP9	3	6.81515	0.366279	3	7.92699	0.161499	2.16123	2.16123	2.65083	0.0569327
LMO4	3	10.2263	0.0187369	3	11.3373	0.0665543	2.16001	2.16001	6.58926	0.00274725
ECOP	3	7.37486	0.136552	3	8.48524	0.264641	2.15903	2.15903	3.03638	0.0385385
HS.128387	3	4.98914	0.0515108	3	6.09917	0.0281319	2.1585	2.1585	6.81273	0.00242619
LOC641693	3	5.75834	0.116085	3	6.86814	0.587996	2.15816	2.15816	2.29083	0.0837801
TCFL5	3	9.28953	0.128919	3	10.3993	0.0554774	2.15814	2.15814	4.47635	0.0110207
C3ORF42	3	5.15598	0.00307545	3	6.26545	0.0412511	2.15766	2.15766	9.12734	0.000799457
FBXO33	3	9.2321	0.500064	3	10.3393	0.0459949	2.15423	2.15423	2.59512	0.0603576
SLC19A1	3	9.67218	0.280122	3	10.7788	0.187133	2.15346	2.15346	2.80412	0.048607
CDK6	3	6.48683	0.366221	3	7.59298	0.128461	2.1527	2.1527	2.72402	0.0527677
TMEM167B	3	7.75594	0.154533	3	8.85806	0.0331478	2.1467	2.1467	4.40636	0.0116335
LOC646567	3	8.91815	0.467667	3	10.0202	0.020727	2.14665	2.14665	2.73144	0.0523653
NECAB3	3	7.68911	0.0533472	3	8.79107	0.255404	2.14645	2.14645	3.43494	0.0264157
HS.561735	3	4.7589	0.0662517	3	5.86021	0.136552	2.14549	2.14549	4.23577	0.0133085
USP9X	3	7.33255	0.280599	3	8.43381	0.0394478	2.14542	2.14542	3.37167	0.0280005
TMPO	3	5.94526	0.69181	3	7.04607	0.0391704	2.14476	2.14476	2.23009	0.0896021
PPP3R1	3	10.6617	0.0408727	3	11.7624	0.0605252	2.14446	2.14446	5.98663	0.0039144
HS.58423	3	5.21542	0.0543665	3	6.31475	0.0319152	2.14256	2.14256	6.48232	0.00291936
FOXF2	3	9.05472	0.0611259	3	10.1536	0.130208	2.14189	2.14189	4.35128	0.0121449
SOX3	3	6.97252	0.252268	3	8.06935	0.434488	2.13884	2.13884	2.29244	0.083632
RNASEH1	3	9.54073	0.155362	3	10.6372	0.0370214	2.1383	2.1383	4.32985	0.0123512
PNMA3	3	10.008	0.0507614	3	11.1042	0.289233	2.13792	2.13792	3.25624	0.0311913
SLC44A1	3	8.97133	0.13153	3	10.0671	0.0152288	2.13733	2.13733	4.95444	0.00773668
HS.259679	3	5.95895	0.274639	3	7.05422	0.0375901	2.13652	2.13652	3.39502	0.0274028
CFLAR	3	7.51763	0.213938	3	8.60835	0.00335063	2.1298	2.1298	4.0528	0.01544
WNT3A	3	9.25821	0.00873589	3	10.3484	0.0105898	2.12899	2.12899	13.5827	0.000170087
GPR124	3	6.43152	0.00842568	3	7.52127	0.00127768	2.12837	2.12837	19.1613	4.37122e-05
SNX24	3	5.78561	0.155526	3	6.87526	0.0197253	2.12822	2.12822	4.50834	0.0107537
NDST1	3	7.13872	0.142554	3	8.22824	0.241795	2.12803	2.12803	3.04391	0.0382556
MARCH7	3	9.89446	0.62608	3	10.9828	0.00794739	2.12638	2.12638	2.36752	0.0770285
ATG4A	3	7.85655	0.13435	3	8.94485	0.017467	2.12623	2.12623	4.8378	0.00841352
HS.547712	3	4.87827	0.00647065	3	5.9665	0.0436849	2.12613	2.12613	8.41633	0.00109107
SHISA2	3	7.03179	0.250073	3	8.11913	0.0147958	2.12481	2.12481	3.65939	0.0215919
SRF	3	11.1484	0.220208	3	12.2326	0.0698454	2.12025	2.12025	3.48694	0.0251926
LOC653119	3	5.90444	0.501861	3	6.98864	0.0534284	2.12019	2.12019	2.52005	0.0653535
HS.529631	3	5.19721	0.0212926	3	6.28105	0.0204689	2.11968	2.11968	9.18632	0.000779888
DNAJC5	3	8.44401	0.00519595	3	9.52588	0.159529	2.11678	2.11678	4.61695	0.00990375
CECR6	3	6.97064	0.132405	3	8.05238	0.303988	2.11659	2.11659	2.83626	0.0470456
LOC652615	3	7.35351	0.160482	3	8.4348	0.0618212	2.11593	2.11593	3.97219	0.0165085
RDH13	3	9.15126	0.17265	3	10.2314	0.142471	2.11425	2.11425	3.33276	0.0290309
HS.120300	3	5.42305	0.0493352	3	6.50196	0.0466261	2.11243	2.11243	6.03248	0.00380644
TPPP	3	4.57169	0.311425	3	5.65018	0.00810376	2.11184	2.11184	3.30465	0.0298033
HS.561493	3	4.85825	0.0379006	3	5.9348	0.0172031	2.10899	2.10899	7.94339	0.00136013
HS.571404	3	5.0955	0.03992	3	6.16933	0.172718	2.10501	2.10501	4.03344	0.0156888
STT3B	3	7.70782	0.448772	3	8.78045	0.0401736	2.10327	2.10327	2.65694	0.0565704
KIF1A	3	10.2774	0.108153	3	11.3492	0.0165653	2.10209	2.10209	5.25677	0.00626827
FAM126B	3	6.07104	0.0455398	3	7.1418	0.076471	2.10054	2.10054	5.3095	0.00604823
RNF165	3	6.51154	0.0364957	3	7.58136	0.085984	2.09917	2.09917	5.29465	0.00610922
LOC399942	3	9.4787	0.272599	3	10.5481	0.23772	2.09863	2.09863	2.59298	0.0604936
KLHDC5	3	7.46351	0.195411	3	8.53108	0.0336841	2.09591	2.09591	3.86324	0.0180973
CLN6	3	8.49684	0.0904329	3	9.56331	0.216042	2.0943	2.0943	3.33666	0.0289255
SLC35A3	3	7.58953	0.409413	3	8.65376	0.0148073	2.09106	2.09106	2.83011	0.0473399
MPDU1	3	9.55682	0.281139	3	10.6207	0.304757	2.09056	2.09056	2.40739	0.0737634
RAB11FIP2	3	7.12013	0.568211	3	8.18333	0.00511541	2.08955	2.08955	2.43205	0.0718223
LOC375295	3	7.19575	0.00833392	3	8.25871	0.136251	2.08921	2.08921	4.84188	0.00838864
HS.10862	3	9.76373	0.110997	3	10.8256	0.00759579	2.08762	2.08762	5.34071	0.00592247
RNF103	3	9.6034	0.186194	3	10.6643	0.0694759	2.08626	2.08626	3.63415	0.0220786
GNA11	3	11.2586	0.145071	3	12.318	0.112623	2.08412	2.08412	3.61481	0.0224605
KIAA1271	3	5.76668	0.0512723	3	6.82595	0.197374	2.08387	2.08387	3.67938	0.0212155
EEF2K	3	8.84955	0.11298	3	9.90829	0.00125129	2.0831	2.0831	5.42568	0.00559587
LGALS9C	3	2.0657	3.12894	3	3.12414	0.699574	2.08268	2.08268	0.936939	0.401835
ADAM19	3	6.78765	0.00944048	3	7.84605	0.00353045	2.08263	2.08263	16.0964	8.7126e-05
CBFA2T2	3	6.27393	0.0028635	3	7.33185	0.0248938	2.08192	2.08192	10.9982	0.000388413
KIAA0895	3	7.09036	1.45271	3	8.14765	0.0204081	2.08102	2.08102	1.50882	0.205844
HS.568928	3	7.20609	0.0285694	3	8.2633	0.0198849	2.0809	2.0809	8.31871	0.00114079
HS.561357	3	5.55361	0.105443	3	6.6105	0.0197503	2.08043	2.08043	5.17365	0.00663528
LOC728608	3	5.30633	0.0875536	3	6.36309	0.0409157	2.08025	2.08025	5.10666	0.0069503
RASSF1	3	8.96917	0.280206	3	10.0243	0.497654	2.07783	2.07783	2.07202	0.106985
SFXN1	3	10.1236	0.00739946	3	11.1785	0.0242649	2.0776	2.0776	10.2682	0.000507231
AAMP	3	10.595	0.0572963	3	11.6474	0.205315	2.07392	2.07392	3.55686	0.0236524
ZNF787	3	10.7709	0.194959	3	11.8232	0.145074	2.07388	2.07388	3.12574	0.0353302
MAN2A1	3	5.76375	0.215899	3	6.81583	0.00424036	2.07352	2.07352	3.88383	0.0177834
AGAP3	3	8.67516	0.257159	3	9.72612	0.178041	2.0719	2.0719	2.7593	0.050886
SLC35F1	3	8.75202	0.230283	3	9.80281	0.0088484	2.07167	2.07167	3.72186	0.0204413
HS.292604	3	5.00071	0.048995	3	6.05074	0.258597	2.07058	2.07058	3.27926	0.030522
SSR3	3	6.57304	0.0439583	3	7.62244	0.207765	2.06967	2.06967	3.62275	0.0223027
IP6K1	3	10.4227	0.132264	3	11.4716	0.154153	2.06903	2.06903	3.39482	0.0274077
HS.530359	3	5.13396	0.0317021	3	6.18089	0.0559224	2.06612	2.06612	6.12582	0.00359771
BTG2	3	8.18621	0.0968587	3	9.23311	0.150431	2.06608	2.06608	3.64637	0.0218413
LOC652903	3	7.88238	0.0808214	3	8.92897	0.260562	2.06565	2.06565	3.10255	0.0361315
ZBTB8A	3	7.25762	0.123625	3	8.30394	0.000352409	2.06526	2.06526	5.147	0.00675846
RELL2	3	8.37166	0.0231361	3	9.41738	0.207873	2.0644	2.0644	3.76844	0.019631
SATL1	3	4.97323	0.123878	3	6.01847	0.0902792	2.0637	2.0637	3.91209	0.0173632
C6ORF57	3	8.1621	0.0336499	3	9.20671	0.139125	2.0628	2.0628	4.35285	0.01213
PLA2G2D	3	7.00302	0.129634	3	8.04707	0.124299	2.06201	2.06201	3.58858	0.022991
LOC440280	3	6.40658	0.853067	3	7.45022	0.0160327	2.06142	2.06142	1.93899	0.124522
LYPLA2P1	3	6.13109	0.371099	3	7.17414	0.159831	2.06059	2.06059	2.47941	0.0682539
TFRC	3	10.554	0.295604	3	11.595	0.0828339	2.05763	2.05763	2.93094	0.0427739
LOC647596	3	4.93617	0.00709668	3	5.9768	0.140315	2.05712	2.05712	4.69451	0.00934636
ATRN	3	5.66621	0.0425584	3	6.70659	0.0244932	2.05677	2.05677	6.95902	0.00224088
DNAJB2	3	9.43203	0.43591	3	10.4711	0.210113	2.05495	2.05495	2.23922	0.0886988
USP22	3	5.66559	0.0757561	3	6.70443	0.0217076	2.05458	2.05458	5.76352	0.00449681
TBX21	3	4.69496	0.0603451	3	5.73374	0.0160504	2.05449	2.05449	6.50952	0.00287435
FAM53B	3	8.31738	0.0607702	3	9.35496	0.0478763	2.05277	2.05277	5.4522	0.00549847
OXSR1	3	9.58844	0.396373	3	10.6253	0.0144662	2.05171	2.05171	2.80176	0.0487242
PRKAB2	3	7.71805	0.103382	3	8.7544	0.00131582	2.05104	2.05104	5.54753	0.00516509
LRRC20	3	9.26448	0.00588363	3	10.2984	0.0410402	2.04753	2.04753	8.26677	0.00116839
LOC148137	3	8.24859	0.751922	3	9.28167	0.0103498	2.04638	2.04638	2.04946	0.109758
HS.254006	3	4.34912	0.304784	3	5.38204	0.101795	2.04615	2.04615	2.80577	0.0485256
HS.568648	3	3.24075	0.828136	3	4.27338	0.0793183	2.04576	2.04576	1.87757	0.133657
CYBASC3	3	10.4616	0.0895072	3	11.494	0.384502	2.04539	2.04539	2.5972	0.0602255
OLFML2A	3	6.04576	0.47484	3	7.07787	0.0684524	2.04501	2.04501	2.42532	0.0723456
ZNF665	3	3.00186	0.252225	3	4.03258	0.429463	2.04305	2.04305	2.16227	0.0966426
SLC2A1	3	9.78464	0.0554452	3	10.8153	0.118288	2.04289	2.04289	4.28267	0.0128204
DDX46	3	6.34994	0.388056	3	7.37941	0.0188843	2.04128	2.04128	2.7952	0.0490512
RFXAP	3	7.14365	0.557982	3	8.17226	0.0197926	2.04006	2.04006	2.34386	0.0790439
EPB41L5	3	5.83472	0.341502	3	6.86264	0.0379593	2.03908	2.03908	2.89026	0.0445514
WDR5	3	8.92104	0.0503808	3	9.9482	0.0863678	2.038	2.038	4.81098	0.00857916
XK	3	7.20918	0.17756	3	8.23593	0.0245612	2.03743	2.03743	3.95567	0.0167383
SNHG10	3	5.68885	0.0352433	3	6.71521	0.171701	2.03688	2.03688	3.90782	0.0174259
HBP1	3	7.50698	0.0851058	3	8.53319	0.0462878	2.03668	2.03668	4.90357	0.00802339
C21ORF58	3	6.70034	0.0519405	3	7.72616	0.0652043	2.03612	2.03612	5.19123	0.00655553
SRD5A1	3	6.56257	0.12492	3	7.58733	0.195757	2.03463	2.03463	3.13437	0.0350373
GIPC1	3	11.3268	0.0428763	3	12.3508	0.183438	2.03349	2.03349	3.7281	0.0203304
TMEM201	3	7.83141	0.141452	3	8.85492	0.129663	2.03287	2.03287	3.40469	0.0271597
SLC25A42	3	9.25755	0.0656775	3	10.2809	0.0399398	2.03266	2.03266	5.45414	0.00549145
SH3BP2	3	5.13261	0.0877898	3	6.15565	0.0145414	2.03219	2.03219	5.53922	0.00519316
TCF19	3	5.6492	0.0183583	3	6.67144	0.110717	2.03107	2.03107	4.92824	0.00788276
LRRC8D	3	7.23146	0.266437	3	8.25155	0.0235796	2.02804	2.02804	3.28085	0.0304763
HS.374278	3	6.39782	0.00298875	3	7.41754	0.00405118	2.02753	2.02753	21.0503	3.01033e-05
HNRPH1	3	9.00816	0.00976168	3	10.026	0.0757908	2.02486	2.02486	6.02719	0.0038187
HS.538100	3	5.71741	0.125578	3	6.73521	0.116742	2.02483	2.02483	3.58121	0.0231426
HS.562488	3	4.90034	0.175019	3	5.91757	0.00637761	2.02402	2.02402	4.13679	0.0144141
PTTG1IP	3	11.4428	0.00569999	3	12.4596	0.248435	2.02353	2.02353	3.49378	0.025037
TAF4	3	9.13296	0.397062	3	10.1492	0.0348189	2.02266	2.02266	2.67844	0.0553181
LOC653438	3	8.6192	0.178348	3	9.63527	0.133972	2.02241	2.02241	3.14909	0.0345441
MRPL30	3	8.56231	0.314796	3	9.57829	0.0803535	2.02228	2.02228	2.7994	0.0488413
XIAP	3	5.39785	0.249079	3	6.41318	0.107925	2.02136	2.02136	2.94327	0.0422512
PRPS1	3	12.2989	0.0958464	3	13.3135	0.0725145	2.02043	2.02043	4.28313	0.0128158
STK11	3	7.91039	0.0125974	3	8.92443	0.0430013	2.01957	2.01957	7.44878	0.0017352
HS.549989	3	4.78141	0.0128643	3	5.79495	0.0719538	2.01886	2.01886	6.02777	0.00381735
LOC644613	3	4.36493	0.163469	3	5.37764	0.0142632	2.01769	2.01769	4.16065	0.0141377
MFHAS1	3	6.90378	0.00835837	3	7.91533	0.078053	2.01609	2.01609	5.96027	0.00397819
PARM1	3	7.6092	0.110224	3	8.62068	0.00137455	2.01598	2.01598	5.24434	0.00632153
C15ORF59	3	8.66789	0.118423	3	9.67885	0.126711	2.01526	2.01526	3.53667	0.0240854
HS.571821	3	3.49563	0.694152	3	4.50636	0.0409452	2.01493	2.01493	2.04185	0.110711
LOC400174	3	5.70601	0.0191092	3	6.71489	0.10674	2.01235	2.01235	4.92579	0.00789661
RABL5	3	6.24946	0.0324308	3	7.2578	0.179527	2.0116	2.0116	3.79354	0.0192102
LASP1	3	11.5947	0.0257846	3	12.6	0.00644493	2.00734	2.00734	9.69888	0.000632552
CCNY	3	8.49475	0.161056	3	9.49822	0.0685501	2.00481	2.00481	3.62718	0.0222152
C1ORF115	3	9.8229	0.0280083	3	10.8253	0.0401458	2.00333	2.00333	6.65054	0.00265426
ATP2A2	3	9.53338	0.0723321	3	10.5346	0.0451409	2.00171	2.00171	5.05974	0.00718186
HES7	3	6.17192	0.327181	3	7.17277	0.123307	2.00118	2.00118	2.58279	0.061147
RB1	3	5.65732	0.628342	3	6.65375	0.0496918	1.99505	1.99505	2.09595	0.104129
C9ORF5	3	7.758	0.0463656	3	8.75376	0.0228056	1.99412	1.99412	6.55768	0.00279674
TSPAN9	3	10.9134	0.00624199	3	11.9083	0.0146022	1.99292	1.99292	11.9355	0.000282317
C17ORF62	3	8.76951	0.0737109	3	9.76344	0.241807	1.9916	1.9916	3.0648	0.0374824
KIAA1618	3	6.2341	0.00105359	3	7.22657	0.0167272	1.98959	1.98959	12.8915	0.00020879
LOC150356	3	3.97316	0.275124	3	4.96531	0.0658702	1.98915	1.98915	2.94283	0.0422699
NAT14	3	10.2209	0.123144	3	11.2129	0.206763	1.98899	1.98899	2.99151	0.0402779
PAQR5	3	5.19424	0.0381556	3	6.18539	0.0427021	1.98778	1.98778	6.03729	0.00379533
SPATA2L	3	10.1855	0.0968831	3	11.1756	0.254722	1.98642	1.98642	2.8923	0.04446
FRAP1	3	8.27473	0.00994507	3	9.26385	0.0316484	1.98496	1.98496	8.40028	0.00109906
KCNMB4	3	8.26787	0.00536317	3	9.256	0.0525072	1.98361	1.98361	7.11454	0.00206265
LOC338758	3	6.07126	0.381726	3	7.05904	0.235023	1.98313	1.98313	2.17854	0.094899
C15ORF44	3	8.40792	0.0936715	3	9.39521	0.0933321	1.98246	1.98246	3.9544	0.0167561
C20ORF117	3	5.94238	0.0935967	3	6.92896	0.0505167	1.98148	1.98148	4.50132	0.0108116
QKI	3	5.17505	0.0633871	3	6.16094	0.0748215	1.98053	1.98053	4.59324	0.0100822
HS.505676	3	7.67538	0.0454742	3	8.66113	0.0174318	1.98035	1.98035	6.80744	0.00243325
RASSF7	3	10.3736	0.255184	3	11.3593	0.259784	1.98027	1.98027	2.37911	0.0760629
SCN2B	3	4.67027	0.0428191	3	5.65573	0.0362367	1.97994	1.97994	6.07061	0.00371941
AP1G1	3	7.70315	0.0442868	3	8.68773	0.0190248	1.97873	1.97873	6.77749	0.00247362
CBX7	3	7.57542	0.0224928	3	8.55958	0.0372444	1.97816	1.97816	6.97435	0.00222249
C15ORF52	3	6.60584	0.198302	3	7.58998	0.0335069	1.97813	1.97813	3.5404	0.0240047
SLC35E1	3	10.5545	0.0549927	3	11.5384	0.081938	1.97791	1.97791	4.60568	0.0099881
SCARF2	3	7.39089	0.0411958	3	8.37446	0.0150947	1.97736	1.97736	7.18044	0.00199241
JMJD4	3	9.72885	0.18489	3	10.7111	0.351106	1.97556	1.97556	2.32384	0.0807955
C15ORF17	3	8.93155	0.0503665	3	9.91354	0.110128	1.97518	1.97518	4.24555	0.0132049
LAMA5	3	8.70746	0.0804791	3	9.68661	0.0587236	1.9713	1.9713	4.54553	0.0104531
MGC18216	3	5.47151	0.170826	3	6.44976	0.0547906	1.97007	1.97007	3.56718	0.0234349
REEP2	3	9.64061	0.00263504	3	10.6187	0.0459455	1.96985	1.96985	7.6861	0.00154113
COL18A1	3	7.23718	0.0350861	3	8.21505	0.0381278	1.96957	1.96957	6.25964	0.0033224
TMEM191B	3	6.33272	0.0983635	3	7.30922	0.24506	1.96769	1.96769	2.88616	0.0447351
C1ORF89	3	5.48048	0.090428	3	6.45564	0.195391	1.96585	1.96585	3.15929	0.0342074
2013-03-02	3	8.05583	0.0727802	3	9.03075	0.0996985	1.96553	1.96553	4.06593	0.0152739
LOC646144	3	5.1448	8.36031e-05	3	6.11788	0.0311293	1.96302	1.96302	9.53984	0.000674257
TMEM129	3	7.67057	0.084212	3	8.64345	0.196163	1.96276	1.96276	3.18238	0.0334591
C11ORF59	3	10.7995	0.0119654	3	11.7699	0.199257	1.95944	1.95944	3.6573	0.0216317
PKNOX1	3	6.91039	0.0885037	3	7.88076	0.0733608	1.95935	1.95935	4.17758	0.0139456
FLJ45684	3	4.0137	0.214581	3	4.98402	0.0292158	1.95927	1.95927	3.40377	0.0271827
MGC5139	3	5.79828	0.00227983	3	6.76839	0.103695	1.95899	1.95899	5.16156	0.00669081
CADM1	3	8.5694	0.131248	3	9.53747	0.00707362	1.95621	1.95621	4.50836	0.0107535
VPRBP	3	6.68028	0.049975	3	7.64809	0.0360427	1.95587	1.95587	5.71552	0.00463571
PATZ1	3	5.0898	0.0194734	3	6.0571	0.0543073	1.95517	1.95517	6.16806	0.00350788
HS.129581	3	3.84745	0.0767203	3	4.81425	0.0377764	1.9545	1.9545	4.9488	0.00776784
C8ORF44	3	4.77227	0.148458	3	5.73886	0.0481524	1.95422	1.95422	3.77573	0.0195076
QTRT1	3	7.59449	0.263562	3	8.56078	0.169285	1.95382	1.95382	2.54392	0.063715
MRPS25	3	8.4732	0.0848679	3	9.43809	0.0487407	1.95191	1.95191	4.57215	0.0102441
HS.336593	3	5.14097	0.0225451	3	6.10565	0.0571118	1.95162	1.95162	5.92012	0.0040778
GAS1	3	9.31835	0.593985	3	10.2825	0.0168489	1.95084	1.95084	2.13659	0.0994684
HIP1	3	5.50837	0.213729	3	6.47161	0.00953647	1.94969	1.94969	3.5309	0.0242109
PLXNA4B	3	3.63583	0.0961816	3	4.59835	0.00597195	1.94871	1.94871	5.21608	0.00644472
KLHDC10	3	5.44458	0.000244609	3	6.40672	0.123303	1.9482	1.9482	4.74112	0.00902976
EMID1	3	7.4478	0.0780623	3	8.40986	0.0820362	1.94808	1.94808	4.16453	0.0140934
TMEM181	3	8.82216	0.142112	3	9.78303	0.0101931	1.94648	1.94648	4.26449	0.0130071
PAQR7	3	6.93443	0.243061	3	7.8952	0.204584	1.94635	1.94635	2.48721	0.0676859
HS.563732	3	4.41944	0.219151	3	5.37911	0.0221677	1.94486	1.94486	3.38366	0.0276916
CCNG1	3	9.22109	0.520746	3	10.1807	0.0152513	1.94475	1.94475	2.27019	0.0857097
LOC441268	3	6.11535	0.0883496	3	7.07491	0.0752182	1.94472	1.94472	4.10945	0.0147387
ROD1	3	8.56584	0.459583	3	9.52421	0.0187066	1.94312	1.94312	2.40021	0.0743392
LBR	3	6.28267	0.165669	3	7.2405	0.0145962	1.9424	1.9424	3.90748	0.0174309
SLC25A43	3	8.45121	0.234434	3	9.4083	0.0571495	1.94138	1.94138	3.06994	0.0372952
N4BP2	3	8.70211	0.266319	3	9.65723	0.100816	1.93875	1.93875	2.73028	0.0524279
LOC644005	3	3.08197	0.628333	3	4.03606	0.146093	1.93736	1.93736	1.87785	0.133612
RGP1	3	5.69182	0.00882657	3	6.64554	0.0716428	1.93687	1.93687	5.82331	0.00433088
AMT	3	5.01541	0.114129	3	5.96875	0.0886633	1.93635	1.93635	3.66676	0.0214522
ADORA1	3	5.45387	0.0924711	3	6.40691	0.0309783	1.93595	1.93595	4.69815	0.00932115
GPR172A	3	10.9248	0.186389	3	11.8778	0.238422	1.9358	1.9358	2.53236	0.0645027
TWSG1	3	7.77397	0.576186	3	8.72606	0.0198515	1.93468	1.93468	2.13601	0.0995329
CREG1	3	10.0705	0.0855346	3	11.0221	0.0753264	1.93404	1.93404	4.10957	0.0147373
SULT1A1	3	8.64121	0.10894	3	9.59274	0.0199576	1.93392	1.93392	4.59049	0.0101031
GAS2L3	3	6.25025	0.0279663	3	7.20015	0.00475379	1.93173	1.93173	9.09554	0.000810264
HS.570330	3	5.72482	0.0116356	3	6.67399	0.102598	1.93075	1.93075	4.86413	0.0082546
UCP2	3	8.65347	0.14774	3	9.60227	0.176065	1.93026	1.93026	2.88797	0.044654
HS.211930	3	6.96806	0.198942	3	7.91672	0.228315	1.93009	1.93009	2.51379	0.065791
PFKFB4	3	8.89308	0.0263106	3	9.84042	0.0528067	1.92832	1.92832	5.83352	0.00430328
RPUSD4	3	11.7353	0.0178359	3	12.6823	0.061616	1.92785	1.92785	5.81909	0.00434234
TELO2	3	7.5299	0.13961	3	8.47687	0.168932	1.92783	1.92783	2.95287	0.04185
BRI3	3	9.91531	0.0634526	3	10.8616	0.0975221	1.92696	1.92696	4.0853	0.0150329
EIF4E3	3	7.83546	0.151329	3	8.78058	0.0351174	1.92535	1.92535	3.79115	0.0192498
FAM109A	3	8.66192	0.418749	3	9.60634	0.115688	1.92441	1.92441	2.23756	0.0888618
EGFL7	3	7.20255	0.132862	3	8.14673	0.12337	1.92411	1.92411	3.23074	0.031953
ZNF696	3	9.08405	0.0677789	3	10.0275	0.201997	1.9231	1.9231	3.14609	0.0346439
PSPH	3	9.21535	0.0951325	3	10.1577	0.197802	1.92171	1.92171	3.01583	0.0393242
TARBP1	3	7.43341	0.079313	3	8.3754	0.083823	1.92117	1.92117	4.03951	0.0156103
HS.180197	3	3.73602	0.208825	3	4.67801	0.187662	1.92117	1.92117	2.59113	0.0606117
BAPX1	3	8.75488	0.0316746	3	9.6962	0.123991	1.92029	1.92029	4.13241	0.0144655
FZD8	3	6.55016	0.0246435	3	7.49142	0.0802753	1.92022	1.92022	5.03325	0.00731674
XRCC6BP1	3	7.33739	0.2465	3	8.27863	0.0404985	1.92018	1.92018	3.04313	0.0382845
TOP3A	3	8.37803	0.258233	3	9.31918	0.0342033	1.92006	1.92006	3.01443	0.0393783
SARM1	3	7.02169	0.123568	3	7.96251	0.0505407	1.91961	1.91961	3.9053	0.0174631
VAMP7	3	10.3034	0.376465	3	11.244	0.0324883	1.91933	1.91933	2.54758	0.0634679
TAP2	3	6.79261	0.193914	3	7.73282	0.0025239	1.9188	1.9188	3.67428	0.0213108
LOC651285	3	5.31505	0.00967776	3	6.25467	0.012322	1.91802	1.91802	10.9724	0.000391984
XPOT	3	5.47575	0.534069	3	6.415	0.0865482	1.91753	1.91753	2.06504	0.107834
ADCK2	3	11.3691	0.136712	3	12.3082	0.197614	1.91728	1.91728	2.81299	0.0481699
C17ORF56	3	7.03531	0.361492	3	7.97436	0.283855	1.91726	1.91726	2.02466	0.112897
EIF2AK2	3	9.37257	0.204335	3	10.3106	0.0213841	1.91587	1.91587	3.41963	0.0267894
HS.528873	3	5.96299	0.108136	3	6.90064	0.0174012	1.91542	1.91542	4.58373	0.0101548
FAM181B	3	6.49852	0.0352754	3	7.43596	0.0668417	1.91512	1.91512	5.08105	0.00707555
FLJ44124	3	10.5048	0.114234	3	11.4403	0.0653995	1.91251	1.91251	3.82292	0.0187313
ELFN2	3	5.60066	0.0190457	3	6.53494	0.0138197	1.91094	1.91094	8.92625	0.000870933
HS.208066	3	5.74769	0.125812	3	6.68197	0.00197104	1.91094	1.91094	4.5269	0.0106024
PDE4C	3	12.2503	0.136766	3	13.1839	0.0565864	1.91006	1.91006	3.67751	0.0212504
SLC39A1	3	10.9781	0.064258	3	11.911	0.167903	1.90899	1.90899	3.3532	0.0284842
KLF9	3	8.892	0.450927	3	9.82445	0.0252709	1.90852	1.90852	2.34043	0.079341
HS.406106	3	4.73976	0.0643488	3	5.67143	0.00530521	1.90747	1.90747	6.1143	0.0036227
MRPL49	3	10.0717	0.0674278	3	11.003	0.361693	1.90697	1.90697	2.46236	0.0695153
DDX3X	3	9.26833	0.670184	3	10.1996	0.00546063	1.90692	1.90692	1.9623	0.121235
ZNF358	3	12.1473	0.0649059	3	13.0771	0.0436298	1.90502	1.90502	4.88839	0.00811142
ASXL2	3	8.15658	0.201966	3	9.08632	0.0793764	1.90493	1.90493	3.03601	0.0385525
LOC441763	3	8.69007	1.36841	3	9.61955	0.334901	1.90459	1.90459	1.23354	0.284903
LAT1-3TM	3	5.60521	0.147833	3	6.53375	0.0123872	1.90335	1.90335	4.01794	0.0158915
EGFL8	3	3.64776	0.867242	3	4.57598	0.0157571	1.90292	1.90292	1.71092	0.162266
NARG2	3	5.5191	0.0381645	3	6.44697	0.00815981	1.90246	1.90246	7.46691	0.00171935
LOC643329	3	4.21767	0.310368	3	5.14458	0.0185233	1.90119	1.90119	2.79942	0.0488402
AGPAT2	3	8.81648	0.0801953	3	9.74318	0.202249	1.90093	1.90093	3.0202	0.0391553
KISS1R	3	7.03809	0.0160803	3	7.9634	0.00719526	1.89909	1.89909	10.5051	0.000464263
HS.556082	3	9.32447	0.0745447	3	10.2494	0.27857	1.89861	1.89861	2.69598	0.0543199
DOLPP1	3	10.3497	0.0798548	3	11.2746	0.22472	1.89854	1.89854	2.9027	0.0439987
MCM8	3	9.95762	0.198916	3	10.882	0.126053	1.8979	1.8979	2.80866	0.0483829
NUP160	3	9.31672	0.435547	3	10.2408	0.00341545	1.89752	1.89752	2.41587	0.0730892
C4ORF34	3	8.45342	0.0320959	3	9.37704	0.0346873	1.89687	1.89687	6.19042	0.00346145
DCAF8L1	3	3.28575	0.624815	3	4.20822	0.129757	1.89536	1.89536	1.83934	0.139706
POLR3H	3	8.59631	0.0700545	3	9.51868	0.0413086	1.89523	1.89523	4.78735	0.00872848
MEX3B	3	6.11697	0.343208	3	7.03807	0.0530361	1.89356	1.89356	2.53446	0.0643586
HS.538918	3	4.02222	0.103778	3	4.94289	0.140298	1.89299	1.89299	3.22776	0.0320435
FASN	3	11.4041	0.0188992	3	12.3231	0.0368228	1.89072	1.89072	6.7427	0.00252158
LOC646509	3	5.58795	0.108932	3	6.50629	0.177132	1.88994	1.88994	2.97395	0.0409837
PFAS	3	9.89017	0.060259	3	10.808	0.0326438	1.88934	1.88934	5.21596	0.00644526
SNX30	3	7.28386	0.180938	3	8.20172	0.011386	1.88931	1.88931	3.62509	0.0222565
TTC13	3	8.98399	0.0372941	3	9.90095	0.101759	1.88813	1.88813	4.25911	0.0130628
DEFA6	3	3.17952	2.17965	3	4.09615	0.161858	1.8877	1.8877	1.03754	0.358084
YPEL2	3	6.16262	0.125563	3	7.07841	0.0441811	1.8866	1.8866	3.84998	0.0183029
LOC643313	3	4.92682	0.10005	3	5.83992	0.0544846	1.88309	1.88309	4.02316	0.0158229
OR5T1	3	3.84871	0.236483	3	4.76161	0.0621919	1.88282	1.88282	2.89323	0.0444186
LOC388969	3	7.81639	0.207508	3	8.72911	0.0809744	1.88259	1.88259	2.94332	0.0422491
RAB26	3	6.6134	0.0233214	3	7.52597	0.198723	1.8824	1.8824	3.35435	0.0284535
ESRRA	3	9.64002	0.00522038	3	10.5519	0.112853	1.88152	1.88152	4.59655	0.010057
CENPB	3	11.8707	0.0697804	3	12.7824	0.0942391	1.88129	1.88129	3.89919	0.0175535
PICALM	3	7.52889	0.191848	3	8.44028	0.0187406	1.88086	1.88086	3.43992	0.0262958
KRTAP15-1	3	4.04017	0.0774253	3	4.95057	0.0210334	1.87957	1.87957	5.02537	0.00735744
RPRM	3	11.6828	0.0632292	3	12.5932	0.085408	1.87954	1.87954	4.08997	0.0149754
ADAMTS4	3	5.40306	0.0976102	3	6.31327	0.416534	1.87932	1.87932	2.19867	0.0927907
ST6GAL1	3	6.78175	0.0480065	3	7.6914	0.0108912	1.87858	1.87858	6.49206	0.00290314
HS.541159	3	4.54623	0.0778371	3	5.45554	0.0414163	1.87814	1.87814	4.56075	0.010333
SNAPC2	3	9.31	0.113229	3	10.2176	0.266791	1.87595	1.87595	2.55013	0.0632968
MYD88	3	8.49921	0.12996	3	9.40634	0.137495	1.87532	1.87532	3.03813	0.0384727
POLR2B	3	8.81668	0.471794	3	9.72263	0.0292643	1.87378	1.87378	2.21678	0.0909376
ALG1	3	7.99591	0.0626037	3	8.90137	0.483683	1.87314	1.87314	2.12187	0.101129
ISG20L1	3	11.2839	0.193788	3	12.188	0.177003	1.87146	1.87146	2.57183	0.061859
HS.537779	3	5.54854	0.0146018	3	6.45238	0.0539251	1.87104	1.87104	5.98029	0.00392962
PSMF1	3	10.4668	0.045443	3	11.369	0.124419	1.86891	1.86891	3.79154	0.0192434
ALDH1A2	3	10.5552	0.0620694	3	11.4572	0.0321587	1.86861	1.86861	5.08932	0.00703477
HS.201937	3	4.40259	0.040603	3	5.30408	0.0802313	1.868	1.868	4.49189	0.01089
HS.567135	3	3.7239	0.0683993	3	4.62429	0.00154616	1.86658	1.86658	5.89679	0.00413708
HS.440088	3	5.04233	0.180993	3	5.94228	0.0642878	1.86601	1.86601	3.14739	0.0346007
MAFB	3	8.84368	0.115146	3	9.74339	0.00375052	1.86569	1.86569	4.51936	0.0106635
HS.443490	3	8.61342	0.297102	3	9.513	0.00866025	1.86553	1.86553	2.81779	0.0479355
BTBD10	3	7.89154	0.0530312	3	8.79056	0.0749506	1.8648	1.8648	4.35269	0.0121315
CTDSPL	3	10.5376	0.033412	3	11.4361	0.0206806	1.8641	1.8641	6.69114	0.00259478
BHLHB3	3	6.84857	0.0336517	3	7.74687	0.18686	1.86386	1.86386	3.31333	0.0295623
DPM2	3	9.83908	0.394146	3	10.7372	0.185405	1.86371	1.86371	2.04351	0.110503
WTIP	3	7.00946	0.0145873	3	7.90745	0.0348745	1.86347	1.86347	6.99355	0.00219972
TEX261	3	8.78372	0.199805	3	9.68144	0.197743	1.86312	1.86312	2.46607	0.0692381
WDR6	3	11.1838	0.0416224	3	12.0814	0.061389	1.86295	1.86295	4.84389	0.00837641
TSPAN31	3	8.92149	0.0206488	3	9.81774	0.0274338	1.86122	1.86122	7.07937	0.00210137
HS.579631	3	12.8437	0.237696	3	13.7396	0.0353194	1.86083	1.86083	2.96995	0.0411464
ONECUT2	3	5.2929	0.263849	3	6.18862	0.12518	1.86055	1.86055	2.4874	0.0676727
RIMS3	3	7.72602	0.0506957	3	8.62156	0.0218907	1.8603	1.8603	5.75726	0.00451465
KCNJ12	3	4.72413	0.0484509	3	5.61918	0.0309359	1.85968	1.85968	5.50221	0.0053204
CIRBP	3	11.4508	0.0977245	3	12.3454	0.0904462	1.85915	1.85915	3.5722	0.0233299
ULBP1	3	5.46992	0.175605	3	6.36362	0.02696	1.85794	1.85794	3.43931	0.0263103
SPTBN4	3	5.63006	0.0384157	3	6.52316	0.127101	1.85716	1.85716	3.80224	0.0190669
GNS	3	11.8803	0.117283	3	12.7723	0.0544904	1.85581	1.85581	3.72796	0.020333
GLCCI1	3	7.02623	0.000134635	3	7.91775	0.165564	1.85513	1.85513	3.79345	0.0192117
RPL7L1	3	12.7372	0.0801773	3	13.6287	0.0246186	1.85507	1.85507	4.76977	0.00884157
C6ORF62	3	8.99787	0.388401	3	9.88893	0.00662277	1.85454	1.85454	2.45559	0.0700228
SSX8	3	3.62764	0.989632	3	4.5183	0.162676	1.85402	1.85402	1.4371	0.224053
ZNF514	3	6.61076	0.0928588	3	7.50081	0.00995182	1.85324	1.85324	4.80791	0.00859839
RAB6B	3	8.09431	0.00579103	3	8.98434	0.0160226	1.85321	1.85321	10.4376	0.000476026
HS.504876	3	5.08463	0.290009	3	5.97466	0.0271982	1.85321	1.85321	2.73711	0.0520601
ZNF594	3	6.38009	0.102237	3	7.26995	0.00523752	1.85299	1.85299	4.70142	0.00929861
ITPRIPL2	3	7.4326	0.180573	3	8.32222	0.0605014	1.85269	1.85269	3.13826	0.0349063
FLJ20464	3	4.9364	0.0515748	3	5.8246	0.109853	1.85087	1.85087	3.82898	0.0186344
SPG21	3	6.53824	0.100824	3	7.42626	0.123646	1.85063	1.85063	3.2464	0.0314826
CMTM4	3	7.70104	0.156505	3	8.58845	0.00547549	1.84985	1.84985	3.81904	0.0187937
KIAA1797	3	8.45467	0.0361958	3	9.34179	0.059477	1.84949	1.84949	4.96768	0.00766413
LOC729559	3	7.81315	0.182185	3	8.70017	0.167952	1.84935	1.84935	2.59643	0.0602745
CLASP2	3	6.78011	0.287533	3	7.66705	0.052868	1.84926	1.84926	2.63306	0.0579998
NUAK1	3	8.09318	0.053943	3	8.97891	0.00648905	1.8477	1.8477	6.24061	0.00335993
PLEKHH3	3	8.78724	0.0544099	3	9.67228	0.0840589	1.84682	1.84682	4.11955	0.0146178
C14ORF80	3	9.3777	0.324208	3	10.2621	0.145827	1.84603	1.84603	2.23438	0.0891759
CENTA1	3	10.658	0.0050475	3	11.541	0.0393346	1.84429	1.84429	7.26019	0.00191133
TIMP3	3	7.12103	0.1243	3	8.00365	0.0724694	1.84373	1.84373	3.44634	0.0261417
PLK3	3	4.52937	0.786689	3	5.41162	0.045636	1.84325	1.84325	1.67497	0.169251
SEC23A	3	5.41014	0.11097	3	6.29095	0.0488206	1.84141	1.84141	3.8165	0.0188347
C1ORF229	3	6.86879	0.120338	3	7.74717	0.0525748	1.83831	1.83831	3.65873	0.0216045
MLEC	3	11.3712	0.0197628	3	12.2491	0.00740033	1.83774	1.83774	9.2264	0.000766924
PWWP2B	3	7.73919	0.0801714	3	8.61575	0.0972026	1.83599	1.83599	3.60492	0.0226587
FAM53C	3	11.832	0.168492	3	12.7083	0.130542	1.83571	1.83571	2.7757	0.0500379
EI24	3	11.1335	0.101453	3	12.0097	0.0574259	1.83556	1.83556	3.80753	0.0189804
AZIN1	3	9.08958	0.417047	3	9.96499	0.00156022	1.83453	1.83453	2.34352	0.0790734
LOC196752	3	6.003	0.0820023	3	6.87695	0.256723	1.83267	1.83267	2.60089	0.0599918
HS.120187	3	5.0624	0.31685	3	5.93627	0.220657	1.83258	1.83258	2.06451	0.1079
MGAT3	3	5.88824	0.0836561	3	6.7621	0.0219486	1.83257	1.83257	4.65762	0.00960664
LIN54	3	5.99586	0.311204	3	6.86966	0.00555324	1.83249	1.83249	2.68913	0.0547073
HS.534976	3	3.65666	0.699364	3	4.53046	0.0679421	1.83248	1.83248	1.72778	0.159095
ARL3	3	7.19224	0.20393	3	8.06584	0.12741	1.83223	1.83223	2.62868	0.0582667
C20ORF24	3	12.7288	0.0019093	3	13.6015	0.249002	1.83113	1.83113	3.01774	0.0392505
LOC642921	3	6.65811	0.287453	3	7.5301	0.0318827	1.83018	1.83018	2.67268	0.0556508
FBXO21	3	9.71239	0.139474	3	10.5833	0.0332945	1.82887	1.82887	3.62932	0.0221733
HS.127009	3	4.8585	0.00499347	3	5.72944	0.0446131	1.82886	1.82886	6.77303	0.00247971
WDR36	3	7.74518	0.361794	3	8.61586	0.0117179	1.82852	1.82852	2.46755	0.0691285
FZD3	3	5.89008	0.0958524	3	6.76036	0.0232055	1.82803	1.82803	4.36862	0.011981
CBX6	3	11.8333	0.0566094	3	12.7031	0.0541678	1.82736	1.82736	4.5262	0.010608
COL2A1	3	8.43404	0.17155	3	9.30348	0.0253199	1.82695	1.82695	3.39398	0.027429
URM1	3	12.9103	0.119592	3	13.779	0.153974	1.82603	1.82603	2.87677	0.0451599
HS.24119	3	5.50545	1.15845	3	6.37219	0.0634421	1.82354	1.82354	1.35811	0.245983
SEMA4C	3	4.85135	0.0547815	3	5.71791	0.102661	1.82331	1.82331	3.78267	0.0193911
HS.19193	3	10.0621	0.0227246	3	10.9282	0.116947	1.82267	1.82267	4.01377	0.0159467
LOC642361	3	7.56172	0.00360663	3	8.42762	0.290048	1.82248	1.82248	2.76765	0.0504522
HS.4892	3	7.52816	0.0784095	3	8.3939	0.000972634	1.82227	1.82227	5.32213	0.00599694
AXUD1	3	9.09148	0.32956	3	9.95642	0.236119	1.82126	1.82126	1.99187	0.1172
XPO4	3	7.82956	0.325553	3	8.69354	0.0106019	1.82004	1.82004	2.58102	0.0612617
CYP1B1	3	5.86407	0.375178	3	6.72801	0.00373377	1.82001	1.82001	2.43096	0.0719063
C1ORF216	3	5.31803	0.0614531	3	6.18173	0.0100435	1.8197	1.8197	5.59477	0.00500906
PSME4	3	9.86629	0.0915688	3	10.729	0.0161293	1.81843	1.81843	4.55317	0.0103926
CNPY4	3	7.35361	0.00463902	3	8.21517	0.0756628	1.817	1.817	5.26604	0.00622888
MCM4	3	11.3368	0.161925	3	12.198	0.125711	1.81657	1.81657	2.78132	0.0497516
ARF3	3	10.402	0.160916	3	11.263	0.0795623	1.81632	1.81632	3.04112	0.0383601
HS.571081	3	4.99861	0.00824404	3	5.85845	0.0142327	1.81483	1.81483	9.93365	0.000576673
HS.158152	3	3.80404	0.176073	3	4.66324	0.111596	1.81404	1.81404	2.77466	0.0500915
SLC25A17	3	8.83043	0.0995238	3	9.68945	0.0136975	1.81381	1.81381	4.42184	0.0114945
DKFZP434N035	3	5.84401	0.0776697	3	6.70287	0.117852	1.81361	1.81361	3.36424	0.0281938
C2ORF27A	3	5.27491	0.408084	3	6.13244	0.226094	1.81193	1.81193	1.86511	0.135596
B4GALNT4	3	7.21155	0.115673	3	8.06868	0.00752427	1.81143	1.81143	4.22966	0.0133736
LOC440157	3	8.45129	0.0894988	3	9.3083	0.0130117	1.81128	1.81128	4.63622	0.00976161
SRPRB	3	12.2156	0.0725051	3	13.0719	0.1036	1.81038	1.81038	3.53426	0.0241378
SAPS2	3	6.34501	0.135071	3	7.20123	0.0541481	1.81029	1.81029	3.4093	0.0270447
MKLN1	3	7.24688	0.118853	3	8.10301	0.0374423	1.81017	1.81017	3.7508	0.0199333
LOC645489	3	9.01799	0.177654	3	9.8736	0.0836917	1.80952	1.80952	2.89886	0.0441682
DCTPP1	3	12.1757	0.0096335	3	13.031	0.0716598	1.80922	1.80922	5.19618	0.00653325
DHFR	3	6.48737	0.0758719	3	7.34168	0.268973	1.8079	1.8079	2.5198	0.0653709
AKT2	3	5.18912	0.0159454	3	6.04311	0.0366315	1.80749	1.80749	6.45082	0.00297256
SCRN1	3	9.21684	0.10291	3	10.07	0.0178415	1.80648	1.80648	4.25263	0.0131305
CRKL	3	11.921	0.159026	3	12.7739	0.0746665	1.80609	1.80609	3.05578	0.0378139
PRIC285	3	6.67259	0.366846	3	7.52527	0.0420884	1.80586	1.80586	2.30953	0.0820748
C10ORF76	3	8.08628	0.0490004	3	8.93854	0.0584991	1.80532	1.80532	4.50224	0.010804
PPAPDC3	3	5.22613	0.170314	3	6.07771	0.0305832	1.80448	1.80448	3.29078	0.0301933
RAB40C	3	10.8834	0.099377	3	11.7346	0.183726	1.804	1.804	2.77088	0.0502857
SLC6A8	3	10.6604	0.0896722	3	11.5105	0.0557323	1.80263	1.80263	3.86138	0.018126
NAT9	3	10.0992	0.00695194	3	10.9487	0.208532	1.80188	1.80188	3.16972	0.033867
HS.544831	3	2.78755	2.73788	3	3.63701	0.0785358	1.80183	1.80183	0.876709	0.430142
FAM101B	3	7.44101	0.2254	3	8.29031	0.0250343	1.80162	1.80162	2.93948	0.0424109
FLJ38482	3	8.3412	0.0546541	3	9.18998	0.00734522	1.80098	1.80098	5.90424	0.00411804
LOC389834	3	4.84105	0.122874	3	5.68782	0.0487761	1.79847	1.79847	3.54	0.0240134
PELI2	3	7.22308	0.107767	3	8.06984	0.00174495	1.79846	1.79846	4.43194	0.0114049
HS.291377	3	4.90128	0.0278346	3	5.74763	0.201493	1.79795	1.79795	3.06114	0.0376165
HS.28773	3	3.4701	0.29728	3	4.31617	0.123718	1.7976	1.7976	2.25854	0.0868208
RAB11FIP4	3	5.6585	0.160115	3	6.50372	0.131602	1.79654	1.79654	2.71051	0.0535089
KRTAP19-5	3	3.79385	0.170485	3	4.63853	0.294066	1.79587	1.79587	2.14652	0.0983646
CAV1	3	8.1723	0.0833509	3	9.01645	0.223629	1.7952	1.7952	2.6389	0.0576466
SGPL1	3	7.73195	0.0419297	3	8.57566	0.0827358	1.79466	1.79466	4.13887	0.0143897
TMED10	3	8.92094	0.324665	3	9.764	0.00057567	1.79385	1.79385	2.56045	0.0626085
FAM134C	3	6.16696	0.181254	3	7.00974	0.115545	1.79351	1.79351	2.67945	0.0552604
CBLN3	3	6.83052	0.112682	3	7.67218	0.181183	1.79211	1.79211	2.68919	0.0547038
TBC1D2B	3	8.89617	0.0272288	3	9.73739	0.0466436	1.79157	1.79157	5.3608	0.00584319
KCTD15	3	8.18239	0.0533246	3	9.02336	0.116278	1.79124	1.79124	3.53688	0.0240808
ARFGAP2	3	8.97191	0.343152	3	9.81283	0.355205	1.79119	1.79119	1.74291	0.156305
LOC653527	3	3.49527	0.153701	3	4.33556	0.0222785	1.7904	1.7904	3.4694	0.0255977
FAM18B	3	7.61125	0.484643	3	8.45145	0.00407708	1.79031	1.79031	2.08169	0.10582
ERV3	3	4.66044	0.0259056	3	5.50031	0.00230791	1.78988	1.78988	8.66046	0.000977998
UQCR	3	8.60516	0.0943986	3	9.4444	0.094808	1.78912	1.78912	3.34181	0.0287872
DUSP3	3	11.086	0.125222	3	11.9244	0.0586924	1.788	1.788	3.38592	0.0276339
METTL8	3	5.77837	0.0552642	3	6.61648	0.0690702	1.78771	1.78771	4.11688	0.0146496
ZBTB24	3	8.18851	0.0543999	3	9.02638	0.0238988	1.7874	1.7874	5.18631	0.00657772
RAB7L1	3	8.03778	0.223028	3	8.87548	0.0548668	1.78721	1.78721	2.75241	0.0512473
LARS2	3	9.5911	0.0175824	3	10.4284	0.106128	1.78669	1.78669	4.12318	0.0145747
POU4F1	3	8.89846	0.176851	3	9.73544	0.0402254	1.7863	1.7863	3.11148	0.0358205
RAB22A	3	6.40604	0.698322	3	7.2416	0.0273376	1.78455	1.78455	1.69891	0.164565
SLC15A4	3	8.95534	0.0345936	3	9.79031	0.105965	1.78382	1.78382	3.85746	0.0181865
CYB561	3	7.55379	0.0399245	3	8.38813	0.132349	1.78305	1.78305	3.48174	0.0253119
GPER	3	6.7798	0.00955514	3	7.61363	0.136319	1.78241	1.78241	3.78136	0.019413
LOC648196	3	5.08376	0.238285	3	5.91746	0.069329	1.78226	1.78226	2.60358	0.0598221
GMPPA	3	10.0936	0.218584	3	10.9273	0.218112	1.78226	1.78226	2.18516	0.0941998
GM2A	3	6.80786	0.430642	3	7.64138	0.0265784	1.78204	1.78204	2.13509	0.0996357
SEC24A	3	5.51642	0.265931	3	6.34933	0.0519779	1.78128	1.78128	2.55865	0.062728
HS.119933	3	3.61596	0.599914	3	4.44838	0.00435925	1.78068	1.78068	1.85477	0.13723
CCND2	3	11.0924	0.256328	3	11.9246	0.00201865	1.78038	1.78038	2.83583	0.047066
TCF1	3	3.61465	0.401651	3	4.44651	0.00374879	1.77998	1.77998	2.26291	0.086402
LDOC1L	3	9.50841	0.103606	3	10.3402	0.046858	1.77988	1.77988	3.7141	0.0205801
TULP2	3	4.65785	0.201144	3	5.48911	0.167245	1.77924	1.77924	2.37217	0.0766396
IGF2R	3	9.0999	0.059798	3	9.93077	0.0369912	1.77876	1.77876	4.62576	0.00983848
NPAS1	3	10	0.0456361	3	10.8306	0.0331456	1.77834	1.77834	5.12514	0.00686162
EIF4EBP2	3	10.9848	0.0528967	3	11.8154	0.122755	1.77831	1.77831	3.43224	0.0264811
GPLD1	3	4.91194	0.0517259	3	5.74109	0.031671	1.77664	1.77664	4.973	0.00763517
ABCC4	3	7.32587	0.701061	3	8.15498	0.0290631	1.77659	1.77659	1.68063	0.16813
MCCC2	3	7.28816	0.180386	3	8.117	0.0207545	1.77626	1.77626	3.20099	0.0328698
SLC2A8	3	10.4831	0.125518	3	11.3109	0.128254	1.77496	1.77496	2.84615	0.0465766
DUSP7	3	5.18669	0.222907	3	6.01351	0.197108	1.77376	1.77376	2.20972	0.0916552
ZNF417	3	5.52495	0.100932	3	6.35153	0.107952	1.77348	1.77348	3.13252	0.0350998
LMNB2	3	11.9581	0.0101181	3	12.7846	0.0418069	1.77346	1.77346	6.28276	0.00327749
LOC642730	3	3.52643	0.557938	3	4.35251	0.000774071	1.77286	1.77286	1.9142	0.128124
GNAQ	3	7.10408	0.0255781	3	7.93013	0.128701	1.77282	1.77282	3.64262	0.0219139
SPN	3	6.28005	0.129687	3	7.10539	0.0842389	1.77195	1.77195	3.09074	0.0365482
CDC42SE1	3	7.97738	0.492395	3	8.80206	0.0117279	1.77114	1.77114	2.01177	0.114568
NPAL3	3	8.42876	0.0320305	3	9.2533	0.0139666	1.77097	1.77097	6.65897	0.00264176
LINS1	3	6.07738	0.0327982	3	6.90156	0.0716589	1.77052	1.77052	4.41684	0.0115391
LOC92154	3	4.58347	0.144498	3	5.40758	0.0079032	1.77044	1.77044	3.65637	0.0216495
USP31	3	5.2758	0.0957454	3	6.09987	0.103426	1.7704	1.7704	3.19826	0.0329554
LOC504188	3	5.58514	0.00917728	3	6.40893	0.100297	1.77005	1.77005	4.31243	0.012522
TRA2A	3	8.4028	0.147958	3	9.22623	0.125801	1.76961	1.76961	2.72586	0.0526675
FAM115A	3	10.9544	0.0988968	3	11.777	0.0304897	1.76858	1.76858	3.96098	0.016664
POLH	3	6.03155	0.0450581	3	6.85408	0.0847585	1.7685	1.7685	3.95409	0.0167604
SCNN1A	3	4.32139	0.0732592	3	5.14383	0.0317162	1.76839	1.76839	4.39661	0.011722
ADCY1	3	6.45805	0.0158221	3	7.27954	0.0135645	1.76722	1.76722	8.30012	0.00115057
LOC645078	3	3.60157	0.465537	3	4.42192	0.117681	1.76584	1.76584	1.86057	0.136311
MPHOSPH8	3	6.82676	0.282996	3	7.647	0.0966026	1.76571	1.76571	2.30591	0.0824015
RAD9A	3	9.77561	0.300378	3	10.5954	0.263631	1.76514	1.76514	1.89068	0.131648
NBL1	3	10.6305	0.125318	3	11.45	0.0615582	1.76481	1.76481	3.28351	0.0304002
PUM2	3	8.1051	0.0624851	3	8.92442	0.016543	1.76458	1.76458	5.04808	0.00724085
LGR4	3	4.67927	0.201004	3	5.49798	0.00183697	1.76384	1.76384	3.1486	0.0345606
HS.428133	3	4.16484	0.0311279	3	4.98302	0.0139972	1.76317	1.76317	6.6711	0.00262392
C9ORF45	3	6.78802	0.00224033	3	7.60344	0.0397023	1.75981	1.75981	6.89624	0.00231819
HS.550811	3	4.13271	1.00794	3	4.94811	0.00156185	1.75979	1.75979	1.40566	0.232541
IL10	3	9.67963	0.160524	3	10.4948	0.064876	1.75953	1.75953	2.974	0.0409815
HS.134828	3	5.1212	0.0087539	3	5.93605	0.0325093	1.75911	1.75911	6.94796	0.00225428
UBR5	3	6.76438	0.248181	3	7.57919	0.0304073	1.75907	1.75907	2.67385	0.055583
LOC650399	3	2.92569	1.45387	3	3.73964	0.0207983	1.75802	1.75802	1.16094	0.310227
HS.584106	3	4.89482	0.0446922	3	5.70817	0.0782142	1.75729	1.75729	4.01838	0.0158858
KCNJ11	3	5.57487	0.00936675	3	6.38786	0.041435	1.75685	1.75685	6.24752	0.00334624
ZRANB1	3	6.97705	0.249612	3	7.78988	0.0564445	1.75665	1.75665	2.54482	0.0636545
HS.481464	3	9.94516	0.0386326	3	10.7579	0.175832	1.7566	1.7566	3.03991	0.0384057
TMEM101	3	10.4893	0.095568	3	11.302	0.157236	1.75648	1.75648	2.79957	0.0488329
FADS1	3	9.50937	0.217013	3	10.3214	0.155751	1.75569	1.75569	2.30366	0.0826055
PHF5A	3	11.0061	0.0169099	3	11.818	0.126899	1.75548	1.75548	3.70808	0.0206886
HS.555252	3	5.16051	0.150795	3	5.97196	0.00210269	1.75498	1.75498	3.59437	0.0228726
WDR51B	3	6.522	1.09509	3	7.33298	0.0147088	1.7544	1.7544	1.33336	0.253282
C6ORF106	3	8.03444	0.274251	3	8.84517	0.113112	1.7541	1.7541	2.2562	0.087046
MON2	3	7.0648	0.136173	3	7.87522	0.0343456	1.75372	1.75372	3.39926	0.0272959
HS.294603	3	10.4894	0.366845	3	11.299	0.0166731	1.75269	1.75269	2.26423	0.0862759
C5ORF23	3	3.24474	0.337412	3	4.05409	0.117048	1.75241	1.75241	2.07943	0.106091
PPP1R3C	3	3.83148	0.0184006	3	4.64065	0.152313	1.75221	1.75221	3.39209	0.027477
PPM1E	3	7.77073	0.21196	3	8.5796	0.00132959	1.75184	1.75184	3.03358	0.0386447
KPNB1	3	11.5078	0.233584	3	12.3163	0.00896967	1.75134	1.75134	2.84323	0.0467145
C5ORF24	3	6.31886	0.647328	3	7.12694	0.111389	1.75087	1.75087	1.60684	0.183367
TOMM20	3	10.9391	0.790298	3	11.7469	0.0121511	1.75046	1.75046	1.56178	0.193368
EPHB4	3	10.5377	0.00833855	3	11.3453	0.0858587	1.75032	1.75032	4.55775	0.0103565
COL4A6	3	5.34023	0.155044	3	6.1475	0.0420314	1.74991	1.74991	3.14968	0.0345246
MIB1	3	4.84925	0.146011	3	5.65536	0.0623258	1.7485	1.7485	3.05897	0.0376964
MFNG	3	5.18497	0.019705	3	5.99034	0.0964431	1.74759	1.74759	4.09307	0.0149376
SLC6A10P	3	10.8469	0.0901276	3	11.6507	0.0316276	1.74574	1.74574	3.99011	0.0162634
TAPT1	3	7.46441	0.0672661	3	8.26709	0.0446866	1.74433	1.74433	4.15512	0.0142012
ARHGEF18	3	10.9338	0.0123886	3	11.7365	0.0247078	1.74432	1.74432	7.21816	0.00195354
RDH16	3	4.38369	0.192747	3	5.1863	0.0810175	1.74426	1.74426	2.65692	0.0565718
LOC645100	3	5.33157	0.0894369	3	6.13417	0.0341898	1.74425	1.74425	3.95372	0.0167657
TMEM63A	3	6.79643	0.282475	3	7.59876	0.0903669	1.74391	1.74391	2.27589	0.0851723
C22ORF32	3	8.29337	0.0721026	3	9.09414	0.220875	1.74203	1.74203	2.56243	0.0624773
ZBTB34	3	7.29445	0.00126923	3	8.09478	0.00489395	1.74149	1.74149	17.6573	6.04258e-05
KLHL24	3	6.77787	0.402297	3	7.57756	0.0642726	1.74073	1.74073	2.0278	0.112494
MTX3	3	6.53134	0.0746527	3	7.33089	0.00104743	1.74056	1.74056	5.03336	0.00731614
METRN	3	7.33293	0.112186	3	8.13143	0.176138	1.73929	1.73929	2.5757	0.0616063
LOC730092	3	5.0546	0.00641558	3	5.85304	0.111568	1.73921	1.73921	4.02615	0.0157838
CPD	3	8.42137	0.229407	3	9.21977	0.00257002	1.73917	1.73917	2.87115	0.0454157
BTBD1	3	7.46945	0.64445	3	8.26746	0.0107134	1.7387	1.7387	1.70764	0.162891
CSF2RA	3	9.51625	0.199943	3	10.3142	0.0609109	1.73866	1.73866	2.70615	0.053751
HS.128292	3	4.39162	0.545543	3	5.18936	0.187666	1.73837	1.73837	1.61363	0.181905
GGT7	3	4.86233	0.0689137	3	5.65949	0.0148311	1.73768	1.73768	4.77124	0.00883206
ADCY6	3	7.85351	0.0288706	3	8.65058	0.00153398	1.73757	1.73757	7.91751	0.0013771
SLC39A9	3	5.63361	0.00777543	3	6.42985	0.0227318	1.73658	1.73658	7.896	0.00139141
TPD52L2	3	11.3475	0.0623523	3	12.1431	0.10435	1.73583	1.73583	3.37521	0.0279089
C14ORF32	3	9.33719	0.312799	3	10.1327	0.0482543	1.73572	1.73572	2.29315	0.0835668
TSPAN3	3	10.562	0.144532	3	11.3572	0.0623084	1.73536	1.73536	3.02859	0.0388344
E2F2	3	10.6486	0.0424464	3	11.4438	0.00679968	1.73526	1.73526	6.20616	0.0034292
ALG1L	3	8.28706	0.0356382	3	9.08169	0.0361398	1.73463	1.73463	5.13722	0.00680438
HS.563816	3	4.41054	0.0476007	3	5.20502	0.327319	1.73444	1.73444	2.24734	0.0879037
SH3TC1	3	3.70752	0.245333	3	4.5019	0.060382	1.73433	1.73433	2.48846	0.0675959
POLS	3	9.1485	0.0522847	3	9.94237	0.00650623	1.73372	1.73372	5.67098	0.00476933
SLC7A5	3	11.6679	0.191647	3	12.4616	0.0848312	1.73357	1.73357	2.61463	0.0591318
C8ORF13	3	6.79556	0.225466	3	7.58908	0.0567546	1.7333	1.7333	2.58716	0.060866
TRIM44	3	9.42606	0.675137	3	10.2194	0.04834	1.73309	1.73309	1.61552	0.181502
IGDCC4	3	7.00008	0.147961	3	7.79323	0.0153612	1.73285	1.73285	3.39932	0.0272944
NUP35	3	7.75121	0.497659	3	8.54408	0.020191	1.73252	1.73252	1.90836	0.12899
HS.388347	3	6.33277	0.0237821	3	7.12544	0.019488	1.73227	1.73227	6.60019	0.00273038
POLA2	3	11.7013	0.0946664	3	12.4937	0.2323	1.73201	1.73201	2.40038	0.0743255
ZNF493	3	5.08135	0.0460765	3	5.87377	0.025413	1.73197	1.73197	5.13326	0.00682306
H2AFX	3	9.33709	0.102973	3	10.1294	0.30409	1.73178	1.73178	2.15077	0.0978964
FUT4	3	7.20495	0.0703751	3	7.99719	0.00393455	1.73177	1.73177	5.03382	0.00731378
HS.546018	3	4.1422	0.302771	3	4.93387	0.00280409	1.73108	1.73108	2.48054	0.0681718
ZNRF3	3	7.71051	0.065954	3	8.5017	0.0691919	1.7305	1.7305	3.72769	0.0203377
HS.371609	3	7.47042	0.0714886	3	8.26143	0.0293965	1.73029	1.73029	4.31352	0.0125112
ARHGEF12	3	5.54663	0.0542039	3	6.33752	0.0749872	1.73014	1.73014	3.8112	0.0189207
WDR90	3	6.14316	0.153301	3	6.93402	0.110162	1.7301	1.7301	2.6687	0.0558815
RAXL1	3	7.85844	0.188711	3	8.6489	0.0200294	1.72963	1.72963	2.99666	0.0400737
CEP27	3	8.99626	0.305062	3	9.78667	0.0561635	1.72957	1.72957	2.27784	0.0849886
FLJ39632	3	7.89121	0.0792024	3	8.68156	0.0288381	1.7295	1.7295	4.16477	0.0140907
RBM38	3	9.61957	0.312363	3	10.4098	0.234496	1.72939	1.72939	1.85095	0.137839
ZNF137	3	5.12018	0.016092	3	5.90986	0.0556749	1.72869	1.72869	5.10562	0.00695531
LCN15	3	6.39229	0.0625757	3	7.18162	0.0291308	1.72827	1.72827	4.51461	0.0107023
DIO3	3	4.74935	0.0125153	3	5.53823	0.0256698	1.72774	1.72774	6.99243	0.00220104
LOC727935	3	7.41824	0.349433	3	8.20684	0.00368084	1.7274	1.7274	2.29858	0.0830688
KCNIP3	3	7.07785	0.0166787	3	7.86585	0.0702062	1.72667	1.72667	4.63034	0.00980474
PIGQ	3	10.0894	0.19318	3	10.8765	0.0562691	1.7256	1.7256	2.7296	0.0524646
OVCA2	3	5.12959	0.153087	3	5.91635	0.0828889	1.72519	1.72519	2.80521	0.0485531
HS.566874	3	3.26958	0.149831	3	4.05614	0.158851	1.72496	1.72496	2.4521	0.0702865
ACTR2	3	9.97518	0.219882	3	10.7614	0.0131166	1.72456	1.72456	2.82119	0.0477701
LOC401720	3	5.45904	0.0540587	3	6.24472	0.042972	1.7239	1.7239	4.36869	0.0119803
TAF2	3	7.76854	0.34056	3	8.55401	0.0442729	1.72365	1.72365	2.19306	0.0933727
TMEM2	3	6.92277	0.137535	3	7.70755	0.0172263	1.72283	1.72283	3.45523	0.0259303
HS.434940	3	4.52792	0.396656	3	5.3115	0.0552141	1.7214	1.7214	2.019	0.113627
BTAF1	3	7.86727	0.233676	3	8.65082	0.000293027	1.72135	1.72135	2.80572	0.0485276
ABCB10	3	8.73002	0.831613	3	9.51275	0.0357752	1.72038	1.72038	1.45567	0.219188
HS.528183	3	4.39495	0.0994178	3	5.17746	0.0574015	1.72013	1.72013	3.42258	0.0267168
ARMCX3	3	5.87218	0.353677	3	6.65377	0.00906569	1.71902	1.71902	2.24771	0.0878677
EN2	3	6.83072	0.0212012	3	7.61198	0.0240023	1.71863	1.71863	6.36457	0.00312449
TUFT1	3	9.00682	0.0753717	3	9.78773	0.159982	1.7182	1.7182	2.78802	0.049412
PTP4A3	3	7.07277	0.0416132	3	7.85305	0.0823532	1.71747	1.71747	3.83849	0.0184834
ULK1	3	10.0877	0.0594917	3	10.8669	0.0179491	1.71616	1.71616	4.8497	0.00834122
ZBTB4	3	9.06785	0.0596155	3	9.84649	0.0134243	1.71551	1.71551	4.99016	0.0075428
ESRRAP2	3	8.8531	0.0316827	3	9.63149	0.0625653	1.71521	1.71521	4.39156	0.0117683
ORAOV1	3	9.39356	0.227011	3	10.1719	0.21626	1.71517	1.71517	2.0249	0.112866
NAT5	3	10.6597	0.0694111	3	11.4379	0.0102426	1.71503	1.71503	4.77605	0.00880098
XPO1	3	10.5895	0.712499	3	11.3675	0.0242732	1.71474	1.71474	1.56988	0.191529
USP7	3	8.42835	0.049707	3	9.20612	0.044613	1.71449	1.71449	4.38645	0.0118153
ZNF784	3	7.16888	0.275661	3	7.94627	0.254201	1.71403	1.71403	1.84977	0.138026
EMILIN3	3	6.90042	0.0985473	3	7.67775	0.00197681	1.71395	1.71395	4.24648	0.013195
CAPS	3	5.38668	0.0521513	3	6.164	0.00473933	1.71395	1.71395	5.64471	0.00485035
MED29	3	10.0751	0.0650223	3	10.8519	0.106757	1.71322	1.71322	3.2459	0.0314975
LOC728739	3	10.0494	0.119919	3	10.8258	0.0870185	1.71278	1.71278	2.95594	0.0417225
AGPAT4	3	6.21107	0.146166	3	6.9872	0.00497641	1.71254	1.71254	3.45784	0.0258687
SLC35C2	3	8.49495	0.187834	3	9.27108	0.298652	1.71252	1.71252	1.92733	0.126202
RFWD3	3	10.6838	0.123893	3	11.4595	0.0494378	1.71196	1.71196	3.22691	0.0320694
HS.565380	3	3.72836	0.0152033	3	4.50398	0.150951	1.71192	1.71192	3.29574	0.0300532
LOC392713	3	5.5397	0.111391	3	6.31529	0.0916134	1.71188	1.71188	2.98152	0.0406778
LOC650568	3	3.90327	0.523172	3	4.67871	0.0686336	1.71172	1.71172	1.74591	0.155758
PHLPP2	3	6.42924	0.100962	3	7.20418	0.0246868	1.71112	1.71112	3.78661	0.0193253
PEX1	3	6.80372	0.574627	3	7.57804	0.00825628	1.71038	1.71038	1.75667	0.153813
HS.541030	3	4.14372	0.100286	3	4.91799	0.0400045	1.71033	1.71033	3.58049	0.0231576
FLJ20444	3	7.49549	0.0794071	3	8.26971	0.0721956	1.71027	1.71027	3.4441	0.0261952
CXORF40B	3	9.55528	0.11742	3	10.3286	0.177337	1.70915	1.70915	2.46698	0.0691704
VEGFB	3	10.8939	0.0936638	3	11.667	0.0734612	1.70886	1.70886	3.27522	0.0306383
NPIP	3	8.60304	0.0852497	3	9.37594	0.11603	1.7087	1.7087	2.9839	0.040582
PI4K2A	3	8.24961	0.0970791	3	9.02131	0.13439	1.70728	1.70728	2.7782	0.0499105
SMC1A	3	4.90251	0.0625228	3	5.6736	0.00256574	1.70656	1.70656	5.23495	0.00636216
GNPDA2	3	5.78179	0.447223	3	6.55269	0.00834016	1.70633	1.70633	1.97824	0.119041
HS.4988	3	7.66542	0.00954801	3	8.43515	0.0229359	1.70495	1.70495	7.39717	0.00178133
SLC44A2	3	9.79991	0.0424481	3	10.5692	0.0305757	1.70438	1.70438	4.93051	0.00786995
HS.565887	3	6.82035	0.135211	3	7.58917	0.314455	1.70387	1.70387	1.98581	0.118014
ZFAND5	3	11.2422	0.341371	3	12.0109	0.00202883	1.70372	1.70372	2.27201	0.0855375
BAI2	3	5.78093	0.215483	3	6.54946	0.0560951	1.70354	1.70354	2.55433	0.0630157
SLC43A2	3	7.487	0.00381313	3	8.25455	0.0856634	1.70238	1.70238	4.44442	0.0112953
STC2	3	9.56391	0.167564	3	10.3315	0.0304255	1.70238	1.70238	2.98777	0.0404272
TMEM144	3	6.55647	0.59761	3	7.32394	0.0424795	1.70228	1.70228	1.6615	0.17195
KLHL23	3	6.62706	0.0418282	3	7.39378	0.0309029	1.70139	1.70139	4.9242	0.0079056
SOX18	3	8.89482	0.0338848	3	9.66121	0.0138905	1.70101	1.70101	6.07309	0.00371385
HS.12876	3	5.51257	0.222956	3	6.2787	0.0886392	1.7007	1.7007	2.37722	0.0762197
ZCCHC14	3	9.10927	0.147225	3	9.87481	0.0750592	1.70002	1.70002	2.81242	0.0481982
TMED5	3	8.63608	0.802958	3	9.40132	0.0696106	1.69966	1.69966	1.41893	0.228919
NFE2L3	3	7.35227	0.187219	3	8.11738	0.00134845	1.69949	1.69949	3.05175	0.0379631
FAM73B	3	9.03352	0.135382	3	9.79846	0.25359	1.69931	1.69931	2.12438	0.100844
DTX3L	3	4.84354	0.0455431	3	5.60841	0.0981904	1.69922	1.69922	3.49439	0.0250229
C7ORF23	3	9.23478	0.161244	3	9.99939	0.0420131	1.6989	1.6989	2.93748	0.0424959
C21ORF2	3	8.86008	0.146349	3	9.62437	0.0914075	1.69854	1.69854	2.7149	0.0532669
STRAP	3	10.8646	0.47926	3	11.6286	0.00901928	1.69819	1.69819	1.89373	0.131185
INPP5E	3	9.46443	0.0325985	3	10.2283	0.0763504	1.69801	1.69801	4.00823	0.0160202
ENDOD1	3	6.16482	0.207913	3	6.92859	0.0454593	1.69792	1.69792	2.6281	0.0583023
LOC646817	3	6.48464	1.38837	3	7.24755	0.0191953	1.69691	1.69691	1.11378	0.327786
JRK	3	5.61904	0.0757023	3	6.38176	0.0876851	1.69668	1.69668	3.26823	0.0308406
HS.104792	3	4.43616	0.118819	3	5.19853	0.0345201	1.69627	1.69627	3.37208	0.0279897
HCG27	3	4.83932	0.0147596	3	5.60125	0.0274771	1.69575	1.69575	6.42139	0.00302335
CLINT1	3	9.56107	0.767294	3	10.3224	0.00747024	1.69499	1.69499	1.49803	0.208485
APPBP2	3	6.76785	0.231526	3	7.52761	0.00894384	1.69322	1.69322	2.68356	0.0550247
TSHZ2	3	5.67566	0.220375	3	6.43536	0.0256633	1.69314	1.69314	2.65278	0.0568168
USP37	3	6.17593	0.707704	3	6.93541	0.0274514	1.69287	1.69287	1.53421	0.199763
HS.565556	3	4.84803	0.027058	3	5.60745	0.0631054	1.6928	1.6928	4.38051	0.0118702
MECP2	3	6.74899	0.45625	3	7.50824	0.00710489	1.69261	1.69261	1.93192	0.125538
LOC644250	3	9.62036	0.175743	3	10.3795	0.10705	1.69252	1.69252	2.47267	0.0687493
ZNF587	3	5.11288	0.0251718	3	5.87197	0.0369779	1.69243	1.69243	5.27394	0.00619554
HS.569905	3	4.14197	0.62181	3	4.90101	0.0864871	1.69236	1.69236	1.56212	0.19329
TMEM123	3	9.1069	0.780763	3	9.8659	0.0255909	1.69231	1.69231	1.46399	0.217044
ATP11C	3	6.82646	0.371746	3	7.58514	0.0550568	1.69194	1.69194	2.01143	0.114612
PAQR3	3	7.6088	0.611614	3	8.36718	0.00306538	1.6916	1.6916	1.67543	0.16916
FRAT1	3	7.03199	0.0729215	3	7.7902	0.0122068	1.69139	1.69139	4.50105	0.0108138
NSUN5B	3	8.51036	0.0991093	3	9.26754	0.259993	1.69018	1.69018	2.18852	0.0938473
LOC650034	3	7.09981	0.18099	3	7.85684	0.246719	1.69	1.69	2.00492	0.115467
MGEA5	3	10.759	0.29797	3	11.5157	0.0123687	1.6896	1.6896	2.35264	0.0782894
C15ORF57	3	8.97173	0.0210664	3	9.72829	0.0940308	1.68946	1.68946	3.86252	0.0181084
RBM12B	3	5.5874	0.56847	3	6.34327	0.112982	1.68864	1.68864	1.58594	0.187938
IARS2	3	10.9899	0.313003	3	11.7456	0.020937	1.6885	1.6885	2.26518	0.0861858
TOLLIP	3	8.41387	0.23399	3	9.16958	0.222015	1.68846	1.68846	1.93835	0.124614
BMPR2	3	5.65375	0.567797	3	6.40907	0.142429	1.68801	1.68801	1.55237	0.195527
FLJ45032	3	5.52342	0.0481334	3	6.27874	0.10267	1.688	1.688	3.36885	0.0280737
FOXO1	3	8.60472	0.0695325	3	9.3599	0.0339274	1.68784	1.68784	4.06652	0.0152665
FREM1	3	3.58238	2.29699	3	4.33693	0.143748	1.68711	1.68711	0.836549	0.449911
LOC649021	3	4.03223	0.210848	3	4.78634	0.0223248	1.68659	1.68659	2.70494	0.0538185
SLC38A1	3	8.35578	0.300878	3	9.10977	0.00339368	1.68645	1.68645	2.36752	0.0770292
CSNK1G1	3	6.17592	0.169388	3	6.92957	0.00592287	1.68605	1.68605	3.11763	0.0356081
YIPF6	3	9.47436	0.439431	3	10.2278	0.000761718	1.68582	1.68582	1.96695	0.12059
ADAMTS1	3	7.26646	0.0521727	3	8.0195	0.0397891	1.68535	1.68535	4.30108	0.0126348
QPRT	3	10.5292	0.0759665	3	11.2822	0.167974	1.6853	1.6853	2.64068	0.0575394
LOC644361	3	4.66433	0.178199	3	5.41692	0.0874148	1.68481	1.68481	2.52926	0.0647155
NOMO3	3	5.04565	0.115628	3	5.79771	0.378974	1.6842	1.6842	1.85219	0.13764
DCTN5	3	11.0727	0.152772	3	11.8246	0.126231	1.68397	1.68397	2.46545	0.0692841
JUND	3	12.9038	0.0673764	3	13.6549	0.206172	1.68311	1.68311	2.48748	0.0676668
ZIC2	3	12.0105	0.0456072	3	12.7616	0.0519185	1.68309	1.68309	4.16586	0.0140782
AFMID	3	8.64949	0.268736	3	9.39985	0.0336416	1.68222	1.68222	2.36351	0.0773663
HS1BP3	3	10.1136	0.0326072	3	10.8638	0.140084	1.68204	1.68204	3.12688	0.0352915
MYADM	3	8.46353	0.0431912	3	9.21372	0.000389446	1.68202	1.68202	6.22427	0.00339257
HS.112050	3	6.56846	0.11807	3	7.31865	0.158249	1.68201	1.68201	2.47188	0.068808
ARID3A	3	9.58663	0.0340982	3	10.3368	0.0568275	1.68201	1.68201	4.30911	0.0125549
KRTAP23-1	3	4.35906	0.0786134	3	5.10917	0.00234383	1.68192	1.68192	4.56624	0.0102901
VASH1	3	8.15046	0.0759136	3	8.90051	0.000174785	1.68185	1.68185	4.70969	0.00924182
DNAJC27	3	6.11851	0.457305	3	6.86823	0.00187311	1.68146	1.68146	1.91632	0.127812
LIN28B	3	9.39934	0.275443	3	10.1486	0.0176055	1.68094	1.68094	2.39732	0.0745729
HS.577098	3	5.2778	0.0358419	3	6.02697	0.00152891	1.68082	1.68082	6.71231	0.00256441
LONRF2	3	7.15999	0.0415035	3	7.90865	0.0719646	1.68022	1.68022	3.8495	0.0183105
HEATR5B	3	7.26519	0.317217	3	8.01339	0.07587	1.6797	1.6797	2.06698	0.107598
MXRA7	3	8.11765	0.0250241	3	8.86565	0.0285491	1.67947	1.67947	5.59745	0.00500039
YTHDC2	3	5.5411	0.28432	3	6.28858	0.0797954	1.67885	1.67885	2.14555	0.0984724
RBM16	3	7.42716	0.44731	3	8.17455	0.0460178	1.67875	1.67875	1.84306	0.139104
AMD1	3	10.285	0.332106	3	11.0323	0.0147652	1.6786	1.6786	2.19758	0.0929026
TMUB2	3	9.12903	0.0821176	3	9.87629	0.205665	1.67859	1.67859	2.41266	0.0733433
TRIM56	3	5.93013	0.0559587	3	6.67737	0.00793012	1.67857	1.67857	5.12043	0.00688406
ZNF319	3	8.50606	0.0506611	3	9.25318	0.0672765	1.67844	1.67844	3.76813	0.0196363
KIAA0892	3	9.11081	0.0602705	3	9.8577	0.0485637	1.67817	1.67817	3.92134	0.0172283
FERMT1	3	6.77684	0.0677207	3	7.52345	0.0147513	1.67784	1.67784	4.50297	0.010798
SHMT1	3	9.40648	0.0441016	3	10.1522	0.038909	1.67683	1.67683	4.48311	0.0109636
GPR176	3	5.45485	0.0566685	3	6.20057	0.186467	1.67681	1.67681	2.61946	0.0588327
PIP4K2B	3	6.55204	0.101635	3	7.29769	0.183485	1.67673	1.67673	2.41871	0.0728647
PRKCA	3	7.77088	0.0321413	3	8.51618	0.0875157	1.67632	1.67632	3.73183	0.0202646
TRIB3	3	10.463	0.128514	3	11.2082	0.15509	1.67624	1.67624	2.42379	0.0724654
ALDH6A1	3	8.10364	0.0171154	3	8.84883	0.0522797	1.67621	1.67621	4.8997	0.00804575
LOC653506	3	9.59389	0.0442	3	10.339	0.0429008	1.67605	1.67605	4.37262	0.0119436
SPTA1	3	5.81907	0.100027	3	6.56369	0.0412849	1.67553	1.67553	3.43088	0.0265143
LOC644144	3	6.33671	0.00534646	3	7.08076	0.120352	1.67487	1.67487	3.63496	0.0220629
ZNF672	3	9.65947	0.193666	3	10.4032	0.234028	1.67448	1.67448	1.96969	0.120212
LOC654174	3	5.83094	0.318093	3	6.57417	0.0675856	1.67391	1.67391	2.07284	0.106886
KHNYN	3	7.6141	0.0506538	3	8.3567	0.0225931	1.67318	1.67318	4.75245	0.00895475
AGAP2	3	4.96927	0.0661311	3	5.71057	0.0647241	1.67169	1.67169	3.54947	0.0238099
TMEM198	3	9.19919	0.142102	3	9.94044	0.270894	1.67162	1.67162	1.99781	0.116408
SLC35B2	3	11.5545	0.0247093	3	12.2956	0.1744	1.67145	1.67145	2.87669	0.0451635
LRRC56	3	5.97215	0.0495568	3	6.71263	0.251738	1.67074	1.67074	2.33659	0.0796752
GPR89B	3	6.74123	1.1032	3	7.48109	0.000492879	1.67001	1.67001	1.21979	0.289545
HS.582983	3	3.92945	0.344111	3	4.66895	0.104785	1.66959	1.66959	1.9117	0.128493
DPH1	3	7.45833	0.310844	3	8.19768	0.0908911	1.66941	1.66941	2.02039	0.113448
HS.92308	3	9.54456	0.204889	3	10.2836	0.0118194	1.66906	1.66906	2.74973	0.0513888
SLC25A26	3	7.75221	0.0229781	3	8.49118	0.170281	1.66899	1.66899	2.91151	0.043612
LOC650111	3	5.23217	0.101433	3	5.97111	0.0811233	1.66894	1.66894	2.9955	0.0401198
WDR81	3	6.14529	0.972783	3	6.88323	0.0916343	1.6678	1.6678	1.23888	0.283121
FLJ10246	3	4.92371	0.55221	3	5.66157	0.038228	1.6677	1.6677	1.66321	0.171603
LOC642477	3	8.86495	0.0834436	3	9.60252	9.77704e-05	1.66736	1.66736	4.4199	0.0115118
KRT40	3	3.26386	0.346298	3	4.00137	0.920871	1.66729	1.66729	1.13478	0.319858
LOC731007	3	6.61908	0.0934556	3	7.35641	0.0126978	1.66708	1.66708	3.9197	0.0172521
ZNF486	3	12.8937	0.0815286	3	13.6309	0.0716313	1.66701	1.66701	3.26294	0.0309946
C19ORF56	3	12.3922	0.07198	3	13.129	0.0863911	1.66655	1.66655	3.20709	0.0326794
NAT11	3	7.47492	0.000895662	3	8.21167	0.0750147	1.66642	1.66642	4.63162	0.00979532
TIMM50	3	4.43015	0.15123	3	5.16683	0.00610298	1.66634	1.66634	3.21684	0.0323775
TNK2	3	7.1817	0.0965608	3	7.91836	0.0422679	1.66632	1.66632	3.42444	0.0266712
ZCCHC24	3	9.24287	0.115278	3	9.9793	0.0048341	1.66604	1.66604	3.68039	0.0211967
HS.565234	3	4.10577	0.0912133	3	4.84217	0.189185	1.66601	1.66601	2.40872	0.0736572
SLC6A17	3	5.57125	0.0463991	3	6.3076	0.023198	1.66595	1.66595	4.83443	0.00843413
DTWD2	3	9.07685	0.0884989	3	9.81284	0.0355147	1.66554	1.66554	3.61991	0.0223591
PAPD5	3	7.27335	0.0316787	3	8.0092	0.006454	1.66538	1.66538	6.52682	0.00284618
CDC14B	3	7.16738	0.487286	3	7.90323	0.00956466	1.66538	1.66538	1.80816	0.144857
SOX8	3	10.0897	0.0120409	3	10.8255	0.0190456	1.66536	1.66536	7.22865	0.0019429
PNMA2	3	7.93024	0.491446	3	8.66597	0.0707731	1.66524	1.66524	1.69953	0.164446
SLC31A1	3	10.0689	0.0342762	3	10.8046	0.0407791	1.66523	1.66523	4.65139	0.00965139
HS.209694	3	3.83077	0.463702	3	4.56549	0.165629	1.66407	1.66407	1.60414	0.183951
C9ORF7	3	8.83733	0.162614	3	9.57194	0.187012	1.66394	1.66394	2.15184	0.097779
HS.23681	3	4.7084	0.0679692	3	5.44266	0.00937817	1.66354	1.66354	4.57285	0.0102387
FOXQ1	3	7.18427	0.132137	3	7.91851	0.0838855	1.66352	1.66352	2.73621	0.0521084
FAM190B	3	6.11846	0.45019	3	6.8523	0.0431463	1.66306	1.66306	1.80962	0.144611
HS.551274	3	3.25237	2.12264	3	3.98605	0.583048	1.66288	1.66288	0.772554	0.482899
APLN	3	5.41393	0.143843	3	6.14728	0.044476	1.6625	1.6625	2.92702	0.0429414
MARCKS	3	11.7708	0.196959	3	12.5039	0.00550068	1.66217	1.66217	2.82186	0.047738
GINS1	3	4.80709	0.0879864	3	5.54001	0.02901	1.662	1.662	3.71133	0.0206301
C9ORF167	3	6.09709	0.0462874	3	6.82974	0.100578	1.6617	1.6617	3.31132	0.0296178
CCND3	3	11.8403	0.145793	3	12.5728	0.0683147	1.6616	1.6616	2.74217	0.0517898
POLR1B	3	7.21598	0.0399187	3	7.94835	0.0175472	1.66136	1.66136	5.29156	0.006122
PIK3C2A	3	4.37101	0.0803888	3	5.10302	0.0212613	1.66096	1.66096	3.97673	0.0164459
C9ORF16	3	7.51251	0.876177	3	8.24425	0.064304	1.66064	1.66064	1.3069	0.261317
PDXK	3	10.832	0.0631233	3	11.5634	0.0195644	1.66017	1.66017	4.40511	0.0116448
HS.566773	3	3.90963	0.138434	3	4.64074	0.0867472	1.65992	1.65992	2.66857	0.0558891
PDP2	3	6.22156	0.0394799	3	6.95248	0.0465028	1.6597	1.6597	4.31743	0.0124727
RDH10	3	9.397	0.331189	3	10.1274	0.0278149	1.65914	1.65914	2.1115	0.102317
LOC729249	3	3.7421	0.036836	3	4.47249	0.179106	1.65908	1.65908	2.72234	0.0528588
RAP2A	3	9.12136	0.697009	3	9.85167	0.00290121	1.65899	1.65899	1.51198	0.205077
HNRNPA0	3	11.3918	0.247952	3	12.1215	0.00379264	1.65831	1.65831	2.51903	0.0654246
LOC643774	3	4.07858	0.275528	3	4.80748	0.00354538	1.65738	1.65738	2.38984	0.0751805
HS.397465	3	5.85929	0.203551	3	6.58791	0.043476	1.65705	1.65705	2.53915	0.0640384
PLLP	3	7.19378	0.118783	3	7.92211	0.042689	1.65672	1.65672	3.13934	0.03487
MYST4	3	4.4073	0.290945	3	5.13562	0.0294869	1.65671	1.65671	2.22852	0.0897585
LOC728005	3	4.73729	0.159967	3	5.46537	0.0406985	1.65644	1.65644	2.81517	0.0480635
TNFSF14	3	7.28696	0.298959	3	8.01494	0.0829609	1.65631	1.65631	2.04029	0.110907
HS.491024	3	4.52276	0.0495524	3	5.25033	0.0178914	1.65585	1.65585	4.85252	0.00832421
HECTD2	3	5.3225	0.0212428	3	6.05004	0.00112784	1.65581	1.65581	8.42513	0.00108672
C9ORF169	3	8.29025	0.423359	3	9.0176	0.271546	1.6556	1.6556	1.51127	0.205249
LOC644133	3	4.54855	0.423499	3	5.27576	0.00443121	1.65544	1.65544	1.92547	0.126472
HS.438486	3	4.4751	0.32924	3	5.20217	0.0771422	1.65528	1.65528	1.97548	0.119418
TIGD5	3	10.4277	0.0516011	3	11.1535	0.0868247	1.65373	1.65373	3.37848	0.0278245
POU3F2	3	8.29541	0.211659	3	9.02073	0.0172963	1.65327	1.65327	2.62554	0.0584588
HS.582179	3	4.61627	0.148169	3	5.34111	0.0949111	1.65271	1.65271	2.54639	0.0635482
TBL1XR1	3	4.93812	0.147498	3	5.66252	0.0935018	1.65221	1.65221	2.5558	0.0629172
B3GAT1	3	6.58073	0.0140396	3	7.30473	0.0396361	1.65175	1.65175	5.41265	0.00564453
HS.568777	3	6.15632	0.041035	3	6.88005	0.0213493	1.65145	1.65145	5.0188	0.00739161
SMAD4	3	9.16212	0.423195	3	9.88517	0.0255478	1.65067	1.65067	1.86954	0.134903
PTPN1	3	10.6151	0.0108252	3	11.3381	0.0239936	1.65067	1.65067	6.71159	0.00256543
GK5	3	5.84651	0.117602	3	6.56953	0.00264401	1.65063	1.65063	3.61138	0.0225289
LOC653291	3	4.85626	0.235312	3	5.57923	0.0124113	1.65057	1.65057	2.51591	0.0656422
TAOK1	3	5.01874	0.179452	3	5.74158	0.00505599	1.65043	1.65043	2.91473	0.043472
C1ORF151	3	5.25444	0.0177531	3	5.97724	0.125095	1.65038	1.65038	3.31238	0.0295884
GARNL4	3	7.46286	0.0213056	3	8.18555	0.0515764	1.65025	1.65025	4.63662	0.00975869
LOC644739	3	7.01553	0.0232204	3	7.73803	0.0129269	1.65004	1.65004	6.58205	0.00275845
HS.579968	3	3.59779	0.182391	3	4.32023	0.00394052	1.64997	1.64997	2.89881	0.0441708
ECHDC1	3	6.44888	0.721915	3	7.17118	0.00524692	1.64981	1.64981	1.46711	0.216243
LOC652437	3	3.80678	0.228055	3	4.52901	0.414882	1.64973	1.64973	1.56009	0.193753
RCC1	3	5.95161	0.00262936	3	6.67374	0.133898	1.64962	1.64962	3.38506	0.0276558
NDRG2	3	8.15628	0.0229825	3	8.87782	0.21738	1.64894	1.64894	2.54911	0.0633651
FOXO3	3	9.17589	0.196307	3	9.89732	0.0209667	1.64882	1.64882	2.68072	0.0551871
TSEN54	3	9.70457	0.249409	3	10.4255	0.207117	1.6483	1.6483	1.8482	0.138278
CFD	3	9.13981	0.0212582	3	9.86069	0.011847	1.64819	1.64819	6.86242	0.00236121
MCART1	3	11.6474	0.145239	3	12.3676	0.0536889	1.64736	1.64736	2.79666	0.0489783
HSD11B1L	3	7.89855	0.187242	3	8.61869	0.123384	1.64734	1.64734	2.23799	0.0888196
FAM168A	3	5.38349	0.0759058	3	6.10336	0.0482649	1.64704	1.64704	3.53839	0.0240482
HS.128446	3	4.22144	0.573105	3	4.94102	0.0326018	1.64671	1.64671	1.60145	0.184535
IGFBP7	3	6.44433	0.0557579	3	7.16381	0.125189	1.64659	1.64659	2.92957	0.0428323
RPP40	3	10.6652	0.0280691	3	11.3843	0.0313132	1.64617	1.64617	5.11128	0.006928
HS.443185	3	4.87378	0.107606	3	5.59255	0.00220497	1.64578	1.64578	3.75689	0.0198282
PHLDB3	3	4.70758	0.0801592	3	5.4262	0.0394225	1.64561	1.64561	3.59939	0.0227705
PDE4D	3	4.87471	0.000977462	3	5.59325	0.0023359	1.64552	1.64552	21.6211	2.70689e-05
SLC33A1	3	6.73163	0.27393	3	7.45008	0.00217383	1.64542	1.64542	2.36822	0.0769702
PDZD4	3	6.59854	0.0130728	3	7.31696	0.111685	1.64538	1.64538	3.52295	0.024385
SP4	3	5.49603	0.454004	3	6.21408	0.0148839	1.64495	1.64495	1.81626	0.143499
OSTC	3	10.5248	0.490323	3	11.2424	0.0045104	1.64444	1.64444	1.7669	0.151988
P2RY11	3	7.41663	0.386085	3	8.13411	0.221701	1.64431	1.64431	1.59403	0.186153
MPP2	3	8.23223	0.201364	3	8.94962	0.107267	1.64421	1.64421	2.23665	0.0889518
N4BP3	3	4.44994	0.291211	3	5.16722	0.0453853	1.64408	1.64408	2.14139	0.0989336
NAB2	3	6.39178	0.142689	3	7.10907	0.217492	1.64408	1.64408	2.07009	0.107219
IFI16	3	4.11004	0.334107	3	4.82708	0.086816	1.64381	1.64381	1.91428	0.128112
HS.538615	3	4.50709	0.339031	3	5.22397	0.000770009	1.64362	1.64362	2.13006	0.100201
GPAA1	3	10.6602	0.100892	3	11.3769	0.114167	1.64346	1.64346	2.67695	0.0554041
WDR20	3	7.54694	0.0177651	3	8.26367	0.0580079	1.64345	1.64345	4.50982	0.0107415
SLC25A22	3	10.4076	0.0615666	3	11.1238	0.0607789	1.64283	1.64283	3.54641	0.0238755
TOP2B	3	9.37474	0.428661	3	10.0905	0.0715664	1.64231	1.64231	1.75277	0.154515
TOMM40	3	13.185	0.12386	3	13.9003	0.119776	1.64181	1.64181	2.50999	0.0660582
CHSY3	3	7.55126	0.202537	3	8.26603	0.0344821	1.64122	1.64122	2.54295	0.0637809
TNKS1BP1	3	7.37939	0.0140468	3	8.094	0.0149462	1.64104	1.64104	7.26914	0.00190248
HS.445036	3	5.99219	0.0396909	3	6.70655	0.00257023	1.64075	1.64075	6.01875	0.00383837
LOC650037	3	7.02574	0.104095	3	7.73964	0.535986	1.64023	1.64023	1.54553	0.197111
HS.546019	3	5.18119	0.189853	3	5.89506	0.10858	1.64019	1.64019	2.26336	0.086359
HS.193406	3	7.15698	0.0749448	3	7.86979	0.0260069	1.63899	1.63899	3.88576	0.0177543
GDAP1L1	3	6.35724	0.0268704	3	7.06935	0.0135924	1.63819	1.63819	6.13165	0.00358514
ITGAV	3	6.24964	0.175346	3	6.9616	0.0005661	1.63804	1.63804	2.94017	0.0423819
OCA2	3	5.89228	0.0219365	3	6.60387	0.00943595	1.63761	1.63761	6.95849	0.00224152
HPCAL4	3	5.92196	0.143501	3	6.6334	0.0357856	1.63743	1.63743	2.9102	0.0436695
LOC643300	3	5.84286	0.840592	3	6.55422	0.00301504	1.63734	1.63734	1.34145	0.250872
SSFA2	3	4.86564	0.498153	3	5.57681	0.0141662	1.63713	1.63713	1.72093	0.160376
E2F3	3	10.03	0.17468	3	10.7403	0.0143438	1.63616	1.63616	2.82977	0.0473559
FLJ35801	3	4.53573	0.0586893	3	5.24597	0.0230353	1.63607	1.63607	4.30317	0.012614
MMS19L	3	11.4	0.0147539	3	12.1101	0.0854797	1.63589	1.63589	3.8847	0.0177702
SFXN2	3	8.53795	0.0465451	3	9.2479	0.156853	1.63576	1.63576	2.72659	0.0526275
CUX2	3	5.63748	0.350712	3	6.34731	0.0522456	1.63561	1.63561	1.9368	0.124835
LOC652881	3	4.46502	0.0211879	3	5.17477	0.181601	1.63553	1.63553	2.72991	0.0524479
UAP1L1	3	10.2435	0.135681	3	10.9531	0.303719	1.63537	1.63537	1.8542	0.13732
LPHN1	3	9.04467	0.00695302	3	9.75427	0.0146653	1.63534	1.63534	8.35905	0.00111991
FLJ25006	3	4.67066	0.00241451	3	5.38017	0.0511622	1.63525	1.63525	5.30923	0.00604933
HS.425510	3	4.69851	0.214698	3	5.40789	0.194834	1.6351	1.6351	1.91998	0.127275
PAQR4	3	11.3707	0.049822	3	12.0799	0.0360573	1.63484	1.63484	4.19133	0.0137917
UBR7	3	8.63222	0.0856902	3	9.3413	0.0354105	1.63477	1.63477	3.52927	0.0242464
LOC653904	3	5.71413	0.0620767	3	6.42307	0.0548594	1.63461	1.63461	3.59088	0.0229439
SHPK	3	10.3083	0.0943385	3	11.0172	0.117377	1.63451	1.63451	2.66835	0.055902
LOC643598	3	4.29605	0.0121702	3	5.00445	0.121327	1.63399	1.63399	3.35816	0.0283532
HS.549727	3	3.87927	0.113954	3	4.58743	0.476933	1.63372	1.63372	1.59566	0.185798
NFYA	3	5.81823	0.126921	3	6.52628	0.0767004	1.6336	1.6336	2.71778	0.0531086
KRTAP4-3	3	3.87699	0.122608	3	4.58502	0.00335405	1.63357	1.63357	3.45533	0.0259279
HS.250648	3	6.91513	0.104489	3	7.62308	0.0307421	1.63348	1.63348	3.33447	0.0289846
CACNA1H	3	7.45695	0.000837332	3	8.16437	0.00863706	1.63288	1.63288	12.5882	0.000229218
EPB41	3	4.86636	0.0299814	3	5.57361	0.0150542	1.6327	1.6327	5.77244	0.00447157
LOC653204	3	5.60813	0.25829	3	6.3153	0.182464	1.63261	1.63261	1.84497	0.138796
FANCC	3	6.36071	0.0420554	3	7.06756	0.165333	1.63223	1.63223	2.6884	0.0547487
NPHP3	3	6.32603	0.0460154	3	7.03285	0.00383182	1.6322	1.6322	5.48337	0.00538664
ANKFY1	3	7.21423	0.0161804	3	7.92101	0.041767	1.63216	1.63216	5.08546	0.00705378
KIAA1012	3	7.13145	0.347315	3	7.83807	0.0111463	1.63198	1.63198	2.04421	0.110414
DPY19L1	3	8.97946	0.388581	3	9.68575	0.00317892	1.63159	1.63159	1.95447	0.122328
PTPRF	3	9.36387	0.010321	3	10.0701	0.0676475	1.63153	1.63153	4.38071	0.0118683
ATM	3	5.10511	0.0211758	3	5.81089	0.00983901	1.63103	1.63103	6.94137	0.00226228
COL4A2	3	6.81147	0.0224155	3	7.517	0.0242682	1.63074	1.63074	5.65573	0.00481615
PHIP	3	6.52076	0.551809	3	7.22616	0.0941334	1.6306	1.6306	1.5202	0.203095
NDRG1	3	8.43005	0.0381376	3	9.1354	0.0212371	1.63054	1.63054	5.01375	0.00741798
HS.12799	3	3.58139	0.211992	3	4.28653	0.267378	1.63031	1.63031	1.76403	0.152498
HS.574595	3	5.07813	0.0894102	3	5.78287	0.13606	1.62986	1.62986	2.57068	0.061934
ZNF101	3	6.69714	0.0136166	3	7.4016	0.0597538	1.62954	1.62954	4.50461	0.0107844
BTBD7	3	6.88237	0.0124162	3	7.5865	0.0277386	1.62915	1.62915	6.0861	0.00368476
PHF10	3	9.2698	0.148842	3	9.97392	0.0514403	1.62915	1.62915	2.72511	0.0527082
DGKQ	3	8.17868	0.0808674	3	8.88242	0.0447829	1.62873	1.62873	3.4387	0.0263251
C1ORF109	3	9.84967	0.13	3	10.5527	0.0459738	1.62797	1.62797	2.90293	0.0439887
HS.131181	3	3.54104	0.0116907	3	4.2437	0.00979877	1.6275	1.6275	8.30217	0.00114949
MGAT2	3	8.87057	0.0937555	3	9.57289	0.0418127	1.62712	1.62712	3.30382	0.0298265
ASPHD2	3	8.88079	0.0742833	3	9.58311	0.117342	1.62712	1.62712	2.77887	0.0498762
HS.565310	3	4.19939	0.0609764	3	4.90159	0.0465982	1.62699	1.62699	3.70824	0.0206858
HS.584538	3	4.12505	0.125939	3	4.82673	0.0121864	1.62641	1.62641	3.27016	0.0307846
HS.541613	3	3.969	0.451219	3	4.67042	0.0555916	1.62611	1.62611	1.70654	0.1631
SLC9A8	3	7.69193	0.111493	3	8.39306	0.00334069	1.62577	1.62577	3.58361	0.0230931
SQLE	3	10.1776	0.299063	3	10.8786	0.266064	1.62556	1.62556	1.61498	0.181617
SLC37A3	3	7.89317	0.340481	3	8.59394	0.0163386	1.62536	1.62536	2.03193	0.111967
HS.562727	3	4.63166	0.382579	3	5.33195	0.0796059	1.62482	1.62482	1.78413	0.148965
ZNF444	3	9.84283	0.195841	3	10.5426	0.296268	1.62424	1.62424	1.72776	0.159099
HS.541466	3	4.60217	0.238712	3	5.30163	0.119946	1.6239	1.6239	2.02294	0.113118
SLC7A1	3	11.0108	0.13667	3	11.7096	0.00300579	1.6232	1.6232	3.23877	0.0317109
LOC646299	3	4.48987	0.138268	3	5.1886	0.0469217	1.62308	1.62308	2.81233	0.0482025
ZNF395	3	9.33554	0.00343816	3	10.034	0.0325819	1.6228	1.6228	6.37452	0.00310648
SYNC1	3	4.64708	0.014178	3	5.34509	0.100892	1.62227	1.62227	3.56404	0.0235009
ATMIN	3	6.2985	0.117816	3	6.99629	0.0247332	1.62202	1.62202	3.20112	0.0328657
KCNE1	3	3.5623	0.146346	3	4.26004	0.0596223	1.62195	1.62195	2.66287	0.0562221
RCC2	3	12.8764	0.105282	3	13.574	0.0197359	1.62184	1.62184	3.41744	0.0268433
JUB	3	4.88279	0.0179955	3	5.5794	0.00789473	1.6207	1.6207	7.49868	0.001692
HDGF	3	11.916	0.0118256	3	12.6126	0.0960655	1.62062	1.62062	3.67295	0.0213357
HS.437111	3	6.21399	0.192533	3	6.91002	0.0182068	1.62004	1.62004	2.62611	0.0584239
TMED4	3	10.1807	0.0261396	3	10.8765	0.0432297	1.61971	1.61971	4.57533	0.0102194
MAFG	3	7.18164	0.0678637	3	7.87705	0.0770508	1.61935	1.61935	3.16409	0.0340501
DJ222E13.2	3	6.54719	0.150058	3	7.2423	0.0490823	1.61901	1.61901	2.69795	0.0542091
CMTM3	3	8.93372	0.0317171	3	9.628	0.0563234	1.61807	1.61807	4.05278	0.0154403
IRS2	3	6.21825	0.00948569	3	6.91251	0.00462442	1.61805	1.61805	10.1232	0.000535977
NTN5	3	4.11082	0.8706	3	4.8045	0.070087	1.61741	1.61741	1.23879	0.283148
GSR	3	8.16376	0.0317017	3	8.85725	0.0806649	1.61719	1.61719	3.58329	0.0230998
C10ORF26	3	8.07281	0.154662	3	8.76581	0.0265603	1.61664	1.61664	2.81961	0.0478472
SLK	3	6.36323	0.703991	3	7.05616	0.051105	1.61656	1.61656	1.38117	0.239369
SNPH	3	6.22624	0.0893509	3	6.91916	0.0310563	1.61654	1.61654	3.45869	0.0258487
EHHADH	3	5.47108	0.408635	3	6.16397	0.00684597	1.61652	1.61652	1.86186	0.136107
LOC728556	3	9.20815	0.0768975	3	9.90044	0.00804155	1.61584	1.61584	4.11426	0.014681
GFOD2	3	8.08223	0.182553	3	8.77447	0.0339361	1.6158	1.6158	2.57693	0.0615264
KIF13B	3	6.83321	0.0220736	3	7.52522	0.0489993	1.61554	1.61554	4.49597	0.010856
SLC24A6	3	7.78378	0.0417159	3	8.47575	0.00629913	1.61549	1.61549	5.46964	0.00543558
HS.537103	3	4.77754	0.0569246	3	5.46917	0.011595	1.61511	1.61511	4.57642	0.0102111
KIAA0195	3	8.80069	0.12086	3	9.4922	0.0414475	1.61498	1.61498	2.97297	0.0410232
C12ORF76	3	7.24367	0.017369	3	7.93509	0.126249	1.61488	1.61488	3.1601	0.0341807
GPX4	3	13.5991	0.0490085	3	14.2904	0.0458153	1.61483	1.61483	3.88882	0.0177083
KIAA1644	3	5.68276	0.00421451	3	6.37397	0.0630055	1.61463	1.61463	4.61762	0.00989879
UBE2Z	3	8.94227	0.0165315	3	9.63327	0.120759	1.6144	1.6144	3.23009	0.0319729
C1ORF21	3	5.98766	0.0814587	3	6.67835	0.101981	1.61406	1.61406	2.79318	0.0491523
HS.578581	3	4.17125	1.16174	3	4.86179	0.0145536	1.61388	1.61388	1.10278	0.332008
HS.537609	3	3.90504	0.402709	3	4.59522	0.20295	1.61348	1.61348	1.53605	0.199329
TNFRSF10D	3	5.57297	0.125119	3	6.263	0.222737	1.61331	1.61331	2.02641	0.112673
HS.360957	3	4.53252	0.171346	3	5.22253	0.0468115	1.61329	1.61329	2.55876	0.0627203
HOMER1	3	5.81246	0.459148	3	6.50245	0.00643169	1.61327	1.61327	1.75148	0.154749
HS.555649	3	4.89766	0.029382	3	5.58759	0.0881675	1.61321	1.61321	3.48544	0.0252269
CYP26B1	3	7.95572	0.259408	3	8.6455	0.00345368	1.61303	1.61303	2.33027	0.0802286
SON	3	7.989	0.210362	3	8.67842	0.0497628	1.61264	1.61264	2.34129	0.0792663
MGLL	3	5.31864	0.0201778	3	6.00776	0.027881	1.6123	1.6123	5.44461	0.00552614
JMJD8	3	12.8093	0.106401	3	13.4982	0.133993	1.61205	1.61205	2.43361	0.0717012
FBXL13	3	4.28245	0.112519	3	4.9713	0.000555965	1.612	1.612	3.54814	0.0238383
ZNF669	3	7.42262	0.0208691	3	8.11108	0.0168826	1.61157	1.61157	6.13727	0.00357308
LOC648680	3	3.63927	0.613384	3	4.32729	0.0129549	1.61107	1.61107	1.50577	0.206588
SAP30	3	10.8427	0.135174	3	11.5307	0.051707	1.61105	1.61105	2.75656	0.0510294
FNDC3A	3	6.14555	0.57737	3	6.83354	0.00648309	1.61105	1.61105	1.55954	0.19388
ATP7A	3	5.3427	0.329593	3	6.03048	0.169231	1.6108	1.6108	1.6867	0.166939
LOC441511	3	5.11279	0.266277	3	5.80051	0.14984	1.61074	1.61074	1.84657	0.138539
LITAF	3	9.8141	0.00386451	3	10.5014	0.0347794	1.61026	1.61026	6.0557	0.00375315
SNX27	3	10.3036	0.158006	3	10.9908	0.0128282	1.61024	1.61024	2.88008	0.0450096
HTRA2	3	9.02569	0.0196641	3	9.7129	0.162582	1.61016	1.61016	2.78817	0.0494043
HS.525171	3	5.96722	0.00902822	3	6.65396	0.00536169	1.60964	1.60964	9.91574	0.000580714
TMEM18	3	7.39988	0.0244184	3	8.08594	0.0917965	1.60888	1.60888	3.4857	0.025221
HS6ST2	3	7.50454	0.345703	3	8.19059	0.000529091	1.60887	1.60887	2.01943	0.113571
CAP2	3	8.10604	0.679425	3	8.79205	0.0123198	1.60883	1.60883	1.42863	0.22631
LDHAL6A	3	5.04411	0.0343165	3	5.72908	0.24267	1.60766	1.60766	2.25424	0.0872346
MAD2L1	3	9.88007	0.601832	3	10.5648	0.00293017	1.60743	1.60743	1.52511	0.201921
HS.560432	3	3.16897	2.82373	3	3.85338	0.109189	1.60705	1.60705	0.692192	0.5269
LOC440359	3	12.2206	0.117477	3	12.9047	0.102734	1.60674	1.60674	2.52514	0.0650003
PHF16	3	8.59621	0.0524159	3	9.28025	0.028054	1.60664	1.60664	4.17664	0.0139562
SCAP	3	11.0952	0.0416767	3	11.7789	0.0412351	1.60621	1.60621	4.11237	0.0147037
HS.279208	3	4.82853	0.0150425	3	5.51194	0.00511771	1.60592	1.60592	8.3366	0.00113147
NFATC4	3	4.9303	0.0501458	3	5.61329	0.00900455	1.60546	1.60546	4.864	0.00825536
GABBR2	3	7.60531	0.0194029	3	8.28795	0.00289991	1.60508	1.60508	7.91722	0.00137729
COMMD8	3	7.05682	1.05898	3	7.73886	0.0278912	1.60441	1.60441	1.13314	0.320468
SLC16A13	3	4.8636	0.00588035	3	5.54517	0.01728	1.60388	1.60388	7.75706	0.00148838
CASK	3	7.79152	0.296293	3	8.47284	0.0330066	1.6036	1.6036	2.05644	0.108892
HS.575608	3	5.00374	0.00282292	3	5.68487	0.103535	1.60339	1.60339	3.61743	0.0224082
LOC285216	3	5.43882	0.210515	3	6.11986	0.0907038	1.6033	1.6033	2.14928	0.0980607
NTN1	3	7.73541	0.0268975	3	8.41618	0.0117109	1.60299	1.60299	6.00094	0.00388032
HS.542148	3	4.64742	0.0566369	3	5.32806	0.00867316	1.60285	1.60285	4.61306	0.00993275
SMG5	3	11.0261	0.193953	3	11.7068	0.126435	1.60285	1.60285	2.08276	0.105692
FLJ41603	3	5.76177	0.0878896	3	6.44217	0.0133852	1.60258	1.60258	3.70317	0.0207777
LOC731314	3	12.1538	0.0328168	3	12.834	0.190839	1.60235	1.60235	2.49116	0.0674006
AP1S3	3	4.85125	0.0888558	3	5.53141	0.0483478	1.60232	1.60232	3.18048	0.0335198
TXNDC16	3	5.48215	0.515	3	6.16224	0.00619395	1.60224	1.60224	1.63165	0.178089
UTX	3	7.70483	0.166252	3	8.38471	0.0387851	1.60201	1.60201	2.60063	0.0600085
HS.444329	3	5.86405	0.695974	3	6.54377	0.0859495	1.60184	1.60184	1.33142	0.253863
C14ORF1	3	4.43219	0.283652	3	5.11187	0.0740597	1.60178	1.60178	1.96831	0.120402
FAM125B	3	7.8292	0.0146358	3	8.50812	0.019864	1.60094	1.60094	6.33096	0.00318626
MEGF8	3	5.76099	0.241814	3	6.43989	0.00502512	1.60093	1.60093	2.36682	0.0770874
LOC653764	3	5.76831	0.00359066	3	6.44698	0.0507066	1.60066	1.60066	5.04463	0.00725842
LOC649495	3	4.07054	0.039533	3	4.74918	0.00419061	1.60064	1.60064	5.6214	0.00492363
ABL1	3	8.51278	0.163754	3	9.19095	0.0252143	1.60011	1.60011	2.70213	0.053975
C3ORF21	3	9.50134	0.255763	3	10.1792	0.00988124	1.59979	1.59979	2.27806	0.0849686
CDH22	3	4.71532	0.0412451	3	5.39301	0.0220491	1.59958	1.59958	4.66562	0.00954944
USP24	3	8.31597	0.0970241	3	8.99341	0.0402732	1.5993	1.5993	3.16665	0.0339667
HS.158691	3	5.60628	0.0398326	3	6.28331	0.156067	1.59884	1.59884	2.6494	0.0570173
HDAC11	3	6.15537	0.202767	3	6.83227	0.0801022	1.5987	1.5987	2.20441	0.0921987
THEM2	3	8.78173	0.0965875	3	9.45846	0.0161291	1.59851	1.59851	3.49125	0.0250945
LASS1	3	8.72262	0.0829579	3	9.39915	0.144101	1.59829	1.59829	2.45912	0.0697575
RNF216	3	7.81946	0.0488318	3	8.4958	0.0233625	1.59808	1.59808	4.35989	0.0120631
HS.279842	3	8.36756	0.00121111	3	9.0433	0.0856425	1.59741	1.59741	3.9714	0.0165194
ATG10	3	8.07808	0.0190105	3	8.75382	0.0178676	1.59741	1.59741	6.09469	0.00366572
MMD	3	7.64098	0.56539	3	8.31665	0.0256091	1.59735	1.59735	1.52232	0.202588
DPYSL2	3	10.3225	0.343837	3	10.9982	0.00361457	1.5973	1.5973	1.9853	0.118084
CCDC24	3	7.54732	0.118539	3	8.22244	0.128535	1.59673	1.59673	2.35249	0.0783024
RAB28	3	7.05647	0.128347	3	7.73137	0.00534616	1.59649	1.59649	3.19703	0.0329942
HS.46839	3	6.97103	0.702708	3	7.64588	0.00661426	1.59643	1.59643	1.38787	0.237483
ZNF695	3	8.01491	0.109622	3	8.68972	0.0382317	1.59639	1.59639	3.03969	0.0384139
HOOK3	3	5.57544	0.331862	3	6.25012	0.00412523	1.59624	1.59624	2.01602	0.114014
HEATR1	3	10.1687	0.34413	3	10.8431	0.0267404	1.59588	1.59588	1.91794	0.127574
ALAD	3	6.70689	0.00874399	3	7.38088	0.0866994	1.59548	1.59548	3.77869	0.0194578
HS.566106	3	4.16824	0.623401	3	4.84143	0.0484372	1.59459	1.59459	1.42254	0.227944
UNC84B	3	12.1334	0.0215575	3	12.8066	0.0206855	1.59456	1.59456	5.67284	0.00476363
LOC441208	3	5.40904	0.0494124	3	6.08191	0.044941	1.59424	1.59424	3.79416	0.0192
PEX5	3	11.2648	0.102568	3	11.9377	0.0193257	1.59423	1.59423	3.33806	0.0288878
PDZD7	3	4.56271	0.0135707	3	5.23552	0.0648194	1.59419	1.59419	4.16226	0.0141194
HS.579567	3	4.17516	0.141364	3	4.84782	0.0164906	1.594	1.594	2.93241	0.0427112
SLC9A9	3	5.81775	0.0263892	3	6.4901	0.0634258	1.59367	1.59367	3.88585	0.017753
PWWP2	3	5.60359	0.142644	3	6.27548	0.0897532	1.59315	1.59315	2.41402	0.0732356
HS.548369	3	4.80533	0.055984	3	5.4771	0.11189	1.59303	1.59303	2.83981	0.0468765
GLB1L2	3	9.17168	0.000405561	3	9.84325	0.148431	1.59281	1.59281	3.01507	0.0393535
PPP1R16B	3	5.6186	0.13106	3	6.28972	0.00948465	1.59231	1.59231	3.10067	0.0361974
LOC644063	3	7.45066	0.700349	3	8.12167	0.0102794	1.59219	1.59219	1.3787	0.240071
HS.567392	3	6.21675	0.126229	3	6.88773	0.000481585	1.59216	1.59216	3.26486	0.0309387
TMED6	3	4.75643	0.0804069	3	5.42659	0.172975	1.59125	1.59125	2.30596	0.0823969
PTPN11	3	9.48451	0.540559	3	10.1545	0.0609648	1.59102	1.59102	1.49615	0.208949
LANCL1	3	9.44675	0.397785	3	10.1166	0.0287215	1.59086	1.59086	1.77643	0.150308
PDCL	3	6.53045	0.133196	3	7.2	0.00891508	1.59058	1.59058	3.07631	0.0370644
LOC651316	3	5.12777	0.0539113	3	5.79719	0.175358	1.59043	1.59043	2.42151	0.0726445
LASS6	3	9.29444	0.203438	3	9.96355	0.0546762	1.59009	1.59009	2.28113	0.0846813
CCRK	3	9.02117	0.135507	3	9.69018	0.244705	1.58998	1.58998	1.87922	0.133401
KLHDC8B	3	8.78832	0.143452	3	9.45714	0.283178	1.58977	1.58977	1.77356	0.150813
MTMR9	3	6.67754	0.152494	3	7.34609	0.00155014	1.58947	1.58947	2.95033	0.0419556
SHISA3	3	5.68895	0.315223	3	6.35706	0.00968777	1.58899	1.58899	2.03014	0.112195
HS.513000	3	5.86144	0.219582	3	6.52945	0.0131832	1.58888	1.58888	2.39819	0.0745026
HS.566568	3	4.09959	0.356285	3	4.76746	0.0651035	1.58872	1.58872	1.78201	0.149334
TMEM59	3	12.017	0.102407	3	12.6845	0.0325106	1.58832	1.58832	3.1476	0.0345938
STEAP3	3	7.99501	0.016994	3	8.66237	0.0327298	1.58816	1.58816	5.18365	0.00658977
CASP2	3	10.0206	0.0808824	3	10.6875	0.0705077	1.58763	1.58763	2.96864	0.0411997
HS.560653	3	4.49434	0.314565	3	5.16106	0.0766607	1.58746	1.58746	1.84625	0.138591
CYBRD1	3	6.52802	0.225913	3	7.1945	0.0534504	1.58719	1.58719	2.18403	0.0943185
RUNDC2A	3	4.92659	0.121901	3	5.59249	0.0154545	1.58655	1.58655	3.11202	0.0358017
HS.452702	3	6.09054	0.064865	3	6.75599	0.0791309	1.58607	1.58607	3.03742	0.0384993
FHDC1	3	5.70911	0.25753	3	6.3745	0.0355566	1.58599	1.58599	2.12881	0.100342
MTM1	3	6.52433	0.51745	3	7.18967	0.0086721	1.58595	1.58595	1.58879	0.187308
NAPB	3	8.65333	0.0266845	3	9.31841	0.0217079	1.58566	1.58566	5.23656	0.00635518
PTPLAD2	3	9.43999	0.0757483	3	10.105	0.0639127	1.58562	1.58562	3.08232	0.0368484
AMMECR1	3	7.61099	0.297509	3	8.27583	0.000826688	1.5854	1.5854	2.10827	0.102691
RAB11FIP3	3	10.0305	0.00992876	3	10.6953	0.0141825	1.58535	1.58535	7.41553	0.00176475
CCNJ	3	5.04039	0.526403	3	5.70481	0.100722	1.58494	1.58494	1.45322	0.219825
STS-1	3	6.31935	0.131119	3	6.98331	0.0697405	1.58442	1.58442	2.56597	0.0622433
HECTD1	3	9.10278	0.431797	3	9.7665	0.0170924	1.58416	1.58416	1.71583	0.161335
PROS1	3	8.74519	0.267934	3	9.40879	0.0299828	1.58403	1.58403	2.10581	0.102976
C9ORF40	3	9.1015	0.0736189	3	9.7645	0.0634982	1.58337	1.58337	3.1012	0.036179
HS.518414	3	4.66692	0.100397	3	5.32944	0.143584	1.58285	1.58285	2.32319	0.0808537
OR7G3	3	4.49441	0.112329	3	5.15687	0.0748019	1.58278	1.58278	2.65246	0.0568354
ALDH5A1	3	8.23746	0.117282	3	8.89976	0.0277695	1.5826	1.5826	3.01198	0.0394735
MAPKAP1	3	8.43177	0.0855014	3	9.09398	0.079929	1.58251	1.58251	2.82	0.047828
LOC641522	3	5.68148	0.0914361	3	6.34336	0.142952	1.58214	1.58214	2.36794	0.0769932
SLC35A2	3	8.85825	0.0251473	3	9.52007	0.14943	1.58207	1.58207	2.74349	0.0517193
PDLIM4	3	5.18556	0.0449553	3	5.84713	0.0566756	1.58181	1.58181	3.5944	0.0228719
LOC728653	3	5.2644	0.0183218	3	5.92585	0.0143024	1.58168	1.58168	6.34296	0.00316403
CCNI	3	13.4106	0.0748041	3	14.0718	0.0221769	1.58139	1.58139	3.67745	0.0212516
IGSF3	3	7.09544	0.16064	3	7.75661	0.0170501	1.58137	1.58137	2.71672	0.0531665
ATP6V1A	3	11.7287	1.07444	3	12.3898	0.0112087	1.5813	1.5813	1.09898	0.33348
HS.246177	3	4.55724	0.0330994	3	5.21805	7.02108e-05	1.58096	1.58096	6.28438	0.00327439
CSAG2	3	3.89133	0.407334	3	4.55211	0.0103393	1.58093	1.58093	1.77091	0.151279
ZNF219	3	9.53558	0.109128	3	10.1962	0.0268218	1.58073	1.58073	3.10315	0.0361105
FLJ12688	3	6.11538	0.195588	3	6.77592	0.0648684	1.58068	1.58068	2.24178	0.0884473
FAM46C	3	6.8628	0.170042	3	7.52304	0.104132	1.58034	1.58034	2.18396	0.0943258
MESDC2	3	5.8563	0.00166739	3	6.51652	0.00818137	1.58032	1.58032	11.5228	0.000323908
LOC400879	3	7.86753	0.0586574	3	8.52752	0.000433961	1.58007	1.58007	4.70259	0.00929055
LMAN2L	3	9.80898	0.0479936	3	10.4687	0.0964298	1.57972	1.57972	3.00655	0.0396851
RRM1	3	12.2485	0.0943607	3	12.9081	0.0286274	1.57965	1.57965	3.25771	0.0311481
C21ORF55	3	13.1532	0.0692259	3	13.8126	0.0523638	1.5794	1.5794	3.27527	0.0306369
HS.577319	3	3.83825	0.189314	3	4.49744	0.183644	1.57919	1.57919	1.86956	0.134901
PIGW	3	6.88262	0.287846	3	7.54165	0.113318	1.57902	1.57902	1.8022	0.145864
HS.292031	3	4.51622	0.158663	3	5.17495	0.0655599	1.57869	1.57869	2.4095	0.0735946
EGLN3	3	6.4256	0.000752086	3	7.08415	0.0385137	1.57849	1.57849	5.75622	0.0045176
HPS5	3	6.91174	0.124016	3	7.57014	0.00648058	1.57833	1.57833	3.15682	0.0342885
FBXL6	3	9.07501	0.164501	3	9.73304	0.273116	1.57793	1.57793	1.72289	0.160007
MBNL1	3	6.85563	0.171399	3	7.51361	0.000997267	1.57787	1.57787	2.74478	0.0516507
LOC728452	3	5.49624	0.0967851	3	6.154	0.046225	1.57764	1.57764	3.01265	0.0394473
SYS1	3	8.95051	0.13673	3	9.60822	0.0830056	1.57758	1.57758	2.43024	0.0719626
ENSA	3	9.59065	0.0559492	3	10.2483	0.0152693	1.57748	1.57748	4.26814	0.0129693
FAM82A2	3	10.1802	0.0717879	3	10.8378	0.0716535	1.57745	1.57745	3.00734	0.0396542
LOC149448	3	5.95235	0.123469	3	6.60951	0.18526	1.57697	1.57697	2.04852	0.109875
LOC651141	3	4.86019	0.0985779	3	5.51727	0.0213818	1.57689	1.57689	3.28594	0.0303309
ABCA13	3	3.66504	0.341602	3	4.32207	0.00379568	1.57683	1.57683	1.93634	0.124901
HS.582104	3	4.58342	0.50702	3	5.24043	0.016053	1.57681	1.57681	1.57343	0.190729
HS.194225	3	6.19529	0.177492	3	6.85222	0.106712	1.57673	1.57673	2.13436	0.0997173
FLJ34047	3	5.08336	0.14648	3	5.74008	0.0185746	1.57649	1.57649	2.7998	0.0488214
FBXW2	3	8.527	0.0659917	3	9.18363	0.2038	1.5764	1.5764	2.18963	0.0937305
C1ORF189	3	4.15034	0.0440566	3	4.80648	0.0766743	1.57586	1.57586	3.27074	0.0307678
LOC642293	3	3.64864	0.734167	3	4.30472	0.0244206	1.5758	1.5758	1.30472	0.26199
TMEM150A	3	9.19206	0.0833498	3	9.84802	0.342257	1.57567	1.57567	1.74155	0.156555
TP53I13	3	9.72145	0.0471208	3	10.3774	0.0479027	1.57563	1.57563	3.68556	0.0211006
CUEDC1	3	9.3062	0.216488	3	9.96174	0.00869481	1.57521	1.57521	2.39272	0.0749457
THBS1	3	4.18871	0.0507058	3	4.84421	0.0141481	1.57516	1.57516	4.45824	0.0111754
DFFB	3	8.10589	0.123559	3	8.76112	0.0903658	1.57487	1.57487	2.45373	0.0701629
C11ORF45	3	6.82836	0.0257552	3	7.48345	0.0528964	1.57472	1.57472	4.04584	0.0155289
KCNG3	3	6.59367	0.179075	3	7.24867	0.000305901	1.57462	1.57462	2.67866	0.0553055
HS.539346	3	3.86228	0.404812	3	4.517	0.0126101	1.57431	1.57431	1.7552	0.154079
FAM129A	3	5.43824	0.291191	3	6.09265	0.00704872	1.57398	1.57398	2.07554	0.106559
RHOQ	3	9.88197	0.442761	3	10.5363	0.0103518	1.57388	1.57388	1.68366	0.167535
PAN3	3	8.4763	0.151899	3	9.13047	0.0126903	1.5737	1.5737	2.79284	0.0491692
HS.526891	3	4.74119	0.113976	3	5.39527	0.0180788	1.57361	1.57361	3.11753	0.0356115
CACNG6	3	5.8315	0.108558	3	6.48546	0.0562594	1.57348	1.57348	2.79003	0.0493105
KDM3B	3	8.40721	0.212375	3	9.06104	0.0297602	1.57334	1.57334	2.30144	0.0828078
LOC647044	3	4.60227	0.147996	3	5.25589	0.0430873	1.5731	1.5731	2.58982	0.0606955
HS.581035	3	3.33724	1.65742	3	3.99061	0.00711181	1.57283	1.57283	0.877141	0.429933
BET1L	3	7.77639	0.0617304	3	8.42972	0.239122	1.5728	1.5728	2.06308	0.108074
KCNJ4	3	5.86833	0.0484515	3	6.52156	0.0350466	1.57268	1.57268	3.9155	0.0173133
C11ORF39	3	4.41642	0.0311386	3	5.06945	0.0315625	1.57247	1.57247	4.5171	0.010682
HS.436863	3	5.16718	0.0437306	3	5.82014	0.0530331	1.57239	1.57239	3.63573	0.0220478
BACE1	3	6.1159	0.188403	3	6.76875	0.00775386	1.57228	1.57228	2.55314	0.0630948
KLC3	3	7.03115	0.15013	3	7.68394	0.0202873	1.5722	1.5722	2.73887	0.0519658
ABR	3	7.71655	0.0185468	3	8.36881	0.00827412	1.57163	1.57163	6.8983	0.0023156
ZNF552	3	5.58111	0.108011	3	6.23336	0.177184	1.57162	1.57162	2.11545	0.101862
BACE2	3	8.46617	0.00460179	3	9.11839	0.0270795	1.57159	1.57159	6.34678	0.00315699
HLTF	3	6.97934	0.737293	3	7.63152	0.0438903	1.57155	1.57155	1.27807	0.270353
RHBDD3	3	9.26724	0.126061	3	9.91941	0.178238	1.57153	1.57153	2.04772	0.109975
CLPB	3	6.06967	0.0999321	3	6.72113	0.0326144	1.57076	1.57076	3.09933	0.0362448
LOC400721	3	13.8237	0.0628763	3	14.4751	0.0621053	1.57063	1.57063	3.19115	0.0331799
WBSCR27	3	5.55494	0.101122	3	6.20581	0.0316719	1.57011	1.57011	3.0936	0.0364468
NFKBIE	3	7.64687	0.0937197	3	8.29772	0.1452	1.57009	1.57009	2.30628	0.0823683
HS.443602	3	5.10761	0.0563715	3	5.75829	0.0456706	1.5699	1.5699	3.52806	0.024273
C3ORF18	3	6.11729	0.0300869	3	6.76783	0.139885	1.56975	1.56975	2.73303	0.0522795
CDCA5	3	12.287	0.115375	3	12.9374	0.187808	1.56964	1.56964	2.04603	0.110186
DUSP8	3	8.35238	0.340678	3	9.00281	0.0682021	1.56964	1.56964	1.76182	0.152891
KIDINS220	3	7.22092	0.320542	3	7.87127	0.0201602	1.56955	1.56955	1.92983	0.12584
HS.563020	3	5.21788	0.174563	3	5.86817	0.0453177	1.56949	1.56949	2.40202	0.0741933
LPGAT1	3	5.37117	0.0816507	3	6.02146	0.0269784	1.56949	1.56949	3.41739	0.0268443
MSX1	3	10.6534	0.0292357	3	11.3035	0.0339355	1.56923	1.56923	4.47971	0.0109923
TMEM216	3	9.38883	0.0425049	3	10.0384	0.116541	1.56869	1.56869	2.82111	0.0477742
C10ORF46	3	4.89964	0.00552237	3	5.54907	0.0159652	1.56855	1.56855	7.67364	0.00155063
ARL10	3	5.66396	0.021618	3	6.31337	0.0620011	1.56852	1.56852	3.88979	0.0176938
LOXL4	3	6.68681	0.197597	3	7.33615	0.0163974	1.56845	1.56845	2.43127	0.0718823
LYPLA1	3	5.9703	0.0828454	3	6.61904	0.00175476	1.5678	1.5678	3.86317	0.0180983
LOC647295	3	4.64872	0.0844448	3	5.29739	0.131683	1.56772	1.56772	2.41673	0.073021
FLJ10081	3	10.0603	0.107264	3	10.7089	0.0389725	1.56768	1.56768	2.93784	0.0424803
TMEM184B	3	11.2462	0.0131305	3	11.8947	0.0717089	1.56747	1.56747	3.85594	0.0182102
ATP6AP2	3	10.8049	0.790594	3	11.4532	0.015122	1.56732	1.56732	1.25096	0.279125
HS.561915	3	6.56548	0.220188	3	7.21266	5.50706e-05	1.5661	1.5661	2.38854	0.0752871
HS.168162	3	5.36034	0.0302702	3	6.00744	0.00318975	1.56602	1.56602	6.12732	0.00359447
HS.532698	3	7.39343	0.0750251	3	8.04042	0.00839131	1.56589	1.56589	3.87998	0.0178416
EIF2S1	3	7.71946	0.181058	3	8.36626	0.0271573	1.56569	1.56569	2.45513	0.070057
HS.580621	3	4.15207	0.151615	3	4.79874	0.0423044	1.56556	1.56556	2.54353	0.0637412
LOC645203	3	3.83365	0.216257	3	4.48022	0.172574	1.56544	1.56544	1.79595	0.146929
CNTNAP2	3	7.19163	0.165396	3	7.83791	0.00904874	1.56512	1.56512	2.68007	0.0552243
SPNS1	3	11.2586	0.184586	3	11.9047	0.12496	1.56493	1.56493	2.0114	0.114616
UHMK1	3	4.89215	0.263905	3	5.53787	0.0134909	1.56452	1.56452	2.12351	0.100943
SOX4	3	7.86435	0.183775	3	8.5099	0.00699895	1.56434	1.56434	2.55995	0.0626411
PI4K2B	3	6.87626	0.531485	3	7.52166	0.00647666	1.56417	1.56417	1.5241	0.202163
KHK	3	7.91922	0.0397865	3	8.5645	0.140268	1.56404	1.56404	2.63395	0.0579463
FHL1	3	9.70326	0.022124	3	10.3482	0.031506	1.56371	1.56371	4.82387	0.00849907
RNF11	3	7.09626	0.0742194	3	7.74123	0.0175891	1.5637	1.5637	3.68686	0.0210767
TMEM189-UBE2V1	3	7.93186	0.204616	3	8.5767	0.0791733	1.56357	1.56357	2.0966	0.104052
GRIN3B	3	4.75069	0.157705	3	5.39545	0.100919	1.56348	1.56348	2.19596	0.093071
PTPN12	3	6.92963	0.823336	3	7.57431	0.00668045	1.56339	1.56339	1.22564	0.287562
GZMH	3	4.16427	0.00745116	3	4.80866	0.0733898	1.56308	1.56308	3.92551	0.0171678
PAG1	3	5.17447	0.117856	3	5.81876	0.0111488	1.56297	1.56297	3.10697	0.0359772
ANKS1A	3	8.85184	0.0481061	3	9.49608	0.030356	1.56292	1.56292	3.98363	0.0163515
HS.552549	3	4.36985	0.0233953	3	5.01383	0.0143729	1.56263	1.56263	5.73941	0.00456594
KIAA1524	3	5.72843	0.291983	3	6.3717	0.0033592	1.56186	1.56186	2.05016	0.109671
PDCD2	3	11.0681	0.00476221	3	11.7113	0.0501016	1.56177	1.56177	4.75611	0.00893068
GPR137	3	12.1293	0.182247	3	12.7721	0.107548	1.56134	1.56134	2.06813	0.107457
PFDN1	3	10.0918	0.0112585	3	10.7345	0.154339	1.5613	1.5613	2.73573	0.0521342
HS.48729	3	5.69521	0.0270644	3	6.33777	0.0383303	1.5611	1.5611	4.35217	0.0121364
NUP155	3	9.16813	0.125656	3	9.81054	0.0233236	1.56094	1.56094	2.88279	0.0448871
PPM1H	3	7.60616	0.283527	3	8.24846	0.119837	1.56082	1.56082	1.75167	0.154715
LZTR1	3	10.9062	0.0274911	3	11.5481	0.0323579	1.56041	1.56041	4.5448	0.0104589
FBXW4	3	8.49235	0.32668	3	9.13411	0.180819	1.56024	1.56024	1.56034	0.193697
DGCR2	3	10.284	0.0132304	3	10.9247	0.0693894	1.55911	1.55911	3.86091	0.0181332
CRYZL1	3	8.73361	0.275208	3	9.37429	0.011253	1.55906	1.55906	2.07333	0.106826
HS.565333	3	3.92755	0.785131	3	4.56771	0.000424328	1.55851	1.55851	1.25102	0.279104
CRIPAK	3	5.85046	0.190561	3	6.49055	0.0300001	1.55843	1.55843	2.36068	0.0776053
HS.572121	3	5.59347	0.119719	3	6.23349	0.096386	1.55836	1.55836	2.38467	0.0756045
LOC646444	3	3.94167	0.595431	3	4.58162	0.291632	1.55827	1.55827	1.17687	0.304497
RRM2B	3	5.99178	0.466927	3	6.63149	0.00615552	1.55802	1.55802	1.61094	0.182483
FAM119B	3	8.16197	0.039495	3	8.80168	0.0739462	1.55802	1.55802	3.28973	0.0302233
NIPSNAP3B	3	4.46826	0.227426	3	5.10794	0.08363	1.55798	1.55798	1.98658	0.117911
ASCC3	3	6.34282	0.132138	3	6.98212	0.0219821	1.55758	1.55758	2.82058	0.0478
HS.570988	3	5.7023	0.230144	3	6.3415	0.0032346	1.55747	1.55747	2.29175	0.0836954
HS.581530	3	3.79133	0.225184	3	4.43051	0.020817	1.55744	1.55744	2.23211	0.0894009
HS.137971	3	7.50117	0.297783	3	8.13988	0.0101601	1.55694	1.55694	1.99356	0.116974
BCL2L2	3	8.21297	0.0683573	3	8.85139	0.00496882	1.55663	1.55663	4.08357	0.0150543
HS.355224	3	4.24949	0.148112	3	4.88782	0.0663425	1.55652	1.55652	2.38747	0.0753751
EDIL3	3	4.3814	0.119651	3	5.01972	0.0502227	1.55652	1.55652	2.68248	0.0550865
VCPIP1	3	5.75452	0.493709	3	6.3927	0.0393274	1.55636	1.55636	1.51399	0.204591
LOC440160	3	9.08146	0.114267	3	9.71933	0.00247767	1.55604	1.55604	3.23354	0.0318682
FAM7A1	3	5.83759	0.0387673	3	6.47541	0.11272	1.55597	1.55597	2.83833	0.0469467
SEMG2	3	4.15977	0.227093	3	4.7974	0.00504666	1.55577	1.55577	2.29221	0.083653
FUBP1	3	7.44579	0.0961858	3	8.0831	0.0111129	1.55542	1.55542	3.36986	0.0280472
HS.30972	3	4.7454	0.0301641	3	5.38268	0.00018119	1.5554	1.5554	6.33649	0.00317599
GPC1	3	7.57426	0.330482	3	8.21148	0.0493942	1.55533	1.55533	1.79073	0.147825
TMED1	3	10.4035	0.0953081	3	11.0407	0.167514	1.55529	1.55529	2.15276	0.0976792
MREG	3	6.65891	0.034452	3	7.29586	0.150154	1.55504	1.55504	2.56771	0.0621294
EHD1	3	10.7744	0.0561567	3	11.4113	0.0115905	1.55504	1.55504	4.23858	0.0132786
KCTD20	3	9.66582	0.243001	3	10.3026	0.00117824	1.55489	1.55489	2.23211	0.0894008
YKT6	3	4.91315	0.115514	3	5.54988	0.180681	1.55479	1.55479	2.02639	0.112675
ZNF28	3	5.47828	0.0635042	3	6.11487	0.0245016	1.55465	1.55465	3.71675	0.0205327
USP12	3	4.85926	0.329565	3	5.49577	0.105214	1.55457	1.55457	1.672	0.169843
CNNM3	3	9.48052	0.0665773	3	10.1169	0.0219779	1.55448	1.55448	3.70427	0.0207577
LOC727825	3	8.21337	0.198055	3	8.84961	0.34243	1.55427	1.55427	1.49895	0.208259
HS.541548	3	4.3522	0.474932	3	4.9883	0.0109275	1.55412	1.55412	1.58063	0.189116
HS.60257	3	5.19157	0.0308535	3	5.82755	0.010593	1.55399	1.55399	5.4108	0.00565147
APC	3	3.98968	0.849224	3	4.62562	0.41014	1.55395	1.55395	0.981522	0.381908
FLJ22795	3	9.50291	0.14534	3	10.1388	0.057138	1.55389	1.55389	2.44764	0.0706246
HS.565565	3	3.81353	2.76909	3	4.44918	0.0897997	1.55364	1.55364	0.651148	0.550465
AGPAT3	3	6.39575	0.0986525	3	7.03094	0.0774215	1.55314	1.55314	2.62189	0.0586827
FAM131A	3	8.64047	0.0540591	3	9.2756	0.0324791	1.55308	1.55308	3.73954	0.020129
SHC1	3	8.83355	0.15087	3	9.46845	0.137576	1.55282	1.55282	2.04753	0.109998
PMF1	3	9.36064	0.22229	3	9.99529	0.181268	1.55255	1.55255	1.73036	0.158616
CDKAL1	3	6.5964	0.00824102	3	7.23097	0.108982	1.55247	1.55247	3.21018	0.0325834
ACACA	3	7.75328	0.00172669	3	8.38771	0.0297764	1.55233	1.55233	6.19112	0.00345999
APBA2BP	3	5.10547	0.0758023	3	5.73965	0.0801466	1.55205	1.55205	2.78151	0.0497417
KANK2	3	6.66861	0.14843	3	7.30278	0.0159355	1.55204	1.55204	2.70931	0.0535756
CRYBA2	3	5.54867	0.031015	3	6.18261	0.095999	1.5518	1.5518	3.08097	0.0368969
C17ORF71	3	8.13859	0.089259	3	8.77251	0.07982	1.55178	1.55178	2.67025	0.0557917
DNASE2	3	10.1145	0.0340017	3	10.7483	0.0654137	1.5517	1.5517	3.4819	0.0253082
IRF1	3	7.57857	0.119975	3	8.21237	0.0544396	1.55165	1.55165	2.62858	0.0582726
RPRML	3	11.4904	0.0115448	3	12.124	0.0230587	1.5515	1.5515	5.90014	0.00412852
LOC729269	3	4.44651	0.298367	3	5.08012	0.0352707	1.55144	1.55144	1.89995	0.130246
RANBP9	3	6.79601	0.0328372	3	7.42953	0.125573	1.55135	1.55135	2.75696	0.0510087
2013-09-03	3	9.2454	0.0400053	3	9.87862	0.0048841	1.55103	1.55103	5.17664	0.00662161
UNC5B	3	5.96431	0.00214611	3	6.59732	0.0443565	1.5508	1.5508	5.08432	0.00705936
RPP14	3	5.17158	0.487613	3	5.80441	0.0536689	1.55061	1.55061	1.48983	0.210514
RTP3	3	4.04328	0.403269	3	4.67575	0.22657	1.55022	1.55022	1.38035	0.239603
RNF144	3	7.85978	0.0520425	3	8.49222	0.00173304	1.55019	1.55019	4.72381	0.00914577
CDRT4	3	9.06592	0.0146426	3	9.69837	0.0801855	1.55019	1.55019	3.55727	0.0236439
LOC729148	3	10.2586	0.239344	3	10.8905	0.0332327	1.54965	1.54965	2.09648	0.104066
HS.120193	3	4.99963	0.0133206	3	5.63148	0.0627805	1.54956	1.54956	3.96719	0.0165776
C22ORF29	3	8.3264	0.147156	3	8.95815	0.0425686	1.54944	1.54944	2.51212	0.0659082
POL3S	3	6.56367	0.149819	3	7.1951	0.393497	1.54909	1.54909	1.48374	0.212036
HERC1	3	7.01394	0.00206822	3	7.64508	0.00391994	1.54879	1.54879	14.1266	0.000145756
ARFGEF1	3	6.73004	0.662665	3	7.36109	0.0408957	1.54869	1.54869	1.30308	0.262496
WNT5A	3	6.62005	0.42865	3	7.25068	0.119183	1.54824	1.54824	1.47574	0.21405
ELL	3	8.73415	0.0363285	3	9.36451	0.0327896	1.54796	1.54796	4.15296	0.0142261
MGC40168	3	5.31346	0.0411898	3	5.9437	0.00957978	1.54783	1.54783	4.8447	0.00837152
LOC644774	3	10.0206	0.578671	3	10.6507	0.00924883	1.54767	1.54767	1.42335	0.227726
ADAM10	3	5.11537	0.244568	3	5.7454	0.0463243	1.5476	1.5476	2.02328	0.113074
SEPSECS	3	5.29936	0.0153487	3	5.92926	0.0391918	1.54746	1.54746	4.67167	0.00950645
ADO	3	9.3569	0.17368	3	9.98664	0.0147762	1.54729	1.54729	2.51257	0.0658765
RETSAT	3	7.92344	0.0335017	3	8.5531	0.218707	1.54721	1.54721	2.17166	0.0956327
TSGA14	3	8.42046	0.121416	3	9.05003	0.0132429	1.5471	1.5471	2.97157	0.0410806
SPG11	3	6.8345	0.66326	3	7.46388	0.033362	1.5469	1.5469	1.3061	0.261564
G3BP2	3	8.52912	0.66429	3	9.15835	0.00327889	1.54673	1.54673	1.33388	0.253126
C10ORF99	3	4.77974	0.102339	3	5.40893	0.0743744	1.54669	1.54669	2.59242	0.0605292
BOK	3	7.64657	0.157758	3	8.27574	0.144579	1.54667	1.54667	1.9819	0.118544
LOC286076	3	5.23687	0.112133	3	5.86587	0.161499	1.5465	1.5465	2.08272	0.105697
DENND5B	3	6.30047	0.429944	3	6.9291	0.124227	1.54609	1.54609	1.46262	0.217394
HS.539417	3	3.92168	0.66405	3	4.55007	0.14117	1.54584	1.54584	1.21292	0.291892
LOC652068	3	4.02897	0.394247	3	4.65725	0.0913052	1.54572	1.54572	1.5617	0.193386
NPC1	3	8.68242	0.107368	3	9.31051	0.105774	1.54552	1.54552	2.35641	0.0779679
ABHD3	3	7.53859	0.579811	3	8.16655	0.000115543	1.54538	1.54538	1.42826	0.226407
HS.14032	3	5.79443	0.0612875	3	6.42205	0.0399346	1.54501	1.54501	3.41677	0.0268597
PRKRIR	3	9.95772	0.313613	3	10.5852	0.00361698	1.54483	1.54483	1.92953	0.125883
C4ORF32	3	6.48305	0.303904	3	7.11023	0.00122285	1.54454	1.54454	1.96658	0.120641
LOC643920	3	4.0366	0.0698787	3	4.66326	0.0103572	1.54398	1.54398	3.83181	0.0185892
LRBA	3	7.06217	0.00443833	3	7.68882	0.0718228	1.54398	1.54398	3.9304	0.0170973
SAE1	3	13.9804	0.0182954	3	14.607	0.0644176	1.54389	1.54389	3.77351	0.0195451
HS.567705	3	3.98954	0.223944	3	4.61609	0.0247782	1.54386	1.54386	2.17598	0.0951711
MARCH5	3	6.58354	0.163614	3	7.20978	0.0160487	1.54354	1.54354	2.55902	0.0627033
EEF1G	3	13.8149	0.000405873	3	14.4411	0.0567037	1.54345	1.54345	4.53825	0.0105111
SLC39A8	3	7.11772	0.495613	3	7.74385	0.0071269	1.54342	1.54342	1.52952	0.200872
HS.529514	3	6.11773	0.0205932	3	6.74372	0.0252772	1.54327	1.54327	5.06244	0.00716827
CLIC4	3	7.82146	0.279052	3	8.44741	0.0022883	1.54323	1.54323	2.04404	0.110436
LRFN4	3	9.08382	0.113756	3	9.70978	0.0759537	1.54323	1.54323	2.4892	0.067542
HS.282848	3	4.66513	0.127208	3	5.29097	0.108513	1.54311	1.54311	2.23266	0.0893464
NUP133	3	10.5341	0.103362	3	11.1597	0.0193972	1.54278	1.54278	3.09233	0.0364915
TNPO2	3	11.1096	0.173325	3	11.7348	0.0431768	1.54237	1.54237	2.3271	0.0805071
GPT2	3	11.2646	0.0210484	3	11.8894	0.0785887	1.54197	1.54197	3.42827	0.0265777
HS.573152	3	4.32619	0.272241	3	4.95094	0.00619823	1.54195	1.54195	2.05073	0.1096
CDKN1C	3	6.57639	0.00501371	3	7.20097	0.0311118	1.54177	1.54177	5.69175	0.00470645
TMEM20	3	7.80119	0.362939	3	8.42537	0.0215323	1.54133	1.54133	1.74357	0.156186
PLEKHG4	3	7.9113	0.000143363	3	8.5354	0.0322604	1.54125	1.54125	6.00504	0.0038706
FBXL3	3	5.4424	0.585266	3	6.06648	0.00449763	1.54123	1.54123	1.40756	0.232018
LOC644128	3	6.81947	0.0175707	3	7.44348	0.0142705	1.54115	1.54115	6.057	0.00375019
DNLZ	3	9.79177	0.119044	3	10.4151	0.0672334	1.54038	1.54038	2.50132	0.0666726
TSPAN10	3	8.30085	0.137476	3	8.92385	0.157341	1.54007	1.54007	1.98734	0.117808
LRRC14	3	9.0674	0.305879	3	9.68995	0.238423	1.5396	1.5396	1.46155	0.217669
RAB1B	3	9.65744	0.27532	3	10.2799	0.237805	1.53948	1.53948	1.50505	0.206762
CDR2L	3	11.5585	0.0514323	3	12.1808	0.0169511	1.53942	1.53942	4.12233	0.0145846
BIN3	3	5.01526	0.369342	3	5.63731	0.0335468	1.53906	1.53906	1.69742	0.164852
OR5J2	3	3.67178	0.0886135	3	4.2938	0.0558892	1.53902	1.53902	2.83415	0.047146
KCNA3	3	4.5008	0.022663	3	5.12278	0.00428733	1.53899	1.53899	6.56235	0.00278936
EPHA4	3	6.89359	0.189739	3	7.51513	0.00376899	1.53852	1.53852	2.44728	0.0706523
KIAA1147	3	7.63133	0.169141	3	8.25285	0.0746956	1.5385	1.5385	2.18005	0.0947387
HS.561268	3	4.59175	0.0537837	3	5.21276	0.0266898	1.53796	1.53796	3.79173	0.0192401
HS.538379	3	3.81274	0.511559	3	4.43347	0.115842	1.53765	1.53765	1.35735	0.246205
GTF2H3	3	8.02989	0.00120534	3	8.65032	0.0348764	1.53733	1.53733	5.65731	0.00481126
RALGAPA1	3	6.65441	0.200008	3	7.27481	0.0118528	1.5373	1.5373	2.33458	0.079851
FAM57A	3	10.4441	0.0788345	3	11.0644	0.194592	1.53722	1.53722	2.05475	0.109101
C19ORF12	3	9.11889	0.000154191	3	9.73851	0.034187	1.53647	1.53647	5.79135	0.00441862
RBM7	3	6.40762	0.94639	3	7.02714	0.00421385	1.53637	1.53637	1.10058	0.332858
B3GNT6	3	10.979	0.160269	3	11.5985	0.00857128	1.53632	1.53632	2.61127	0.0593406
HS.555563	3	4.2161	0.280645	3	4.83493	0.00298724	1.53563	1.53563	2.01257	0.114462
LOC728504	3	4.2317	0.150326	3	4.85052	0.0461756	1.53562	1.53562	2.41792	0.0729268
HS.560591	3	4.59019	0.106657	3	5.20886	0.0600401	1.53545	1.53545	2.62453	0.0585208
HS.547985	3	5.69213	0.0277658	3	6.31066	0.20754	1.53531	1.53531	2.20856	0.0917737
PCTK1	3	4.9141	0.0320686	3	5.53246	0.100823	1.53513	1.53513	2.93802	0.042473
LOC652305	3	3.7628	0.288562	3	4.38106	0.462073	1.53503	1.53503	1.23601	0.284076
HES4	3	12.1133	0.0580432	3	12.7315	0.0192084	1.53495	1.53495	3.85241	0.0182651
TREX2	3	5.13822	0.239223	3	5.75637	0.0177709	1.53491	1.53491	2.11201	0.102259
OAT	3	11.0504	0.346616	3	11.6686	0.00894861	1.53487	1.53487	1.79545	0.147015
LOC255783	3	9.98599	0.101092	3	10.6041	0.0351031	1.53484	1.53484	2.90087	0.0440793
PABPN1	3	11.4043	0.0572647	3	12.0223	0.0481186	1.5348	1.5348	3.29761	0.0300004
HS.116823	3	4.14297	0.118661	3	4.76093	0.0256397	1.53471	1.53471	2.81767	0.0479416
RAB3IL1	3	9.52428	0.117885	3	10.1421	0.121963	1.53459	1.53459	2.18513	0.0942033
HS.415576	3	5.72012	0.564495	3	6.33775	0.0529396	1.53436	1.53436	1.36144	0.245016
GABPA	3	5.16345	0.0962421	3	5.78104	0.0161815	1.53432	1.53432	3.19034	0.0332056
LOC652203	3	4.13626	0.363336	3	4.75385	0.0442772	1.53432	1.53432	1.67548	0.169149
WRNIP1	3	10.1384	0.136181	3	10.7559	0.0194638	1.53423	1.53423	2.71108	0.0534773
ABCB9	3	9.03459	0.0659365	3	9.6521	0.0785169	1.53422	1.53422	2.8141	0.048116
DOCK7	3	7.40738	0.315668	3	8.02473	0.0368269	1.53405	1.53405	1.801	0.146069
HS.383564	3	8.28594	0.0201181	3	8.90309	0.0222714	1.53384	1.53384	5.19184	0.00655277
CSDA	3	13.8163	0.0568984	3	14.4334	0.013338	1.53375	1.53375	4.03281	0.0156971
MARK2	3	7.62373	0.668224	3	8.23992	0.0450467	1.53282	1.53282	1.26371	0.274966
PDPK1	3	7.06883	0.211802	3	7.68475	0.0013702	1.53254	1.53254	2.31059	0.0819793
CSAD	3	5.72595	0.00916062	3	6.34183	0.0553215	1.53248	1.53248	4.20079	0.0136871
HS.539950	3	4.33407	0.133755	3	4.94973	0.0958502	1.53226	1.53226	2.22543	0.0900671
SKAP2	3	8.03691	0.302268	3	8.65235	0.010616	1.53203	1.53203	1.90571	0.129385
LOC644422	3	8.23106	0.0734698	3	8.8464	0.0380114	1.53192	1.53192	3.19208	0.0331503
HS.543360	3	4.61208	0.0437833	3	5.22731	0.0558653	1.5318	1.5318	3.37568	0.0278967
C10ORF125	3	8.45411	0.0394476	3	9.06928	0.0691199	1.53174	1.53174	3.23376	0.0318618
NDRG4	3	8.25488	0.0564682	3	8.86999	0.0166447	1.53167	1.53167	3.94015	0.0169577
HS.573685	3	3.54334	0.0793637	3	4.15833	0.0484123	1.53155	1.53155	2.97993	0.0407417
FJX1	3	10.1128	0.0347001	3	10.7277	0.146523	1.53143	1.53143	2.50174	0.0666426
B4GALT7	3	10.2261	0.0987573	3	10.8409	0.133876	1.53139	1.53139	2.20793	0.0918376
KIAA0251	3	5.08651	0.0422381	3	5.70127	0.031157	1.53131	1.53131	3.93041	0.0170971
HS.583854	3	4.32599	0.425474	3	4.94032	0.0346577	1.53085	1.53085	1.56864	0.191809
LOC441124	3	6.42449	0.0885398	3	7.03861	0.0613209	1.53062	1.53062	2.74767	0.0514977
GPR180	3	6.70257	0.744816	3	7.31617	0.0724763	1.53008	1.53008	1.1756	0.30495
NUDT16	3	7.36612	0.0444436	3	7.97969	0.0330927	1.53004	1.53004	3.81655	0.0188339
LRP4	3	5.7665	0.0772681	3	6.37997	0.00037779	1.52993	1.52993	3.81323	0.0188876
PLA2G15	3	8.34434	0.096983	3	8.95757	0.134136	1.52969	1.52969	2.20939	0.0916889
FBXO48	3	5.18658	0.00461845	3	5.79946	0.196456	1.5293	1.5293	2.3673	0.0770472
LOC732007	3	11.3892	0.0835158	3	12.0018	0.036107	1.52902	1.52902	3.06786	0.0373707
C14ORF135	3	8.819	0.490797	3	9.43113	0.00789553	1.52852	1.52852	1.50138	0.20766
RPA2	3	12.3261	0.129702	3	12.9382	0.0928657	1.52846	1.52846	2.24717	0.0879198
DSG2	3	6.18373	0.121569	3	6.79551	0.00709366	1.52814	1.52814	2.95411	0.0417982
CTXN1	3	13.17	0.0909394	3	13.7811	0.0284656	1.52742	1.52742	3.06309	0.0375453
UHRF1	3	9.54325	0.222171	3	10.1542	0.0432101	1.52733	1.52733	2.05434	0.109152
HS.445931	3	3.92312	0.123754	3	4.53408	0.00175967	1.52727	1.52727	2.98694	0.0404604
OLIG2	3	9.22181	0.0190697	3	9.83241	0.0292579	1.52689	1.52689	4.81082	0.0085802
LOC647716	3	3.97852	0.118346	3	4.58905	0.0850222	1.52682	1.52682	2.34489	0.0789547
UBL7	3	9.48923	0.209105	3	10.0997	0.0921866	1.52671	1.52671	1.9262	0.126366
DEDD2	3	10.914	0.0363188	3	11.5242	0.160428	1.52647	1.52647	2.38276	0.0757613
NRIP3	3	7.93	0.212063	3	8.54009	0.0761686	1.52635	1.52635	1.96826	0.12041
FZD4	3	6.84042	0.136959	3	7.45032	0.0135295	1.52616	1.52616	2.72314	0.0528153
TSSK6	3	5.53334	0.0487533	3	6.14281	0.108803	1.52569	1.52569	2.65943	0.0564238
TK1	3	11.4821	0.184705	3	12.0915	0.206079	1.5256	1.5256	1.68841	0.166603
HS.561996	3	4.22142	0.0756099	3	4.83056	0.0685187	1.52535	1.52535	2.7791	0.0498644
RAVER2	3	9.33832	0.160655	3	9.94735	0.00784412	1.52523	1.52523	2.56979	0.0619927
DHX15	3	11.1925	0.496573	3	11.8012	0.00510007	1.52487	1.52487	1.48849	0.210848
HS.541302	3	3.9273	0.153233	3	4.53595	0.00895989	1.52483	1.52483	2.61764	0.058945
LOC651309	3	5.32578	0.0773694	3	5.93423	0.0503381	1.52462	1.52462	2.94902	0.0420104
HS.126811	3	5.15812	0.153164	3	5.7665	0.163337	1.52454	1.52454	1.87303	0.134359
TGOLN2	3	9.19738	0.190148	3	9.80572	0.0392622	1.5245	1.5245	2.19989	0.0926637
LOC139046	3	4.69898	0.591807	3	5.30731	0.0727574	1.5245	1.5245	1.29251	0.265788
SHC2	3	6.29396	0.266276	3	6.90227	0.380109	1.52447	1.52447	1.31051	0.260206
GATS	3	6.86933	0.15198	3	7.47728	0.0081341	1.52409	1.52409	2.63156	0.0580911
HS.540111	3	5.46353	0.0257539	3	6.07118	0.110869	1.52377	1.52377	2.84741	0.0465175
LOC653355	3	5.68706	0.567668	3	6.29451	0.234317	1.52357	1.52357	1.17487	0.305212
HS.145237	3	4.84126	0.0109131	3	5.44828	0.0068481	1.52311	1.52311	7.88912	0.00139602
MBD3	3	10.0546	0.257219	3	10.6611	0.139431	1.52257	1.52257	1.66798	0.170645
ZFX	3	6.24083	1.12948	3	6.84673	0.0147767	1.52193	1.52193	0.981075	0.382103
C20ORF27	3	12.4857	0.0289739	3	13.0914	0.093314	1.52177	1.52177	3.0003	0.0399299
HS.553301	3	4.74657	0.0225355	3	5.35191	0.0842526	1.52133	1.52133	3.20846	0.0326369
SESN2	3	8.52332	0.531471	3	9.12855	0.18451	1.52123	1.52123	1.2389	0.283115
HS.97443	3	3.71107	1.04142	3	4.31625	0.0615363	1.52117	1.52117	0.998087	0.374723
HS.486362	3	4.29581	0.112246	3	4.90081	0.0590597	1.52099	1.52099	2.53183	0.0645388
COL4A4	3	4.22582	0.0541372	3	4.83077	0.0500625	1.52092	1.52092	3.24598	0.0314953
ANKRD34B	3	4.4888	0.910678	3	5.0937	0.0807241	1.52088	1.52088	1.05226	0.352045
ZFP106	3	7.55398	0.114192	3	8.15856	0.0900612	1.52054	1.52054	2.31702	0.0814021
NDUFS1	3	6.48491	0.122812	3	7.08931	0.0154533	1.52035	1.52035	2.81533	0.0480555
FLJ38717	3	5.91063	0.0831576	3	6.51496	0.0354512	1.52027	1.52027	3.03931	0.0384283
HM13	3	7.44606	0.123028	3	8.05036	0.0321574	1.52025	1.52025	2.657	0.0565669
RNF187	3	10.1313	0.168986	3	10.7347	0.150495	1.51936	1.51936	1.84922	0.138114
ACADS	3	7.84151	0.110783	3	8.44482	0.0680133	1.5192	1.5192	2.4713	0.0688504
HERC3	3	5.42816	0.105215	3	6.0314	0.0358295	1.51913	1.51913	2.78212	0.0497104
PLXDC1	3	5.14478	0.158106	3	5.74726	0.0338788	1.51832	1.51832	2.38157	0.0758594
SIX5	3	10.3398	0.253282	3	10.9422	0.129872	1.5183	1.5183	1.68579	0.167116
LOC648695	3	9.93723	0.747014	3	10.5394	0.0199195	1.51797	1.51797	1.19091	0.299529
TMEM41A	3	8.01887	0.0234436	3	8.62096	0.128021	1.51792	1.51792	2.6796	0.0552513
ARL6IP6	3	7.82896	0.32357	3	8.43103	0.00898851	1.51789	1.51789	1.80831	0.144831
LOC652416	3	5.71035	0.175955	3	6.31227	0.0662462	1.51773	1.51773	2.1184	0.101525
GPD1L	3	10.4172	0.0711796	3	11.019	0.00467427	1.51762	1.51762	3.78472	0.0193568
LOC642528	3	4.76634	0.0195251	3	5.36813	0.0295813	1.5176	1.5176	4.70368	0.00928304
CDKN2D	3	6.36166	0.582727	3	6.96336	0.0333019	1.5175	1.5175	1.32781	0.254944
TYSND1	3	9.93698	0.109604	3	10.5384	0.116056	1.51721	1.51721	2.19288	0.0933918
HS.541669	3	4.7086	0.0680288	3	5.30951	0.00383706	1.51667	1.51667	3.88249	0.0178036
SMARCC1	3	10.6786	0.33526	3	11.2794	0.00506867	1.51649	1.51649	1.78357	0.149062
KLF13	3	9.21549	0.0919917	3	9.81619	0.0471441	1.51645	1.51645	2.78931	0.0493466
LOC649775	3	4.36342	0.244023	3	4.96377	0.0232901	1.51608	1.51608	2.01118	0.114645
TUBA1C	3	13.9301	0.00177311	3	14.5303	0.100029	1.51586	1.51586	3.25787	0.0311435
HPS3	3	6.98446	0.63589	3	7.58457	0.0332675	1.51584	1.51584	1.27066	0.272724
PFN2	3	9.94918	0.275303	3	10.5493	0.00697101	1.51581	1.51581	1.95631	0.12207
HS.575095	3	5.90692	0.308866	3	6.50696	0.0040572	1.51575	1.51575	1.85789	0.136734
THOC6	3	10.1953	0.418657	3	10.7952	0.260645	1.5156	1.5156	1.26067	0.275951
HSF1	3	7.06911	0.910843	3	7.66893	0.17773	1.51553	1.51553	0.995757	0.375726
TADA2A	3	6.7746	0.04758	3	7.37433	0.153338	1.51544	1.51544	2.31745	0.0813642
SMAD7	3	6.96433	0.0164046	3	7.56358	0.10046	1.51493	1.51493	3.03616	0.038547
ZIM2	3	4.3452	0.175156	3	4.94443	0.0264979	1.5149	1.5149	2.31126	0.0819187
NLRC5	3	4.90943	0.00919906	3	5.50854	0.0819625	1.51478	1.51478	3.43686	0.0263693
MEF2D	3	8.07701	0.0749152	3	8.67602	0.0191212	1.51467	1.51467	3.3833	0.0277007
PHTF2	3	4.61776	0.0787246	3	5.21636	0.0729874	1.51425	1.51425	2.66189	0.0562792
ATAD3B	3	6.00092	0.314152	3	6.59912	0.103296	1.51383	1.51383	1.60364	0.184059
AFF1	3	5.05404	0.0407228	3	5.6522	0.00733622	1.51378	1.51378	4.72592	0.00913153
KIAA1671	3	8.01298	0.0843757	3	8.6111	0.0525541	1.51374	1.51374	2.79963	0.0488301
PDXP	3	13.395	0.0581199	3	13.993	0.0978586	1.51365	1.51365	2.62274	0.0586304
LOC285908	3	6.13979	2.46034e-05	3	6.73776	0.0328455	1.51359	1.51359	5.71269	0.00464406
NIPA1	3	6.5226	0.667431	3	7.12054	0.0518129	1.51355	1.51355	1.22118	0.289072
CMAS	3	9.89466	0.323029	3	10.4924	0.00338135	1.5133	1.5133	1.812	0.144212
ZNF813	3	5.16962	0.0572559	3	5.76715	0.0988576	1.51312	1.51312	2.61937	0.0588385
C3ORF75	3	10.8235	0.0411579	3	11.4209	0.121937	1.51301	1.51301	2.56226	0.0624881
SERF1A	3	6.22175	0.0853192	3	6.8189	0.0309129	1.51273	1.51273	3.03376	0.0386379
FGFR2	3	4.37026	0.374348	3	4.96713	0.078358	1.51244	1.51244	1.53652	0.199219
CHES1	3	7.69316	0.0810845	3	8.28981	0.151125	1.5122	1.5122	2.14457	0.0985802
HS.445100	3	4.2645	0.277507	3	4.86055	0.0457338	1.51158	1.51158	1.81587	0.143565
FIGF	3	4.31001	0.255446	3	4.90599	0.0112173	1.5115	1.5115	1.99899	0.116251
ZNF650	3	7.47522	0.0349518	3	8.07111	0.0231615	1.51141	1.51141	4.28147	0.0128327
ALKBH5	3	14.1927	0.034372	3	14.7884	0.0357571	1.51127	1.51127	3.89658	0.0175923
HS.18849	3	6.46779	0.138528	3	7.06347	0.118417	1.51118	1.51118	2.03541	0.111525
ITPR1	3	4.71994	0.0570981	3	5.31546	0.110901	1.51101	1.51101	2.51653	0.0655992
TRADD	3	6.47398	0.114588	3	7.06942	0.226723	1.51093	1.51093	1.7653	0.152273
KREMEN2	3	7.33246	0.0343637	3	7.9279	0.0231993	1.51093	1.51093	4.29854	0.0126602
SELI	3	7.49905	0.185675	3	8.09382	0.00873356	1.51023	1.51023	2.33641	0.0796912
GDF1	3	4.70737	0.088198	3	5.30193	0.114419	1.51001	1.51001	2.28781	0.0840601
DMRTC2	3	4.26439	0.066001	3	4.85894	0.0254108	1.51	1.51	3.40599	0.0271272
MGC48637	3	5.17625	0.115424	3	5.77059	0.00129708	1.50978	1.50978	3.01313	0.0394286
HS.562110	3	4.88484	0.191779	3	5.47912	0.047995	1.50971	1.50971	2.10205	0.103413
HS.131022	3	4.26642	0.0656811	3	4.8604	0.0788862	1.5094	1.5094	2.70578	0.0537715
USP49	3	10.3863	0.126318	3	10.9802	0.0159055	1.50934	1.50934	2.72775	0.052565
RPP30	3	5.23798	0.065515	3	5.83182	0.0730194	1.50926	1.50926	2.76345	0.0506697
HS.502672	3	4.65345	0.0856291	3	5.24726	0.0345656	1.50923	1.50923	2.96665	0.0412811
LHFP	3	8.55006	0.0698516	3	9.14377	0.0307004	1.50913	1.50913	3.24297	0.0315851
DCI	3	10.5986	0.0675454	3	11.1922	0.0916805	1.50901	1.50901	2.5766	0.0615479
MEMO1	3	8.54745	0.0112694	3	9.14095	0.0608349	1.5089	1.5089	3.82822	0.0186466
CCDC69	3	4.9389	0.134875	3	5.53234	0.0433707	1.50883	1.50883	2.43458	0.0716258
SOCS7	3	6.29053	0.20224	3	6.88394	0.0754436	1.5088	1.5088	1.95045	0.122894
BTBD15	3	5.50882	0.129906	3	6.10219	0.0355232	1.50876	1.50876	2.52684	0.0648827
ITGB5	3	9.18568	0.00808252	3	9.77887	0.0352026	1.50857	1.50857	4.93835	0.00782599
CDC42EP4	3	11.337	0.131397	3	11.9301	0.0718126	1.50847	1.50847	2.27881	0.0848984
TMEM158	3	11.0242	0.041662	3	11.6172	0.0207474	1.50841	1.50841	4.11158	0.0147131
KCTD3	3	8.63639	0.352208	3	9.22913	0.00250457	1.50811	1.50811	1.72381	0.159836
SERTAD1	3	9.22055	0.431119	3	9.81327	0.493737	1.50809	1.50809	1.06752	0.345881
LOC338667	3	4.78142	0.0816741	3	5.37411	0.166904	1.50805	1.50805	2.05898	0.108578
HS.561761	3	4.27515	0.0491372	3	4.86776	0.0448348	1.50797	1.50797	3.34833	0.0286132
HS.22566	3	5.83676	0.109287	3	6.42924	0.0797362	1.50784	1.50784	2.36036	0.0776321
UBE4A	3	8.66943	0.304982	3	9.26189	0.0202426	1.50782	1.50782	1.7994	0.14634
RNF213	3	5.7518	0.11818	3	6.3442	0.0256175	1.50776	1.50776	2.70586	0.0537671
FKRP	3	8.21318	0.0533351	3	8.80495	0.0986053	1.50709	1.50709	2.62952	0.0582157
DKFZP686O24166	3	8.66453	1.29939	3	9.2563	0.0155208	1.50709	1.50709	0.893848	0.421924
MRPS12	3	10.5275	0.0350637	3	11.1189	0.0835276	1.5068	1.5068	2.97497	0.0409421
BRCC3	3	7.01344	1.34922	3	7.60489	0.00387049	1.50675	1.50675	0.88066	0.428236
MPP5	3	6.87718	0.2688	3	7.46857	0.0233479	1.5067	1.5067	1.8951	0.130977
TSPAN4	3	8.34444	0.12905	3	8.93581	0.0853786	1.50668	1.50668	2.21199	0.0914237
ID3	3	10.4889	0.024837	3	11.0801	0.150681	1.50646	1.50646	2.44402	0.0709005
HS.577513	3	4.98775	0.189934	3	5.57876	0.0249024	1.5063	1.5063	2.20851	0.0917787
KCNK5	3	6.36915	0.0174851	3	6.96013	0.152351	1.50627	1.50627	2.4838	0.0679341
LILRB1	3	11.3911	0.222951	3	11.9821	0.03864	1.50623	1.50623	2.00122	0.115954
C17ORF70	3	11.2986	0.0736527	3	11.8891	0.0357887	1.5057	1.5057	3.09132	0.0365276
SURF6	3	11.3338	0.0327053	3	11.9241	0.115858	1.50558	1.50558	2.65271	0.0568207
LOC651732	3	4.12257	0.440245	3	4.71258	0.00401105	1.50526	1.50526	1.53323	0.199995
POLDIP2	3	8.70448	0.0713893	3	9.29443	0.114711	1.50519	1.50519	2.36864	0.0769347
LOC285033	3	6.08428	0.111775	3	6.67408	0.310094	1.50504	1.50504	1.57283	0.190865
SLC9A3	3	4.23519	0.238717	3	4.82485	0.0492594	1.50489	1.50489	1.9032	0.129759
RNF38	3	8.14405	0.445898	3	8.73361	0.01115	1.50478	1.50478	1.51044	0.20545
SNORD14B	3	4.94837	0.124667	3	5.53779	0.0836066	1.50464	1.50464	2.23699	0.088918
HS.559708	3	4.44215	0.0387826	3	5.03125	0.00114665	1.50431	1.50431	5.10625	0.0069523
NSUN5C	3	6.77398	0.191639	3	7.36299	0.180064	1.50422	1.50422	1.67336	0.169572
HS.334493	3	4.64018	0.0957478	3	5.22907	0.0671493	1.50409	1.50409	2.52719	0.0648583
LOC643109	3	5.28711	0.012189	3	5.87594	0.0285636	1.50403	1.50403	5.05217	0.0072201
MARCH2	3	6.67238	0.0856525	3	7.26113	0.144334	1.50394	1.50394	2.12638	0.100617
HS.185602	3	4.63997	0.148876	3	5.22818	0.0116617	1.50339	1.50339	2.54278	0.0637922
ITGA2	3	6.0554	0.0452648	3	6.64355	0.0294744	1.50331	1.50331	3.72626	0.0203632
ARRDC4	3	7.50617	0.513773	3	8.09425	0.0104694	1.50324	1.50324	1.40678	0.232232
CDK4	3	12.2956	0.0938192	3	12.8837	0.171541	1.50324	1.50324	1.9773	0.119169
LOC650330	3	4.30075	0.15147	3	4.88807	0.155955	1.50246	1.50246	1.83471	0.140458
ABI3BP	3	4.52671	0.467174	3	5.11388	0.0404036	1.5023	1.5023	1.42749	0.226615
B4GALNT3	3	3.35313	2.808	3	3.94027	0.198417	1.50226	1.50226	0.58651	0.589036
RNF166	3	7.69622	0.324331	3	8.28335	0.224343	1.50226	1.50226	1.3729	0.241721
RPUSD1	3	10.3646	0.191319	3	10.9516	0.221559	1.50217	1.50217	1.58244	0.188715
TUBB2C	3	11.6574	0.206299	3	12.2444	0.189564	1.50213	1.50213	1.61597	0.181406
LOC641978	3	5.58473	0.0155428	3	6.17162	0.0822008	1.502	1.502	3.2514	0.0313341
OR2T8	3	4.32561	0.0344121	3	4.91242	0.0178067	1.50192	1.50192	4.44778	0.011266
LOC642757	3	4.24696	0.48932	3	4.83345	0.0420874	1.50159	1.50159	1.39351	0.235905
HS.445683	3	4.52798	0.0204511	3	5.1144	0.0614614	1.50151	1.50151	3.54889	0.0238224
GANAB	3	8.14582	0.0965936	3	8.73213	0.422896	1.5014	1.5014	1.40896	0.231634
YWHAB	3	10.9248	0.127577	3	11.5111	0.00582409	1.50139	1.50139	2.78035	0.0498009
PGRMC2	3	11.3564	0.107335	3	11.9426	0.00763331	1.50134	1.50134	2.99469	0.0401519
ELMOD2	3	7.2284	0.0867118	3	7.81464	0.0093901	1.50133	1.50133	3.27547	0.0306311
TMEM180	3	8.46359	0.279706	3	9.04982	0.0878913	1.50132	1.50132	1.67472	0.1693
CAPN5	3	6.15362	0.305414	3	6.7385	0.00817726	1.49991	1.49991	1.80902	0.144712
SNHG11	3	9.13033	0.245627	3	9.71505	0.353193	1.49974	1.49974	1.30875	0.260745
DUSP28	3	8.7277	0.156489	3	9.31224	0.385741	1.49956	1.49956	1.37494	0.241141
C22ORF9	3	5.94711	0.0034454	3	6.53162	0.0338897	1.49954	1.49954	5.2396	0.00634199
HS.133889	3	4.26892	0.123939	3	4.85334	0.0574124	1.49944	1.49944	2.377	0.0762377
HS.572896	3	5.64157	0.121881	3	6.22546	0.284326	1.49889	1.49889	1.58679	0.187749
LOC727994	3	5.24843	0.0542023	3	5.83225	0.0124191	1.49882	1.49882	3.91775	0.0172805
HS.580643	3	4.09678	0.168507	3	4.68056	0.00878832	1.49877	1.49877	2.40139	0.074244
PDCD6IP	3	6.54144	0.34928	3	7.12496	0.0553678	1.4985	1.4985	1.58884	0.187296
TOP2A	3	8.60526	0.779683	3	9.18873	0.239058	1.49845	1.49845	1.00126	0.373362
NELL2	3	9.28095	0.293012	3	9.86436	0.00325996	1.49839	1.49839	1.85649	0.136956
BRIP1	3	5.17308	0.0528935	3	5.75645	0.114397	1.49834	1.49834	2.4704	0.0689173
UFM1	3	7.09449	0.551562	3	7.67783	0.00205206	1.49832	1.49832	1.35795	0.246029
TPRG1L	3	10.2039	0.210998	3	10.7867	0.117382	1.49776	1.49776	1.76156	0.152939
LOC644113	3	4.80955	0.0624323	3	5.39227	0.0148012	1.49767	1.49767	3.63179	0.0221247
HS.132600	3	4.57837	0.117066	3	5.16094	0.103917	1.49751	1.49751	2.14647	0.098371
RNF160	3	5.71928	0.34368	3	6.30178	0.0138891	1.49745	1.49745	1.68725	0.16683
IGFBP2	3	10.9241	0.0799739	3	11.5064	0.09845	1.49724	1.49724	2.38773	0.0753533
DIP2C	3	5.73161	0.0344224	3	6.31335	0.0512138	1.49666	1.49666	3.44321	0.0262165
FOXC1	3	13.3257	0.0622561	3	13.907	0.026623	1.49626	1.49626	3.37758	0.0278476
HS.561056	3	4.5752	0.0435188	3	5.15636	0.136589	1.49606	1.49606	2.37189	0.0766629
AP4E1	3	7.39727	0.280947	3	7.97837	0.00138109	1.496	1.496	1.89426	0.131104
LOC644799	3	8.53127	0.171737	3	9.11217	0.00965454	1.49578	1.49578	2.36239	0.0774604
IL18	3	13.1229	0.09282	3	13.7036	0.0664732	1.49558	1.49558	2.5201	0.0653501
C10ORF57	3	8.09354	0.108743	3	8.67408	0.121503	1.49542	1.49542	2.09557	0.104174
HS.539677	3	5.12359	0.126553	3	5.70363	0.0272891	1.4949	1.4949	2.56145	0.062542
HS.545139	3	4.51044	0.0151254	3	5.09035	0.0197584	1.49477	1.49477	5.37795	0.00577655
UBL3	3	8.25788	0.0815598	3	8.83758	0.0168324	1.49454	1.49454	3.20101	0.0328693
RND2	3	8.96698	0.0490063	3	9.54616	0.0688323	1.49399	1.49399	2.92231	0.0431436
HS.559658	3	4.46354	0.0548631	3	5.04271	0.122221	1.49399	1.49399	2.38382	0.0756738
LOC729137	3	6.25927	0.114967	3	6.83822	0.0132982	1.49376	1.49376	2.79994	0.0488147
2013-09-15	3	10.804	0.174237	3	11.3829	0.00929924	1.49374	1.49374	2.34058	0.079328
HS.564415	3	3.66933	0.481227	3	4.2482	0.0843889	1.49368	1.49368	1.33315	0.253342
PITPNM1	3	9.95297	0.0808755	3	10.5316	0.00892368	1.49347	1.49347	3.34467	0.0287108
RPLP0	3	11.7881	0.318958	3	12.3665	0.0285761	1.49318	1.49318	1.69934	0.164482
GALNT2	3	6.49715	0.0174456	3	7.07548	0.0511696	1.49312	1.49312	3.82408	0.0187127
FKBP11	3	7.43027	0.00834686	3	8.00852	0.0115638	1.49304	1.49304	7.09797	0.00208078
AMMECR1L	3	8.35721	0.237711	3	8.93544	0.016937	1.49302	1.49302	1.98469	0.118166
HS.582255	3	3.87963	0.383633	3	4.45779	0.429939	1.49294	1.49294	1.11021	0.329149
RXRB	3	9.43998	0.185385	3	10.0181	0.237605	1.4929	1.4929	1.53961	0.198493
HS.445365	3	4.48484	0.290414	3	5.06283	0.0991906	1.49277	1.49277	1.60387	0.184008
LOC647247	3	3.73582	0.0200231	3	4.31367	0.34802	1.49262	1.49262	1.64978	0.174333
LHFPL2	3	8.15778	0.0752031	3	8.73512	0.0071419	1.4921	1.4921	3.48479	0.0252419
HS2ST1	3	6.47332	0.0949955	3	7.05058	0.0295273	1.49202	1.49202	2.83341	0.0471817
TMPRSS2	3	4.35855	0.231572	3	4.93578	0.143953	1.49198	1.49198	1.63152	0.178117
PREPL	3	8.19883	0.449538	3	8.77572	0.0847025	1.49163	1.49163	1.36705	0.243397
HS.566697	3	4.37595	0.0380343	3	4.95275	0.0294056	1.49154	1.49154	3.84703	0.018349
C11ORF46	3	6.60013	1.07028	3	7.17688	0.0249184	1.49148	1.49148	0.954553	0.393858
SSBP4	3	8.9333	0.0470929	3	9.50987	0.0703219	1.4913	1.4913	2.91443	0.0434852
HCFC1	3	12.1743	0.114631	3	12.7507	0.0399171	1.49121	1.49121	2.5399	0.0639876
ARPC4	3	9.76211	0.0934717	3	10.3385	0.127143	1.49111	1.49111	2.12547	0.10072
SLC2A3	3	7.86874	0.0921544	3	8.44497	0.0303982	1.49095	1.49095	2.85098	0.0463497
ANO6	3	7.4783	0.0695783	3	8.05434	0.0620479	1.49075	1.49075	2.75005	0.0513719
LOC645620	3	4.39915	0.0135974	3	4.97516	0.0318834	1.49073	1.49073	4.67821	0.00946028
SERINC1	3	7.92317	0.761841	3	8.49906	0.0178284	1.49059	1.49059	1.12964	0.32178
SPHK2	3	11.6622	0.0828519	3	12.2379	0.0646451	1.49043	1.49043	2.59649	0.0602705
NKX3-1	3	6.61946	0.00698582	3	7.19484	0.0665422	1.49007	1.49007	3.67525	0.0212927
AKIRIN1	3	8.58018	0.00872788	3	9.15552	0.0103462	1.49003	1.49003	7.21551	0.00195625
CDK8	3	6.45097	0.235605	3	7.02631	0.0634728	1.49003	1.49003	1.82218	0.142515
LOC650040	3	4.48843	0.0458713	3	5.06367	0.13817	1.48993	1.48993	2.32249	0.0809153
AZGP1	3	4.9977	0.0863246	3	5.57292	0.00576401	1.48991	1.48991	3.28317	0.0304098
TUG1	3	11.2179	0.233482	3	11.793	0.0101474	1.48983	1.48983	2.01826	0.113723
C7ORF26	3	10.3358	0.213445	3	10.9109	0.217376	1.48972	1.48972	1.51744	0.20376
FLJ16124	3	3.89069	0.00846427	3	4.46568	0.0241415	1.48967	1.48967	5.51537	0.00527473
ST6GALNAC6	3	10.9235	0.106026	3	11.4983	0.223035	1.48953	1.48953	1.73574	0.157621
HS.568387	3	4.04001	0.173006	3	4.61473	0.00495858	1.48939	1.48939	2.35965	0.0776923
LOC652246	3	3.89356	0.24644	3	4.46821	0.0295643	1.48932	1.48932	1.89455	0.13106
PTRF	3	9.34832	0.09063	3	9.92287	0.000857264	1.48921	1.48921	3.29009	0.0302129
C14ORF4	3	10.0158	0.0275393	3	10.5899	0.0489011	1.48879	1.48879	3.59681	0.0228229
GBE1	3	8.00206	0.0822513	3	8.5762	0.0625816	1.48879	1.48879	2.61302	0.0592317
DACT3	3	8.51259	0.0138485	3	9.08649	0.0659662	1.48855	1.48855	3.51852	0.0244827
DR1	3	9.46751	0.787277	3	10.0414	0.0553425	1.48854	1.48854	1.08287	0.339778
PHLPP1	3	6.77958	0.0326331	3	7.35332	0.0314393	1.48838	1.48838	3.9259	0.0171622
FBXW11	3	8.98318	0.227351	3	9.55681	0.00284836	1.48827	1.48827	2.07082	0.10713
E2F5	3	9.83223	0.304757	3	10.4057	0.00982475	1.48815	1.48815	1.77109	0.151248
HS.583250	3	4.49535	0.0533433	3	5.06885	0.00995313	1.48812	1.48812	3.94822	0.0168431
ATP11B	3	5.55849	0.235507	3	6.13179	0.101891	1.48793	1.48793	1.70952	0.162532
RGS16	3	7.57209	0.0388994	3	8.14522	0.115063	1.48775	1.48775	2.52992	0.0646699
HS.125056	3	4.93702	0.109625	3	5.50968	0.0583858	1.48727	1.48727	2.41988	0.0727724
HS.485155	3	7.34201	0.00876104	3	7.91458	0.0297496	1.48717	1.48717	5.05356	0.00721303
LOC644075	3	5.10724	0.173043	3	5.6798	0.0232888	1.48716	1.48716	2.23812	0.0888071
CNOT1	3	9.14989	0.0744231	3	9.72242	0.010582	1.48713	1.48713	3.40125	0.0272458
DEFB134	3	4.36292	0.010839	3	4.9354	0.0400913	1.48708	1.48708	4.39374	0.0117483
EVI5L	3	9.88421	0.0236276	3	10.4563	0.00657161	1.4867	1.4867	5.70228	0.00467496
LOC649977	3	4.85776	0.0342417	3	5.42987	0.0235889	1.4867	1.4867	4.12062	0.0146051
SPTY2D1	3	6.62876	0.102301	3	7.20036	0.0358682	1.48617	1.48617	2.66344	0.0561882
LOC644574	3	4.71088	1.03118	3	5.28231	0.00406135	1.486	1.486	0.972755	0.385758
HS.567068	3	3.64114	0.16039	3	4.21249	0.0202243	1.48591	1.48591	2.32853	0.0803814
HS.555260	3	6.64716	0.0287222	3	7.21838	0.0232264	1.48578	1.48578	4.34086	0.0122447
LOC401002	3	6.01604	0.106062	3	6.58725	0.0238213	1.48577	1.48577	2.74521	0.0516278
POLM	3	8.18661	0.0838822	3	8.75765	0.24955	1.4856	1.4856	1.71289	0.161892
HS.548403	3	4.88386	0.226617	3	5.45478	0.0154603	1.48547	1.48547	2.00983	0.114822
DUX5	3	3.70323	0.395575	3	4.27377	0.000305773	1.48508	1.48508	1.57059	0.191369
PBX2	3	8.35078	0.012702	3	8.92093	0.00846636	1.48468	1.48468	6.78742	0.00246014
LOC388481	3	4.35612	0.0242379	3	4.92604	0.0613456	1.48444	1.48444	3.37425	0.0279337
TMEM104	3	7.8206	0.206929	3	8.39037	0.140892	1.48428	1.48428	1.67331	0.16958
MATN3	3	4.59434	0.0422626	3	5.16404	0.000835723	1.48422	1.48422	4.75314	0.00895019
TTLL11	3	6.34118	0.0713136	3	6.91071	0.129374	1.48403	1.48403	2.20198	0.0924485
FOXD2	3	9.87031	0.183064	3	10.4396	0.124225	1.48382	1.48382	1.77885	0.149885
[truncated: 35,883 more rows]

## Sheet: Table S4
Table S4
List of Stau155-FLAG-bound mRNAs in nocodazole-treated HEK293 cells
		IP=Ctrl			IP=Stau1
Target ID	Sample size	Sample mean	Sample variance	Sample size	Sample mean	Sample variance	Fold change	Symmetrical raw fold change	T statistic	P-value
C10ORF104	3	6.30482	0.357038	3	10.3094	0.378671	16.0512	16.0512	8.08663	0.00127073
CYCS	3	7.25947	0.233049	3	11.1036	0.194432	14.3614	14.3614	10.1836	0.000523766
LOC158318	3	7.3634	0.00164755	3	11.0437	0.430283	12.82	12.82	9.69928	0.000632453
C14ORF126	3	5.58063	0.071416	3	9.22833	0.522853	12.5333	12.5333	8.19574	0.00120748
ZFP30	3	4.60222	0.589783	3	8.08818	0.0610452	11.2042	11.2042	7.4843	0.00170431
ACBD7	3	7.71806	0.0144196	3	10.9661	0.208535	9.50089	9.50089	11.9145	0.000284263
MRPS16	3	10.3267	0.113142	3	13.4543	0.173122	8.7397	8.7397	10.1248	0.000535648
STAG3L2	3	8.2383	0.305476	3	11.3651	0.159843	8.73531	8.73531	7.93951	0.00136266
LPP	3	5.76668	0.300377	3	8.84712	0.0860698	8.45872	8.45872	8.58279	0.00101233
TMEM118	3	8.84561	0.0828357	3	11.8987	0.104187	8.30015	8.30015	12.2281	0.000256797
LOC90624	3	5.72129	0.365296	3	8.74476	0.0858445	8.13119	8.13119	7.79669	0.0014599
NICN1	3	9.17721	0.110571	3	12.194	0.218699	8.09385	8.09385	9.10615	0.000806638
C17ORF69	3	6.33438	0.28784	3	9.34693	0.145448	8.0699	8.0699	7.92696	0.00137087
PRKAR2A	3	6.41339	0.500201	3	9.37456	0.248436	7.78755	7.78755	5.92773	0.00405869
HS.193557	3	5.61846	0.286156	3	8.57474	0.0100402	7.76119	7.76119	9.40841	0.000711322
PLCXD1	3	8.26966	0.0636845	3	11.1836	0.0891905	7.53668	7.53668	12.9084	0.000207724
VHL	3	9.10833	0.21895	3	12.0184	0.0584794	7.51674	7.51674	9.56959	0.000666202
HS.276860	3	6.41516	0.03992	3	9.32256	0.0414812	7.50265	7.50265	17.6502	6.05221e-05
RAB2B	3	9.4537	0.0790324	3	12.3104	0.205371	7.24357	7.24357	9.27809	0.000750604
DSCR6	3	7.32477	0.246192	3	10.1597	0.00226067	7.13516	7.13516	9.85108	0.0005956
MMACHC	3	9.9784	0.00997027	3	12.8091	0.193841	7.11435	7.11435	10.8604	0.000407955
CRLS1	3	10.7525	0.073128	3	13.5826	0.329158	7.11123	7.11123	7.72849	0.00150935
TMEM19	3	5.07602	1.0923	3	7.88924	0.125401	7.0285	7.0285	4.41564	0.0115499
PRR11	3	6.78469	0.0799327	3	9.59788	0.121455	7.02836	7.02836	10.8578	0.00040833
LOC728499	3	5.41737	0.683065	3	8.21105	0.0855689	6.93397	6.93397	5.51922	0.00526145
MCM3APAS	3	6.43964	0.161515	3	9.20519	0.0363935	6.80006	6.80006	10.7674	0.000421834
NUTF2	3	8.47417	0.0576511	3	11.2349	0.324409	6.77742	6.77742	7.73605	0.00150376
HS.389313	3	5.38885	0.0103997	3	8.13368	0.25799	6.70314	6.70314	9.17686	0.000782987
FAM195B	3	9.60376	0.221015	3	12.3219	0.406489	6.58017	6.58017	5.94322	0.00402012
C19ORF42	3	8.36695	0.119179	3	11.0673	0.279116	6.49973	6.49973	7.4111	0.00176873
HS.536748	3	7.61925	0.118936	3	10.3156	0.216188	6.48172	6.48172	8.06749	0.00128225
CA5B	3	5.71991	0.475419	3	8.40549	0.0994228	6.43339	6.43339	6.13514	0.00357765
PDDC1	3	9.15293	0.256815	3	11.8337	0.159521	6.41216	6.41216	7.19623	0.00197603
LOC374395	3	11.7559	0.0363535	3	14.4351	0.143079	6.40496	6.40496	10.955	0.000394409
ZNF573	3	5.31043	0.0578539	3	7.98123	0.000606451	6.3678	6.3678	19.1324	4.39745e-05
MGC42630	3	8.66116	0.0686061	3	11.3292	0.138533	6.3556	6.3556	10.1536	0.00052978
ZSWIM1	3	10.057	0.268543	3	12.7086	0.201426	6.28376	6.28376	6.69944	0.00258282
HS.298873	3	4.98467	0.0210456	3	7.62867	0.149259	6.25062	6.25062	11.0971	0.000375116
RAD1	3	5.58626	0.243416	3	8.22575	0.151627	6.23111	6.23111	7.27376	0.00189794
C13ORF1	3	8.71951	0.160697	3	11.3222	0.0644522	6.0743	6.0743	9.50062	0.00068506
GNL3L	3	8.88495	0.39416	3	11.487	0.0398717	6.0713	6.0713	6.84082	0.00238919
HS.579239	3	5.52621	0.389117	3	8.1203	1.34157	6.03809	6.03809	3.41536	0.0268945
GNE	3	8.96482	0.170641	3	11.5437	0.130964	5.97471	5.97471	8.13338	0.00124314
HLA-DOA	3	6.12681	0.0254995	3	8.69988	0.143509	5.95074	5.95074	10.8407	0.000410844
MRI1	3	10.7894	0.0524492	3	13.3461	0.205012	5.88363	5.88363	8.72741	0.000949561
BPNT1	3	7.83997	0.163192	3	10.3929	0.370369	5.86836	5.86836	6.05357	0.00375799
C17ORF75	3	5.97423	0.0510633	3	8.516	0.0781117	5.823	5.823	12.2492	0.000255077
RCP9	3	4.96955	0.147077	3	7.49899	1.05537	5.77347	5.77347	3.99532	0.0161931
C1ORF69	3	6.94519	0.157723	3	9.46727	0.169246	5.74408	5.74408	7.63951	0.00157703
HS.130916	3	6.75545	0.0657414	3	9.26972	0.33871	5.71307	5.71307	6.84761	0.00238035
ATPBD1B	3	8.96376	0.184887	3	11.4717	0.0881837	5.68814	5.68814	8.31272	0.00114393
TAX1BP3	3	9.68763	0.130308	3	12.1862	0.564811	5.65145	5.65145	5.19076	0.0065576
PAICS	3	11.5927	0.0785438	3	14.0785	0.130278	5.60141	5.60141	9.42188	0.000707408
NDUFC2	3	6.41212	0.183178	3	8.89306	0.392758	5.5826	5.5826	5.66226	0.00479604
DNAJC24	3	7.24072	0.894625	3	9.71021	0.0396602	5.53849	5.53849	4.42516	0.011465
FAM20B	3	8.37943	0.156782	3	10.8272	0.055765	5.45564	5.45564	9.19603	0.000776724
QPCTL	3	6.8287	0.252454	3	9.23176	0.328732	5.28926	5.28926	5.4597	0.00547133
HS.42612	3	4.86964	0.133889	3	7.24898	0.0718991	5.20296	5.20296	9.0846	0.000814023
SLC25A15	3	9.02196	0.0118557	3	11.3883	0.133074	5.15619	5.15619	10.766	0.000422051
HEATR3	3	7.19138	0.0967821	3	9.54234	0.364162	5.10162	5.10162	5.99765	0.00388812
HS.582113	3	5.79981	0.245026	3	8.14949	0.127752	5.09712	5.09712	6.66568	0.00263188
HS.5724	3	5.34768	0.0691736	3	7.68555	0.0236721	5.05557	5.05557	13.2893	0.000185322
STAG3L1	3	6.24899	0.050704	3	8.58549	0.323307	5.05075	5.05075	6.61734	0.00270414
SNRPD3	3	7.99117	0.0835212	3	10.2991	0.222491	4.95181	4.95181	7.22635	0.00194523
HS.91389	3	6.98238	0.212352	3	9.28667	0.00478702	4.93924	4.93924	8.56502	0.00102039
CHFR	3	10.0708	0.0505183	3	12.3555	0.224781	4.87286	4.87286	7.54223	0.00165537
MED18	3	5.37671	0.230706	3	7.65688	0.55998	4.85734	4.85734	4.44145	0.0113212
TMEM103	3	6.74014	0.0854951	3	8.99706	0.301548	4.77971	4.77971	6.28345	0.00327618
GNPNAT1	3	7.08879	0.191831	3	9.3405	0.131985	4.76249	4.76249	6.8537	0.00237245
C8ORF55	3	12.025	0.129619	3	14.2221	0.311786	4.58582	4.58582	5.72806	0.00459893
TRIM65	3	8.14863	0.706266	3	10.3343	0.23133	4.54922	4.54922	3.90955	0.0174004
CXORF56	3	8.26275	0.0314338	3	10.4473	0.375773	4.54578	4.54578	5.9294	0.0040545
FCF1	3	6.74374	0.379564	3	8.92805	0.264014	4.54508	4.54508	4.716	0.00919878
TAF8	3	4.84773	0.232473	3	7.02879	0.378427	4.53486	4.53486	4.83329	0.00844112
CTSB	3	8.96346	0.0743712	3	11.1318	0.0530255	4.49508	4.49508	10.5223	0.00046132
HS.31007	3	4.59412	0.102668	3	6.7619	0.113546	4.49331	4.49331	8.07483	0.00127782
HS.531457	3	7.29133	0.296938	3	9.44993	0.0885583	4.46483	4.46483	6.02176	0.00383134
FOXRED2	3	10.043	0.106739	3	12.1969	0.0726068	4.45031	4.45031	8.80931	0.000916151
NMNAT1	3	6.30973	0.039297	3	8.45212	0.199133	4.41494	4.41494	7.5994	0.00160876
DCAF16	3	8.36247	0.0757617	3	10.4935	0.117371	4.3804	4.3804	8.39903	0.00109968
ZYG11B	3	9.04403	0.392018	3	11.1712	0.000488081	4.36845	4.36845	5.88071	0.00417858
PHACTR4	3	9.08834	0.196596	3	11.2148	0.0297261	4.3663	4.3663	7.74184	0.0014995
INPP5B	3	7.69441	0.272318	3	9.80333	0.188709	4.31369	4.31369	5.3797	0.00576979
KCNK12	3	8.31155	0.568749	3	10.4146	0.805187	4.29631	4.29631	3.10769	0.0359523
ICMT	3	8.47057	0.0772463	3	10.5677	0.224786	4.27841	4.27841	6.60919	0.00271657
METTL7A	3	7.60997	0.141781	3	9.69743	0.0247582	4.25	4.25	8.85975	0.000896297
HS.538962	3	7.61866	0.027355	3	9.70498	0.00422392	4.24663	4.24663	20.3349	3.45312e-05
LOC653994	3	5.99257	0.332513	3	8.07834	1.12415	4.24501	4.24501	2.99328	0.0402077
LOC652685	3	8.99728	0.0175582	3	11.0777	0.110964	4.22914	4.22914	10.051	0.000551036
PPIA	3	7.51798	0.0223346	3	9.58391	0.389674	4.18705	4.18705	5.57473	0.00507454
LOC731835	3	8.45274	0.460531	3	10.5102	0.552851	4.1624	4.1624	3.53994	0.0240147
NUP43	3	10.7236	0.104068	3	12.7787	0.0848777	4.15574	4.15574	8.18891	0.00121132
FLJ20718	3	10.3608	0.504171	3	12.4082	0.244873	4.1336	4.1336	4.09741	0.0148846
C18ORF45	3	6.47009	0.212839	3	8.5085	0.261944	4.10793	4.10793	5.12396	0.00686724
ZNF121	3	3.91363	0.37787	3	5.94545	0.240031	4.08918	4.08918	4.47698	0.0110154
DUSP18	3	7.16083	0.257315	3	9.18395	0.145333	4.06461	4.06461	5.52229	0.0052509
BRI3BP	3	8.505	0.0190514	3	10.5273	0.030119	4.06223	4.06223	15.796	9.38516e-05
LOC649095	3	7.06661	0.715727	3	9.08189	0.131403	4.0426	4.0426	3.79247	0.019228
LOC128322	3	5.89865	0.00033726	3	7.91192	0.485585	4.03695	4.03695	5.00241	0.0074777
ZNF562	3	6.93155	0.529761	3	8.93708	0.0051704	4.01538	4.01538	4.74944	0.00897463
HS.426229	3	5.15109	0.0391308	3	7.15552	0.0377056	4.0123	4.0123	12.5247	0.000233799
HS.128708	3	3.80016	0.104942	3	5.79689	0.114583	3.99092	3.99092	7.38136	0.00179576
ZNF623	3	5.10279	0.0173084	3	7.0986	0.198406	3.98841	3.98841	7.44288	0.0017404
SLC19A3	3	5.83946	0.170892	3	7.83141	0.0556122	3.97774	3.97774	7.24938	0.00192207
HIC2	3	10.0586	0.038151	3	12.0401	0.0954374	3.94891	3.94891	9.38989	0.000716745
KENAE	3	5.22865	0.180325	3	7.20843	0.329811	3.94433	3.94433	4.80103	0.00864165
LOC200030	3	8.93646	0.0784693	3	10.9111	0.118196	3.9302	3.9302	7.71218	0.00152148
HOXA13	3	6.45479	0.203183	3	8.42651	0.388749	3.92236	3.92236	4.43884	0.0113441
ZNF329	3	6.82528	0.0630207	3	8.79234	0.383422	3.9097	3.9097	5.09912	0.0069869
PHCA	3	7.25141	0.523812	3	9.21741	0.00387487	3.90682	3.90682	4.68765	0.00939414
HS.547601	3	7.53944	0.071308	3	9.49967	0.0244276	3.89126	3.89126	10.9732	0.000391879
IFNAR1	3	7.94192	0.165572	3	9.89643	0.0604314	3.87583	3.87583	7.12098	0.00205564
PSKH1	3	6.53399	1.11328	3	8.48616	0.300429	3.86956	3.86956	2.84379	0.046688
OPA3	3	6.8253	0.495419	3	8.77607	0.177034	3.86581	3.86581	4.12036	0.0146081
RBBP9	3	8.03689	0.0654149	3	9.96506	0.0616848	3.80573	3.80573	9.36773	0.000723304
H2AFV	3	6.1215	0.00550173	3	8.04317	0.0257186	3.78861	3.78861	18.8374	4.67686e-05
FLJ10213	3	8.12229	0.023534	3	10.0415	0.155443	3.78219	3.78219	7.85753	0.00141745
SAMD5	3	5.5903	0.0977762	3	7.50661	0.0115114	3.77455	3.77455	10.0401	0.000553353
CWF19L1	3	11.4685	0.135398	3	13.382	0.254949	3.76701	3.76701	5.30451	0.00606864
GXYLT2	3	4.56237	0.312946	3	6.46836	0.366738	3.74765	3.74765	4.0043	0.0160725
RYR1	3	5.72614	0.0816446	3	7.62177	0.912787	3.72087	3.72087	3.29252	0.0301441
SLC35E3	3	8.86487	0.152773	3	10.7582	0.147109	3.7148	3.7148	5.98828	0.00391046
FOXK1	3	7.84158	0.0327063	3	9.72332	0.0038626	3.68519	3.68519	17.0437	6.95014e-05
SEC61A1	3	12.1212	0.103051	3	13.9965	0.22939	3.66857	3.66857	5.63319	0.00488639
TNFAIP8L1	3	6.38404	0.311403	3	8.25128	0.0324733	3.64833	3.64833	5.51518	0.00527539
DHFRL1	3	6.43192	0.491035	3	8.28794	0.115075	3.62006	3.62006	4.1292	0.0145033
MDM4	3	4.78094	0.0418056	3	6.63636	0.176626	3.61857	3.61857	6.87615	0.00234362
SPC24	3	10.8048	0.109487	3	12.6544	0.0812766	3.60402	3.60402	7.33487	0.00183906
LRCH3	3	7.03723	0.020665	3	8.86795	0.390918	3.55714	3.55714	4.94258	0.0078024
PCBD2	3	5.6046	0.0424957	3	7.43085	0.0102916	3.54613	3.54613	13.7675	0.00016129
KIAA0831	3	8.15171	0.0316573	3	9.97501	0.102252	3.53889	3.53889	8.63003	0.000991276
AS3MT	3	7.45059	0.0404442	3	9.26021	0.0809756	3.5055	3.5055	8.99505	0.000845618
HS.163264	3	6.69504	0.192761	3	8.49733	0.282441	3.48773	3.48773	4.52842	0.0105901
PGPEP1	3	4.83317	0.0753552	3	6.63378	0.343074	3.48368	3.48368	4.82137	0.00851454
WDR73	3	7.88454	0.19381	3	9.67409	0.130742	3.45707	3.45707	5.4408	0.00554011
F11R	3	7.44006	0.105012	3	9.21686	0.121223	3.42666	3.42666	6.47023	0.00293963
TXNDC15	3	7.10338	0.0503372	3	8.87693	0.243818	3.41894	3.41894	5.6639	0.00479098
DCUN1D3	3	8.24011	0.20342	3	10.0072	0.168588	3.4036	3.4036	5.01806	0.00739544
PXMP4	3	5.51719	0.126127	3	7.27627	0.228035	3.38482	3.38482	5.1197	0.00688756
CC2D1B	3	5.89651	0.0518949	3	7.65143	0.10427	3.37507	3.37507	7.69175	0.00153685
ESPNL	3	9.50619	0.078434	3	11.256	0.106951	3.36311	3.36311	7.03899	0.00214695
DFFA	3	10.0006	0.0990229	3	11.742	0.0704526	3.34369	3.34369	7.32682	0.00184668
TMEM91	3	6.72404	0.0959664	3	8.45818	0.078879	3.32683	3.32683	7.18323	0.00198951
AQP11	3	6.35677	0.0520405	3	8.0904	0.355335	3.32565	3.32565	4.70458	0.00927688
HS.551137	3	7.23871	0.0118542	3	8.96405	0.236963	3.30657	3.30657	5.99094	0.00390411
MEX3D	3	8.20158	0.0461214	3	9.91813	0.14688	3.2865	3.2865	6.76765	0.00248707
SNHG4	3	5.65824	0.100594	3	7.37392	0.216194	3.28452	3.28452	5.27975	0.0061712
ZNF529	3	8.13113	0.30948	3	9.8461	0.100212	3.28289	3.28289	4.64074	0.00972857
DCBLD2	3	8.87058	0.301477	3	10.5854	0.00217936	3.28258	3.28258	5.39002	0.00573017
LOC440345	3	5.36472	0.0368363	3	7.07789	0.19683	3.27881	3.27881	6.13853	0.00357038
IRF2BP2	3	8.24823	0.00234671	3	9.9557	0.165436	3.26589	3.26589	7.22007	0.0019516
COL4A5	3	7.00377	0.0889649	3	8.71055	0.0526655	3.26432	3.26432	7.85525	0.00141902
ICK	3	5.64107	0.0988082	3	7.3473	0.00659819	3.26306	3.26306	9.10257	0.000807859
PGAM5	3	10.155	0.0331096	3	11.8605	0.214612	3.26146	3.26146	5.93519	0.00404004
APOBEC3C	3	7.54603	0.151988	3	9.23781	0.236946	3.23056	3.23056	4.69859	0.00931813
LOC158301	3	6.04526	0.123095	3	7.73309	0.0686039	3.22173	3.22173	6.67699	0.00261531
TRMT2B	3	6.83738	0.419627	3	8.52487	0.245769	3.22094	3.22094	3.58311	0.0231034
LOC283932	3	6.02113	0.0365915	3	7.70681	0.132229	3.21692	3.21692	7.10597	0.002072
HS.561603	3	5.82323	0.0123518	3	7.50731	0.0275206	3.21334	3.21334	14.6078	0.000127749
HS.551538	3	8.52883	0.123952	3	10.2081	0.053362	3.20272	3.20272	6.90744	0.00230416
LY6G5B	3	5.66211	0.138429	3	7.33946	0.20194	3.1984	3.1984	4.97977	0.00759857
HS.400256	3	5.15099	0.0174759	3	6.81961	0.0531853	3.17909	3.17909	10.8724	0.000406202
SNX11	3	9.49192	0.126294	3	11.1454	0.352657	3.14591	3.14591	4.13821	0.0143974
FLJ40448	3	5.33514	0.122708	3	6.98764	0.134538	3.14379	3.14379	5.64324	0.00485492
ZFP36L2	3	6.40927	0.0385361	3	8.05963	0.144393	3.13913	3.13913	6.68343	0.00260593
GDPD1	3	7.41972	0.0375676	3	9.06587	0.0080726	3.12998	3.12998	13.3462	0.000182238
SCNN1D	3	6.11276	0.279354	3	7.7588	0.239226	3.12974	3.12974	3.95908	0.0166906
ENAH	3	4.75965	0.0175216	3	6.40017	0.0807209	3.11778	3.11778	9.06552	0.000820631
SPRYD3	3	9.10784	0.083958	3	10.7413	0.287723	3.10257	3.10257	4.64072	0.00972877
LOC643556	3	4.95904	0.0755287	3	6.58618	0.18819	3.08901	3.08901	5.48803	0.00537018
LOC729021	3	6.40952	0.14257	3	8.02801	0.0293345	3.07054	3.07054	6.76126	0.00249586
METT10D	3	8.13241	0.0616264	3	9.74521	0.237692	3.05846	3.05846	5.10595	0.00695372
VPS37D	3	9.5584	0.0362074	3	11.1638	0.125689	3.04269	3.04269	6.91053	0.00230031
HS.171171	3	5.84089	0.0928976	3	7.44358	0.00227048	3.03708	3.03708	8.99835	0.000844426
DENR	3	10.0301	0.0375047	3	11.6317	0.0710568	3.03475	3.03475	8.41919	0.00108965
ZNF512B	3	7.9254	0.133995	3	9.52144	0.0790343	3.02312	3.02312	5.98941	0.00390776
LOC400464	3	5.11164	0.0173836	3	6.70277	0.152958	3.01285	3.01285	6.67737	0.00261476
C4ORF29	3	5.66069	0.152015	3	7.24516	0.155455	2.99899	2.99899	4.94932	0.00776498
ZNF431	3	5.88556	0.0805474	3	7.46993	0.102315	2.99877	2.99877	6.41734	0.00303044
LRP3	3	11.305	0.0651416	3	12.8867	0.155942	2.99327	2.99327	5.82656	0.00432206
FOXD1	3	9.47784	0.0329277	3	11.0592	0.185677	2.99251	2.99251	5.85815	0.00423763
CHST6	3	5.21709	0.084205	3	6.79768	0.00595176	2.99091	2.99091	9.11757	0.000802758
C16ORF63	3	9.84041	0.164489	3	11.4203	0.0487111	2.98941	2.98941	5.92633	0.00406221
ZFYVE20	3	10.7806	0.0126257	3	12.3604	0.0179641	2.98913	2.98913	15.6442	9.74984e-05
LEMD2	3	9.16607	0.0718293	3	10.7455	0.250538	2.9886	2.9886	4.81833	0.00853341
KLHDC3	3	11.8029	0.0669237	3	13.3783	0.174788	2.98022	2.98022	5.55019	0.00515614
SGPP2	3	7.0043	0.0165337	3	8.56743	0.0583108	2.95495	2.95495	9.89638	0.000585123
ANKRD9	3	9.49998	0.00782173	3	11.0603	0.174318	2.94923	2.94923	6.33253	0.00318334
FN3KRP	3	9.8681	0.0407612	3	11.4278	0.198516	2.94784	2.94784	5.52255	0.00525002
AFF4	3	5.46531	0.277239	3	7.0238	0.012035	2.94545	2.94545	5.01891	0.00739102
NBPF3	3	6.31592	0.0568323	3	7.87296	0.116056	2.94249	2.94249	6.486	0.00291321
FUBP3	3	9.116	0.802299	3	10.666	0.0215122	2.92815	2.92815	2.95784	0.0416435
C19ORF48	3	10.2856	0.150744	3	11.8337	0.460212	2.92446	2.92446	3.43064	0.0265201
AP3S2	3	8.33039	0.280929	3	9.87738	0.340005	2.92206	2.92206	3.40036	0.0272683
MEX3C	3	7.37745	0.629797	3	8.91165	0.0198099	2.89627	2.89627	3.29698	0.0300184
LOC643505	3	6.44263	0.0246079	3	7.96805	0.0757426	2.87872	2.87872	8.3405	0.00112945
RNF24	3	7.46181	0.142589	3	8.98648	0.0799401	2.87722	2.87722	5.59815	0.00499813
HS.28694	3	4.97943	0.0341512	3	6.50401	0.0842816	2.87702	2.87702	7.67314	0.00155101
DNAJC30	3	7.03797	0.0947947	3	8.5617	0.137972	2.87534	2.87534	5.47026	0.00543335
NBPF14	3	6.78212	0.0287029	3	8.30254	0.23789	2.86875	2.86875	5.10036	0.00698086
HS.19339	3	6.21312	0.255088	3	7.71386	0.146349	2.82988	2.82988	4.10258	0.0148217
FLJ22222	3	6.20844	0.219701	3	7.70622	0.110245	2.82407	2.82407	4.51633	0.0106882
GSDM1	3	6.28945	0.0134178	3	7.78674	0.630114	2.82312	2.82312	3.23282	0.0318901
L2HGDH	3	8.8195	0.00329573	3	10.3134	0.0266704	2.81657	2.81657	14.9478	0.000116679
IPP	3	6.84377	0.184458	3	8.33719	0.0418409	2.81556	2.81556	5.43753	0.0055521
TMEM194	3	8.36028	0.28661	3	9.8537	0.039694	2.81555	2.81555	4.52824	0.0105915
APAF1	3	7.11334	0.0545014	3	8.60654	0.0158912	2.81512	2.81512	9.74797	0.00062033
ST6GALNAC4	3	9.51181	0.221918	3	10.9975	0.159371	2.80047	2.80047	4.16731	0.0140618
NOP14	3	10.5995	0.142284	3	12.084	0.176794	2.79832	2.79832	4.55208	0.0104011
SKA1	3	8.93884	0.0297612	3	10.4205	0.0832178	2.79269	2.79269	7.63499	0.00158057
MXD4	3	11.3301	0.08283	3	12.8105	0.163892	2.79026	2.79026	5.1622	0.00668788
STK4	3	10.1339	0.0248926	3	11.6108	0.00917607	2.78354	2.78354	13.8593	0.000157132
HS.573047	3	4.71748	0.351611	3	6.19012	0.00610952	2.77528	2.77528	4.26466	0.0130053
ZNF517	3	6.12905	0.0674136	3	7.60038	0.230737	2.77277	2.77277	4.66716	0.00953846
HS.20255	3	4.90437	0.00589298	3	6.37262	0.0248798	2.76685	2.76685	14.4969	0.000131642
ZNF346	3	7.21987	0.0716084	3	8.68139	0.0176912	2.75398	2.75398	8.47111	0.00106435
C16ORF58	3	10.8188	0.097823	3	12.2796	0.128081	2.75267	2.75267	5.32351	0.00599136
HS.545615	3	3.52328	0.0450494	3	4.9782	0.0331521	2.7414	2.7414	9.01135	0.000839756
HS.543138	3	4.55332	0.0361824	3	6.00709	0.0191545	2.73922	2.73922	10.7041	0.000431621
NUDT19	3	5.80233	0.00650535	3	7.25263	0.121018	2.73264	2.73264	7.03431	0.00215231
TMEM109	3	11.7613	0.0414918	3	13.206	0.458877	2.72214	2.72214	3.53757	0.024066
MAGT1	3	10.4775	0.222678	3	11.9209	0.073744	2.71967	2.71967	4.592	0.0100916
PPDPF	3	8.57529	0.559061	3	10.0164	0.200772	2.71526	2.71526	2.86347	0.0457688
ZNF621	3	7.53544	0.0277048	3	8.97272	0.0120936	2.70809	2.70809	12.4787	0.000237198
SHISA5	3	12.3411	0.0455565	3	13.7769	0.202556	2.70517	2.70517	4.99236	0.00753105
HS.86045	3	6.12742	0.499492	3	7.55227	0.10382	2.68486	2.68486	3.1773	0.0336219
PCDHB19P	3	6.14726	0.410164	3	7.57071	0.0530956	2.68225	2.68225	3.62233	0.022311
PCDHB9	3	6.92156	0.149715	3	8.34247	0.136584	2.67755	2.67755	4.59959	0.010034
RRM2	3	7.48425	0.460459	3	8.90492	0.0532013	2.6771	2.6771	3.43333	0.0264548
PBX3	3	10.4741	0.166485	3	11.892	0.0617315	2.67201	2.67201	5.14092	0.00678696
RXRA	3	9.20603	0.0118632	3	10.62	0.0820993	2.66473	2.66473	7.98969	0.0013304
GLIPR2	3	10.1648	0.0640113	3	11.5782	0.242226	2.6636	2.6636	4.42375	0.0114775
RPA4	3	4.6449	0.00455663	3	6.05293	0.0574934	2.65373	2.65373	9.79037	0.000610009
LOC644390	3	5.58017	0.0359648	3	6.98783	0.113608	2.65306	2.65306	6.30421	0.0032365
ZNF789	3	6.71684	0.0380933	3	8.12114	0.19814	2.64689	2.64689	5.00437	0.00746729
HS.105791	3	5.93441	0.0125415	3	7.33346	0.0210073	2.63727	2.63727	13.2298	0.000188613
NOL9	3	5.34567	0.355329	3	6.73909	0.0431878	2.627	2.627	3.82312	0.0187282
SCD	3	11.5267	0.470917	3	12.9172	0.231859	2.62161	2.62161	2.87282	0.0453398
LOC645869	3	4.16854	0.149897	3	5.5551	0.429341	2.61455	2.61455	3.15552	0.0343314
RYK	3	9.25754	0.286662	3	10.644	0.0655408	2.61431	2.61431	4.04634	0.0155225
ZNF321	3	5.32304	0.0172828	3	6.7079	0.0730389	2.61146	2.61146	7.98121	0.00133579
GRM2	3	6.63762	0.0072669	3	8.02161	0.440474	2.60989	2.60989	3.58245	0.023117
PPM1F	3	11.2795	0.0950288	3	12.6632	0.0949721	2.60924	2.60924	5.49798	0.00533519
HS.121070	3	5.94631	0.0526984	3	7.3255	0.0618481	2.60122	2.60122	7.05821	0.00212511
CLN8	3	5.38666	0.167181	3	6.76578	0.00349442	2.60109	2.60109	5.78198	0.00444475
PPIL1	3	9.73886	0.0924604	3	11.1109	0.110053	2.58838	2.58838	5.28084	0.00616663
LONP2	3	7.6341	0.0364516	3	9.00521	0.060931	2.58669	2.58669	7.61011	0.00160022
LOC729008	3	5.25775	0.208295	3	6.62662	0.0275814	2.58268	2.58268	4.8818	0.00815004
LOC442582	3	5.22489	0.0852294	3	6.59359	0.0974955	2.58238	2.58238	5.54589	0.00517062
ZNF786	3	8.44905	0.211329	3	9.81748	0.0646218	2.58188	2.58188	4.51196	0.010724
C19ORF25	3	9.5096	0.127606	3	10.8745	0.449856	2.5756	2.5756	3.11102	0.0358364
ZSWIM6	3	7.04959	0.597244	3	8.41176	0.00116931	2.57072	2.57072	3.04995	0.0380301
HS.133324	3	5.25334	0.0400778	3	6.61542	0.0416783	2.57056	2.57056	8.25095	0.00117695
HS.40289	3	4.89662	0.120855	3	6.258	0.0148264	2.56932	2.56932	6.4015	0.00305829
ANKRD43	3	7.18909	0.469867	3	8.54836	0.0130175	2.56556	2.56556	3.38802	0.0275803
VOPP1	3	7.27034	0.298051	3	8.62676	0.129572	2.56049	2.56049	3.59273	0.022906
RNF215	3	8.80209	0.153793	3	10.1571	0.0673831	2.55794	2.55794	4.99027	0.00754219
HS.475334	3	9.34195	0.229261	3	10.6954	0.0327388	2.55517	2.55517	4.57977	0.0101852
SCAMP5	3	8.99338	0.0891317	3	10.3457	0.10499	2.55321	2.55321	5.31621	0.00602095
HS.553273	3	4.94858	0.0605524	3	6.30013	0.00184746	2.55186	2.55186	9.37131	0.000722239
ARF1	3	11.5934	0.00837226	3	12.942	0.196144	2.54657	2.54657	5.16494	0.00667524
DNAJC22	3	6.9329	0.0360229	3	8.28054	0.0380671	2.54495	2.54495	8.5754	0.00101567
PARD6G	3	6.10519	0.0515819	3	7.44874	0.0245268	2.53774	2.53774	8.43521	0.00108177
LOC653352	3	5.54237	0.0477083	3	6.88543	0.078515	2.53688	2.53688	6.54764	0.00281271
GINS4	3	8.74541	0.0359208	3	10.0843	0.13426	2.52962	2.52962	5.6216	0.00492303
FAM129B	3	9.27132	0.0453849	3	10.608	0.0205162	2.52569	2.52569	9.01863	0.000837152
ZNF320	3	5.38245	0.156794	3	6.71774	0.0837129	2.52327	2.52327	4.716	0.00919879
HES6	3	11.0499	0.0527483	3	12.3827	0.142831	2.51896	2.51896	5.22005	0.00642726
LSM12	3	9.59881	0.325115	3	10.9314	0.115177	2.5185	2.5185	3.47839	0.025389
HS.349207	3	4.37432	0.0168796	3	5.70596	0.0209404	2.51688	2.51688	11.86	0.000289404
PEX26	3	5.59754	0.00205185	3	6.92894	0.0949501	2.51648	2.51648	7.40425	0.00177491
ORMDL3	3	6.42366	0.180702	3	7.75504	0.199056	2.51642	2.51642	3.74203	0.0200856
UGCGL1	3	4.75538	0.0806489	3	6.08184	0.00757627	2.50786	2.50786	7.73496	0.00150457
SFXN5	3	8.17033	0.122789	3	9.49468	0.195632	2.50419	2.50419	4.065	0.0152856
ATP6V0E2	3	12.602	0.0460434	3	13.9244	0.156399	2.50087	2.50087	5.09077	0.00702766

## Sheet: Table S5
Table S5
Annotation of Stau155-FLAG-bound mRNAs in nocodazole-treated HEK293 cells
? Illumina, Inc.
[Heading]
Date	15/4/2010
ContentVersion	4.0
FormatVersion	1.0.0
Number of Probes	47323
Number of Controls	887
[Probes]
Species	Source	Search_Key	Transcript	ILMN_Gene	Source_Reference_ID	RefSeq_ID	Unigene_ID	Entrez_Gene_ID	GI	Accession	Symbol	Protein_Product	Probe_Id	Array_Address_Id	Probe_Type	Probe_Start	Probe_Sequence	Chromosome	Probe_Chr_Orientation	Probe_Coordinates	Cytoband	Definition	Ontology_Component	Ontology_Process	Ontology_Function	Synonyms	Obsolete_Probe_Id
Homo sapiens	RefSeq	XM_928013.1	ILMN_138784	ACBD7	XM_928013.1	XM_928013.1		414149	89030810	XM_928013.1	ACBD7	XP_933106.1	ILMN_1726388	630678	A	2243	GGCAGCAGGAGGGATGATCCTGCAGTGATGGAATGTTCTGTCTTGATTGT	10	-	15157561-15157610	10p13c	PREDICTED: Homo sapiens acyl-Coenzyme A binding domain containing 7 (ACBD7), mRNA.			Interacting selectively with acyl-CoA, any derivative of coenzyme A in which the sulfhydryl group is in thiolester linkage with a fatty acyl group [goid 62] [evidence IEA]; The selective, often stoichiometric, interaction of a molecule with one or more specific sites on another molecule [goid 5488] [evidence IEA]; Interacting selectively with acyl-CoA, any derivative of coenzyme A in which the su…
Homo sapiens	RefSeq	NM_001039844.2	ILMN_32820	ACBD7	NM_001039844.2	NM_001039844.2		414149	109627666	NM_001039844.2	ACBD7	NP_001034933.1	ILMN_2106002	1410367	S	2966	ATCTCAGCCTCCAGAGTAGCTGGGACTACAGGTGCGTGCAACCATGCCCA	10	-	15157834-15157883	10p13c	Homo sapiens acyl-Coenzyme A binding domain containing 7 (ACBD7), mRNA.			Interacting selectively with acyl-CoA, any derivative of coenzyme A in which the sulfhydryl group is in thiolester linkage with a fatty acyl group [goid 62] [evidence IEA]; The selective, often stoichiometric, interaction of a molecule with one or more specific sites on another molecule [goid 5488] [evidence IEA]; Interacting selectively with acyl-CoA, any derivative of coenzyme A in which the su…	bA455B2.2; MGC33893; FLJ38219	bA455B2.2; MGC33893; FLJ38219
Homo sapiens	RefSeq	NM_014423.2	ILMN_179829	AFF4	NM_014423.3	NM_014423.3		27125	98985830	NM_014423.3	AFF4	NP_055238.1	ILMN_1708502	2360189	S	8797	CCTGAAAAGGCACCACCTTTAAGGGCCAGTTGTGGGGTTGGTAAGCACAG	5	-	132241198-132241247	5q31.1c	Homo sapiens AF4/FMR2 family, member 4 (AFF4), mRNA.	A membrane-bounded organelle of eukaryotic cells in which chromosomes are housed and replicated. In most cells, the nucleus contains all of the cell's chromosomes except the organellar chromosomes, and is the site of RNA synthesis and processing. In some species, or in specialized cell types, RNA metabolism or DNA replication may be absent [goid 5634] [evidence IEA]	The synthesis of either RNA on a template of DNA or DNA on a template of RNA [goid 6350] [evidence IEA]; Any process that modulates the frequency, rate or extent of DNA-dependent transcription [goid 6355] [evidence IEA]; The synthesis of RNA from a DNA template by RNA polymerase II (Pol II), originating at a Pol II-specific promoter. Includes transcription of messenger RNA (mRNA) and certain smal…	The function of binding to a specific DNA sequence in order to modulate transcription. The transcription factor may or may not also interact selectively with a protein or macromolecular complex [goid 3700] [pmid 10588740] [evidence TAS]	AF5Q31; MGC75036; MCEF	AF5Q31; MGC75036; MCEF
Homo sapiens	RefSeq	NM_175873.3	ILMN_165069	ANKRD43	NM_175873.4	NM_175873.4		134548	95147558	NM_175873.4	ANKRD43	NP_787069.3	ILMN_1779882	2450274	S	2743	GTGGTTGTCTCCATCATGAAATAGAAACGTGTTTGGCACTTGTGGGTGGC	5	+	132151775-132151824	5q31.1c	Homo sapiens ankyrin repeat domain 43 (ANKRD43), mRNA.
Homo sapiens	RefSeq	NM_152326.2	ILMN_18729	ANKRD9	NM_152326.2	NM_152326.2		122416	50355986	NM_152326.2	ANKRD9	NP_689539.1	ILMN_2048607	7050370	S	1537	ACTGGCAAAGGCTAGGCCCGGAGCACCCTAGGCGCTGGATTTTGGGACAA	14	-	102973237-102973272:102973273-102973286	14q32.31c	Homo sapiens ankyrin repeat domain 9 (ANKRD9), mRNA.				MGC21990	MGC21990
Homo sapiens	RefSeq	NM_152326.2	ILMN_18729	ANKRD9	NM_152326.2	NM_152326.2		122416	50355986	NM_152326.2	ANKRD9	NP_689539.1	ILMN_1675937	4730767	S	964	TACAACCGCGTGGGCATTCTGCGCCGCATCCTGCGCACCTTGCGCGACTT	14	-	102973810-102973859	14q32.31c	Homo sapiens ankyrin repeat domain 9 (ANKRD9), mRNA.				MGC21990	MGC21990
Homo sapiens	RefSeq	NM_005829.3	ILMN_25905	AP3S2	NM_005829.3	NM_005829.3		10239	39725670	NM_005829.3	AP3S2	NP_005820.1	ILMN_1731596	2750286	S	2288	CGCTCCCTGTGGTTTGTGCCCACTGCTCAATACAGCCTCCGATCCTCACT	15	-	88178016-88178065	15q26.1b	Homo sapiens adaptor-related protein complex 3, sigma 2 subunit (AP3S2), mRNA.	Any of several different proteinaceous coats that can associate with membranes. Membrane coats include those formed by clathrin plus an adaptor complex, the COPI and COPII complexes, and possibly others. They are found associated with membranes on many vesicles as well as other membrane features such as pits and perhaps tubules [goid 30117] [evidence IEA]; A compound membranous cytoplasmic organe…	The directed movement of proteins in a cell, including the movement of proteins between specific compartments or structures within a cell, such as organelles of a eukaryotic cell [goid 6886] [evidence IEA]; The directed movement of substances, either within a vesicle or in the vesicle membrane, into, out of or within a cell [goid 16192] [evidence IEA]; The directed movement of proteins in a cell,…	Interacting selectively with any protein or protein complex (a complex of two or more proteins that may include other nonprotein molecules) [goid 5515] [evidence IEA]; Interacting selectively with any protein or protein complex (a complex of two or more proteins that may include other nonprotein molecules) [goid 5515] [evidence IEA]; Enables the directed movement of proteins into, out of, within …	sigma3b; AP3S3; FLJ35955	sigma3b; AP3S3; FLJ35955
Homo sapiens	RefSeq	NM_181869.1	ILMN_29517	APAF1	NM_013229.2	NM_013229.2		317	32483365	NM_013229.2	APAF1	NP_037361.1	ILMN_1659463	1820324	A	6863	TGATGGAGCTGCAAATTTCATGGCAGTTCATGCAGTCGGTCAAGAGGAGG	12	+	97653047-97653096	12q23.1c	Homo sapiens apoptotic peptidase activating factor 1 (APAF1), transcript variant 1, mRNA.	The living contents of a cell; the matter contained within (but not including) the plasma membrane, usually taken to exclude large vacuoles and masses of secretory or ingested material. In eukaryotes it includes the nucleus and cytoplasm [goid 5622] [evidence IEA]; That fraction of cells, prepared by disruptive biochemical methods, that is soluble in water [goid 5625] [evidence IEA]; A membrane-b…	The last step in the formation of the neural tube, where the paired neural folds are brought together and fuse at the dorsal midline [goid 1843] [evidence IEA]; The biological process whose specific outcome is the progression of a multicellular organism over time from an initial condition (e.g. a zygote or a young adult) to a later condition (e.g. a multicellular animal or an aged adult) [goid 72…	Interacting selectively with a nucleotide, any compound consisting of a nucleoside that is esterified with (ortho)phosphate or an oligophosphate at any hydroxyl group on the ribose or deoxyribose moiety [goid 166] [pmid 10383829] [evidence TAS]; Interacting selectively with ATP, adenosine 5'-triphosphate, a universally important coenzyme and enzyme regulator [goid 5524] [evidence IEA]; Increases …	CED4; DKFZp781B1145	CED4; DKFZp781B1145
Homo sapiens	RefSeq	NM_181869.1	ILMN_886	APAF1	NM_181869.1	NM_181869.1		317	32483362	NM_181869.1	APAF1	NP_863659.1	ILMN_2344798	2760082	A	3663	CTGTGGGGTAGGTCGGGGAGAGGGTAAGGGAATAGATCACTCAGATGTAT	12	+	97652459-97652508	12q23.1c	Homo sapiens apoptotic peptidase activating factor 1 (APAF1), transcript variant 5, mRNA.	The living contents of a cell; the matter contained within (but not including) the plasma membrane, usually taken to exclude large vacuoles and masses of secretory or ingested material. In eukaryotes it includes the nucleus and cytoplasm [goid 5622] [evidence IEA]; That fraction of cells, prepared by disruptive biochemical methods, that is soluble in water [goid 5625] [evidence IEA]; A membrane-b…	The last step in the formation of the neural tube, where the paired neural folds are brought together and fuse at the dorsal midline [goid 1843] [evidence IEA]; The biological process whose specific outcome is the progression of a multicellular organism over time from an initial condition (e.g. a zygote or a young adult) to a later condition (e.g. a multicellular animal or an aged adult) [goid 72…	Interacting selectively with a nucleotide, any compound consisting of a nucleoside that is esterified with (ortho)phosphate or an oligophosphate at any hydroxyl group on the ribose or deoxyribose moiety [goid 166] [pmid 10383829] [evidence TAS]; Interacting selectively with ATP, adenosine 5'-triphosphate, a universally important coenzyme and enzyme regulator [goid 5524] [evidence IEA]; Increases …	CED4; DKFZp781B1145	CED4; DKFZp781B1145
Homo sapiens	RefSeq	NM_014508.2	ILMN_9058	APOBEC3C	NM_014508.2	NM_014508.2		27350	22907038	NM_014508.2	APOBEC3C	NP_055323.2	ILMN_1675684	3120221	S	895	ACCCCCACAGACCCCGTTCCTCCAGCCTGCGTGCCCCTAACCTGGCTTTT	22	+	37744557-37744606	22q13.1c	Homo sapiens apolipoprotein B mRNA editing enzyme, catalytic polypeptide-like 3C (APOBEC3C), mRNA.			Interacting selectively with any protein or protein complex (a complex of two or more proteins that may include other nonprotein molecules) [goid 5515] [pmid 17353931] [evidence IPI]; Interacting selectively with zinc (Zn) ions [goid 8270] [evidence IEA]; Catalysis of the hydrolysis of various bonds, e.g. C-O, C-N, C-C, phosphoric anhydride bonds, etc. Hydrolase is the systematic name for any enz…	APOBEC1L; PBI; ARDC2; ARP5; MGC19485; ARDC4; bK150C2.3	APOBEC1L; PBI; ARDC2; ARP5; MGC19485; ARDC4; bK150C2.3
Homo sapiens	RefSeq	NM_173039.1	ILMN_25297	AQP11	NM_173039.1	NM_173039.1		282679	27370564	NM_173039.1	AQP11	NP_766627.1	ILMN_1762606	780594	S	1252	CACCGGCTGCACTGGATTCATCAGTGTTAACTTCCTTTGAGGAAGCTGCC	11	+	76998148-76998197	11q14.1a	Homo sapiens aquaporin 11 (AQP11), mRNA.	The external part of the cell wall and/or plasma membrane [goid 9986] [pmid 16650285] [evidence IDA]; Double layer of lipid molecules that encloses all cells, and, in eukaryotes, many organelles; may be a single or double lipid bilayer; also includes associated proteins [goid 16020] [evidence IEA]; Penetrating at least one phospholipid bilayer of a membrane. May also refer to the state of being b…	The directed movement of charged atoms or small charged molecules into, out of, within or between cells [goid 6811] [pmid 16650285] [evidence IDA]; The directed movement of water (H2O) into, out of, within or between cells [goid 6833] [pmid 16650285] [evidence IDA]; The directed movement of glycerol into, out of, within or between cells. Glycerol is 1,2,3-propanetriol, a sweet, hygroscopic, visco…	Enables the directed movement of substances (such as macromolecules, small molecules, ions) into, out of, within or between cells [goid 5215] [evidence IEA]	AQPX1	AQPX1
Homo sapiens	RefSeq	NM_001024228.1	ILMN_12213	ARF1	NM_001024228.1	NM_001024228.1		375	66879663	NM_001024228.1	ARF1	NP_001019399.1	ILMN_2330948	1430259	A	1481	ACTATGCCGCAGGCCGCCCTACCCACCTTCAGGCAGCCTATGGGACGCAG	1	+	226353032-226353081	1q42.13c	Homo sapiens ADP-ribosylation factor 1 (ARF1), transcript variant 2, mRNA.	The lipid bilayer surrounding any of the compartments of the Golgi apparatus [goid 139] [pmid 8599108] [evidence EXP]; The lipid bilayer surrounding any of the compartments of the Golgi apparatus [goid 139] [pmid 8533093] [evidence EXP]; The lipid bilayer surrounding any of the compartments of the Golgi apparatus [goid 139] [pmid 10402461] [evidence EXP]; The living contents of a cell; the matter…	The directed movement of substances from the Golgi back to the endoplasmic reticulum, mediated by vesicles bearing specific protein coats such as COPI or COG [goid 6890] [pmid 11031247] [evidence EXP]; Any series of molecular signals in which a small monomeric GTPase relays one or more of the signals [goid 7264] [evidence IEA]; The directed movement of proteins into, out of, within or between cel…	Interacting selectively with a nucleotide, any compound consisting of a nucleoside that is esterified with (ortho)phosphate or an oligophosphate at any hydroxyl group on the ribose or deoxyribose moiety [goid 166] [evidence IEA]; Catalysis of the reaction: GTP + H2O = GDP + phosphate [goid 3924] [pmid 1577740] [evidence TAS]; [goid 5057] [pmid 8529647] [evidence TAS]; Interacting selectively with…
Homo sapiens	RefSeq	NM_001024226.1	ILMN_10712	ARF1	NM_001024226.1	NM_001024226.1		375	66879659	NM_001024226.1	ARF1	NP_001019397.1	ILMN_1661458	5550491	I	129	GGTGTGGGCCGCAGAGACGTTGGAGCCGGCGGGGGCTGGGGACTGGCCTC	1	+	226337112-226337161	1q42.13c	Homo sapiens ADP-ribosylation factor 1 (ARF1), transcript variant 3, mRNA.	The lipid bilayer surrounding any of the compartments of the Golgi apparatus [goid 139] [pmid 8599108] [evidence EXP]; The lipid bilayer surrounding any of the compartments of the Golgi apparatus [goid 139] [pmid 8533093] [evidence EXP]; The lipid bilayer surrounding any of the compartments of the Golgi apparatus [goid 139] [pmid 10402461] [evidence EXP]; The living contents of a cell; the matter…	The directed movement of substances from the Golgi back to the endoplasmic reticulum, mediated by vesicles bearing specific protein coats such as COPI or COG [goid 6890] [pmid 11031247] [evidence EXP]; Any series of molecular signals in which a small monomeric GTPase relays one or more of the signals [goid 7264] [evidence IEA]; The directed movement of proteins into, out of, within or between cel…	Interacting selectively with a nucleotide, any compound consisting of a nucleoside that is esterified with (ortho)phosphate or an oligophosphate at any hydroxyl group on the ribose or deoxyribose moiety [goid 166] [evidence IEA]; Catalysis of the reaction: GTP + H2O = GDP + phosphate [goid 3924] [pmid 1577740] [evidence TAS]; [goid 5057] [pmid 8529647] [evidence TAS]; Interacting selectively with…
Homo sapiens	RefSeq	NM_001658.3	ILMN_11406	ARF1	NM_001024227.1	NM_001024227.1		375	66879661	NM_001024227.1	ARF1	NP_001019398.1	ILMN_1802203	3310139	A	1690	TAGACCCACAGCCCCTCGGGAGCACCCCACCTCTGTGTGTGATGTAGCTT	1	+	226353219-226353268	1q42.13c	Homo sapiens ADP-ribosylation factor 1 (ARF1), transcript variant 1, mRNA.	The lipid bilayer surrounding any of the compartments of the Golgi apparatus [goid 139] [pmid 8599108] [evidence EXP]; The lipid bilayer surrounding any of the compartments of the Golgi apparatus [goid 139] [pmid 8533093] [evidence EXP]; The lipid bilayer surrounding any of the compartments of the Golgi apparatus [goid 139] [pmid 10402461] [evidence EXP]; The living contents of a cell; the matter…	The directed movement of substances from the Golgi back to the endoplasmic reticulum, mediated by vesicles bearing specific protein coats such as COPI or COG [goid 6890] [pmid 11031247] [evidence EXP]; Any series of molecular signals in which a small monomeric GTPase relays one or more of the signals [goid 7264] [evidence IEA]; The directed movement of proteins into, out of, within or between cel…	Interacting selectively with a nucleotide, any compound consisting of a nucleoside that is esterified with (ortho)phosphate or an oligophosphate at any hydroxyl group on the ribose or deoxyribose moiety [goid 166] [evidence IEA]; Catalysis of the reaction: GTP + H2O = GDP + phosphate [goid 3924] [pmid 1577740] [evidence TAS]; [goid 5057] [pmid 8529647] [evidence TAS]; Interacting selectively with…
Homo sapiens	RefSeq	NM_020682.2	ILMN_21162	AS3MT	NM_020682.3	NM_020682.3		57412	109389363	NM_020682.3	AS3MT	NP_065733.2	ILMN_1771732	4280390	S	2208	AGAAGCAGGAAAGGCATCAGAAGAAGTAACAGTTGGCAGAGGGTCTCAGG	10	+	104650323-104650372	10q24.32b	Homo sapiens arsenic (+3 oxidation state) methyltransferase (AS3MT), mRNA.	All of the contents of a cell excluding the plasma membrane and nucleus, but including other subcellular structures [goid 5737] [evidence IEA]; That part of the cytoplasm that does not contain membranous or particulate subcellular components [goid 5829] [evidence ISS]	The chemical reactions and pathways, including anabolism and catabolism, by which living organisms transform chemical substances. Metabolic processes typically transform small molecules, but also include macromolecular processes such as DNA repair and replication, and protein synthesis and degradation [goid 8152] [evidence IEA]; The chemical reactions and pathways involving a toxin, a poisonous c…	Catalysis of the transfer of a methyl group to an acceptor molecule [goid 8168] [evidence IEA]; Catalysis of the transfer of a group, e.g. a methyl group, glycosyl group, acyl group, phosphorus-containing, or other groups, from one compound (generally regarded as the donor) to another compound (generally regarded as the acceptor). Transferase is the systematic name for any enzyme of EC class 2 [g…	CYT19	CYT19
Homo sapiens	RefSeq	NM_145230.1	ILMN_9517	ATP6V0E2	NM_145230.2	NM_145230.2		155066	154689665	NM_145230.2	ATP6V0E2	NP_660265.2	ILMN_1785095	6180088	S	2628	TCTGAGCCTCCGTCGCCCCTCCTGTTGGGTAAGGGTGTTGAGTGTGACTT	7	+	149208621-149208670	7q36.1b	Homo sapiens ATPase, H+ transporting V0 subunit e2 (ATP6V0E2), transcript variant 1, mRNA.	Double layer of lipid molecules that encloses all cells, and, in eukaryotes, many organelles; may be a single or double lipid bilayer; also includes associated proteins [goid 16020] [evidence IEA]; Penetrating at least one phospholipid bilayer of a membrane. May also refer to the state of being buried in the bilayer with no exposure outside the bilayer. When used to describe a protein, indicates …	The directed movement of charged atoms or small charged molecules into, out of, within or between cells [goid 6811] [evidence IEA]; The transport of protons against an electrochemical gradient, using energy from ATP hydrolysis [goid 15991] [evidence IEA]; The directed movement of protons (hydrogen ions) into, out of, within or between cells [goid 15992] [evidence IEA]	Interacting selectively with ATP, adenosine 5'-triphosphate, a universally important coenzyme and enzyme regulator [goid 5524] [evidence IEA]; Catalysis of the hydrolysis of various bonds, e.g. C-O, C-N, C-C, phosphoric anhydride bonds, etc. Hydrolase is the systematic name for any enzyme of EC class 3 [goid 16787] [evidence IEA]; Catalysis of the reaction: ATP + H2O = ADP + phosphate to directly…	ATP6V0E2L; C7orf32	C7orf32
Homo sapiens	RefSeq	NM_018066.2	ILMN_137220	ATPBD1B	NM_018066.2	NM_018066.2		54707	40254894	NM_018066.2	ATPBD1B	NP_060536.2	ILMN_1721741	3420195	S	2390	TGAGTCACCCAGAATCCCATAACGGAAACTTTCTATGGGGTCATCTGTTT	1	-	27075239-27075288	1p36.11a	Homo sapiens ATP binding domain 1 family, member B (ATPBD1B), mRNA.			Interacting selectively with a nucleotide, any compound consisting of a nucleoside that is esterified with (ortho)phosphate or an oligophosphate at any hydroxyl group on the ribose or deoxyribose moiety [goid 166] [evidence IEA]; Interacting selectively with a nucleotide, any compound consisting of a nucleoside that is esterified with (ortho)phosphate or an oligophosphate at any hydroxyl group on…	FLJ10349	FLJ10349
Homo sapiens	RefSeq	NM_006085.3	ILMN_167520	BPNT1	NM_006085.4	NM_006085.4		10380	116812594	NM_006085.4	BPNT1	NP_006076.4	ILMN_1712718	5360039	S	1019	GGAGTCCTGGCCACACTGAGGAATTATGACTACTATGCAAGCCGAGTTCC	1	-	220232216-220232265	1q41d	Homo sapiens 3'(2'), 5'-bisphosphate nucleotidase 1 (BPNT1), mRNA.	That part of the cytoplasm that does not contain membranous or particulate subcellular components [goid 5829] [pmid 10224133] [evidence EXP]	The chemical reactions and pathways involving nucleobases, nucleosides, nucleotides and nucleic acids [goid 6139] [pmid 10224133] [evidence TAS]; The process whose specific outcome is the progression of nervous tissue over time, from its formation to its mature state [goid 7399] [pmid 10224133] [evidence TAS]	Interacting selectively with magnesium (Mg) ions [goid 287] [evidence IEA]; Catalysis of the removal of a phosphate group from phosphorylated myo-inositol (1,2,3,5/4,6-cyclohexanehexol) or a phosphatidylinositol [goid 4437] [evidence IEA]; Catalysis of the reaction: adenosine 3',5'-bisphosphate + H2O = adenosine 5'-phosphate + phosphate [goid 8441] [evidence IEA]; Catalysis of the reaction: adeno…	PIP	PIP
Homo sapiens	RefSeq	XM_941876.1	ILMN_139088	BRI3BP	XM_941876.1	XM_941876.1		140707	89036541	XM_941876.1	BRI3BP	XP_946969.1	ILMN_1693410	6840348	I	3717	GGACCAGCCCTCTCTAGATTGCTGGAATTGTATGGATGTGTTGGGGTTGG				12q24.31f	PREDICTED: Homo sapiens BRI3 binding protein (BRI3BP), mRNA.	Double layer of lipid molecules that encloses all cells, and, in eukaryotes, many organelles; may be a single or double lipid bilayer; also includes associated proteins [goid 16020] [evidence IEA]; Penetrating at least one phospholipid bilayer of a membrane. May also refer to the state of being buried in the bilayer with no exposure outside the bilayer. When used to describe a protein, indicates …
Homo sapiens	RefSeq	NM_080626.5	ILMN_15799	BRI3BP	NM_080626.5	NM_080626.5		140707	40548423	NM_080626.5	BRI3BP	NP_542193.3	ILMN_1800619	6450474	A	1040	CCACCCGGCAGCTCTTAGGACACATTCCCAGAAGAGCGGAAAGATCATTG	12	+	124076070-124076119	12q24.31f	Homo sapiens BRI3 binding protein (BRI3BP), mRNA.	Double layer of lipid molecules that encloses all cells, and, in eukaryotes, many organelles; may be a single or double lipid bilayer; also includes associated proteins [goid 16020] [evidence IEA]; Penetrating at least one phospholipid bilayer of a membrane. May also refer to the state of being buried in the bilayer with no exposure outside the bilayer. When used to describe a protein, indicates …			HCCR-2; BNAS1; KG19	HCCR-2; BNAS1; KG19
Homo sapiens	RefSeq	NM_080626.5	ILMN_15799	BRI3BP	NM_080626.5	NM_080626.5		140707	40548423	NM_080626.5	BRI3BP	NP_542193.3	ILMN_1803570	4920594	I	292	TCAACACCTTCTCCCAGAGCGTCAGCAGCCTGTTCGGCGAGGACAACGTG	12	+	124044438-124044487	12q24.31f	Homo sapiens BRI3 binding protein (BRI3BP), mRNA.	Double layer of lipid molecules that encloses all cells, and, in eukaryotes, many organelles; may be a single or double lipid bilayer; also includes associated proteins [goid 16020] [evidence IEA]; Penetrating at least one phospholipid bilayer of a membrane. May also refer to the state of being buried in the bilayer with no exposure outside the bilayer. When used to describe a protein, indicates …			HCCR-2; BNAS1; KG19	HCCR-2; BNAS1; KG19
Homo sapiens	RefSeq	XM_941876.1	ILMN_15799	BRI3BP	NM_080626.5	NM_080626.5		140707	40548423	NM_080626.5	BRI3BP	NP_542193.3	ILMN_1797693	160437	A	911	CCGGGCGGGTCCACAGTTACCAGCACGCTGTCTCAGAAAACGAAAACGGA	12	+	124075941-124075990	12q24.31f	Homo sapiens BRI3 binding protein (BRI3BP), mRNA.	Double layer of lipid molecules that encloses all cells, and, in eukaryotes, many organelles; may be a single or double lipid bilayer; also includes associated proteins [goid 16020] [evidence IEA]; Penetrating at least one phospholipid bilayer of a membrane. May also refer to the state of being buried in the bilayer with no exposure outside the bilayer. When used to describe a protein, indicates …			HCCR-2; BNAS1; KG19
Homo sapiens	RefSeq	NM_173473.2	ILMN_164640	C10ORF104	NM_173473.2	NM_173473.2		119504	50234894	NM_173473.2	C10orf104	NP_775744.1	ILMN_1738955	7210300	S	3019	GCAATCACTACCTTTCTCGTTTCATTTGTGTAACCATGCAGCATAGGCAC	10	+	73665448-73665497	10q22.1e-q22.1f	Homo sapiens chromosome 10 open reading frame 104 (C10orf104), mRNA.				FLJ33728; bA570G20.3	FLJ33728; bA570G20.3
Homo sapiens	RefSeq	NM_020456.1	ILMN_13654	C13ORF1	NM_020456.1	NM_020456.1		57213	20531764	NM_020456.1	C13orf1	NP_065189.1	ILMN_2223350	4010554	S	2686	GACACTCTCAGAACCCACACCAGACCCACCAAATCAGTTTGAGAACTGCC	13	-	49385160-49385209	13q14.3a	Homo sapiens chromosome 13 open reading frame 1 (C13orf1), mRNA.				CLLD6	CLLD6
Homo sapiens	RefSeq	NM_080664.1	ILMN_43387	C14ORF126	NM_080664.2	NM_080664.2		112487	87162456	NM_080664.2	C14orf126	NP_542395.1	ILMN_1704238	1030220	S	758	CACCTAAACTCTGGATCTCAGTCACCTTTTGTCCTACATTCCTCTACCCT	14	-	31917115-31917164	14q12e	Homo sapiens chromosome 14 open reading frame 126 (C14orf126), mRNA.	All of the contents of a cell excluding the plasma membrane and nucleus, but including other subcellular structures [goid 5737] [evidence IEA]	The chemical reactions and pathways resulting in the breakdown of D-amino acids, the dextrorotatory isomer of amino acids [goid 19478] [evidence IEA]	Catalysis of the hydrolysis of any ester bond [goid 16788] [evidence IEA]	MGC9912	MGC9912
Homo sapiens	RefSeq	NM_022744.1	ILMN_23463	C16ORF58	NM_022744.1	NM_022744.1		64755	12232402	NM_022744.1	C16orf58	NP_073581.1	ILMN_1685289	6940647	S	2695	GGCTTTAATCACCAACCCATCAACATCAAGCCTCCCCCAGGCCGGTTCAA	16	-	31408331-31408380	16p11.2c	Homo sapiens chromosome 16 open reading frame 58 (C16orf58), mRNA.	Double layer of lipid molecules that encloses all cells, and, in eukaryotes, many organelles; may be a single or double lipid bilayer; also includes associated proteins [goid 16020] [evidence IEA]; Penetrating at least one phospholipid bilayer of a membrane. May also refer to the state of being buried in the bilayer with no exposure outside the bilayer. When used to describe a protein, indicates …			FLJ13868	FLJ13868
Homo sapiens	RefSeq	NM_144600.1	ILMN_17324	C16ORF63	NM_144600.2	NM_144600.2		123811	141802251	NM_144600.2	C16orf63	NP_653201.1	ILMN_1790650	6520497	S	1985	CTCCCGGGGGACTTGGTTTTCGTCCAAGGATGTTGGCAGTGGACACTTAG	16	-	15959792-15959841	16p13.11a	Homo sapiens chromosome 16 open reading frame 63 (C16orf63), mRNA.				FLJ31153; DKFZp686N1651	FLJ31153; DKFZp686N1651
Homo sapiens	RefSeq	NM_152466.1	ILMN_24736	C17ORF69	NM_152466.1	NM_152466.1		147081	22748982	NM_152466.1	C17orf69	NP_689679.1	ILMN_1743621	1070368	S	1056	TGGCCCATGGCGTCCAGCTTCTGCTTGAATACTTTCAGTGCCCGGGAGCT	17	+	41075287-41075336	17q21.31d	Homo sapiens chromosome 17 open reading frame 69 (C17orf69), mRNA.	The space external to the outermost structure of a cell. For cells without external protective or external encapsulating structures this refers to space outside of the plasma membrane. This term covers the host cell environment outside an intracellular parasite [goid 5576] [evidence IEA]			FLJ25168	FLJ25168
Homo sapiens	RefSeq	NM_022344.2	ILMN_2967	C17ORF75	NM_022344.2	NM_022344.2		64149	45505146	NM_022344.2	C17orf75	NP_071739.2	ILMN_1797155	5900360	S	1435	TTTTAGTGTCTCACTGGCCCCATAAATTCCACGCTTCAGGAAGTTGTTGC	17	-	30658519-30658568	17q11.2e	Homo sapiens chromosome 17 open reading frame 75 (C17orf75), mRNA.	The part of a cell or its extracellular environment in which a gene product is located. A gene product may be located in one or more parts of a cell and its location may be as specific as a particular macromolecular complex, that is, a stable, persistent association of macromolecules that function together [goid 5575] [evidence ND ]; All of the contents of a cell excluding the plasma membrane and…	The process of formation of spermatozoa, including spermatocytogenesis and spermiogenesis [goid 7283] [evidence NAS]	Elemental activities, such as catalysis or binding, describing the actions of a gene product at the molecular level. A given gene product may exhibit one or more molecular functions [goid 3674] [evidence ND ]	NJMU-R1	NJMU-R1
Homo sapiens	RefSeq	NM_032933.3	ILMN_7824	C18ORF45	NM_032933.4	NM_032933.4		85019	109150411	NM_032933.4	C18orf45	NP_116322.3	ILMN_1690442	4290377	S	2182	CCCCAGAGGAAACAGGGTTTATGAGCACTGACAGATGTCTTCCCTGGGCA	18	-	20876739-20876788	18q11.2b	Homo sapiens chromosome 18 open reading frame 45 (C18orf45), mRNA.	Double layer of lipid molecules that encloses all cells, and, in eukaryotes, many organelles; may be a single or double lipid bilayer; also includes associated proteins [goid 16020] [evidence IEA]; Penetrating at least one phospholipid bilayer of a membrane. May also refer to the state of being buried in the bilayer with no exposure outside the bilayer. When used to describe a protein, indicates …			MGC138577; MGC11386; FLJ44259	MGC11386; FLJ44259
Homo sapiens	RefSeq	NM_152482.1	ILMN_7396	C19ORF25	NM_152482.1	NM_152482.1		148223	22749014	NM_152482.1	C19orf25	NP_689695.1	ILMN_1655225	6520113	S	1938	GGGGTGCCCACAAACCCTGTGCCCCCAGTTTCTGCTTTCTGGCTCTGCTT	19	-	1424346-1424395	19p13.3h	Homo sapiens chromosome 19 open reading frame 25 (C19orf25), mRNA.			Interacting selectively with any protein or protein complex (a complex of two or more proteins that may include other nonprotein molecules) [goid 5515] [pmid 16189514] [evidence IPI]	FLJ36666	FLJ36666
Homo sapiens	RefSeq	NM_024104.2	ILMN_26408	C19ORF42	NM_024104.3	NM_024104.3		79086	115430212	NM_024104.3	C19orf42	NP_077009.2	ILMN_1694759	1300041	S	1118	GAAAGGGAATCCTGGTTTTGTTGCCAAAATGAAACGCCCGGGGTTGGCGC	19	-	16757164-16757213	19p13.11f	Homo sapiens chromosome 19 open reading frame 42 (C19orf42), mRNA.	Double layer of lipid molecules that encloses all cells, and, in eukaryotes, many organelles; may be a single or double lipid bilayer; also includes associated proteins [goid 16020] [evidence IEA]; Penetrating at least one phospholipid bilayer of a membrane. May also refer to the state of being buried in the bilayer with no exposure outside the bilayer. When used to describe a protein, indicates …			MGC2747
Homo sapiens	RefSeq	NM_199250.1	ILMN_17977	C19ORF48	NM_199250.1	NM_199250.1		84798	40548383	NM_199250.1	C19orf48	NP_954858.1	ILMN_2383484	2650349	A	894	CCACACACCCAGGAGAAGGTGGATAAGTGGGCTACCAAGGGCTTCCTGCA	19	-	55993333-55993382	19q13.33c	Homo sapiens chromosome 19 open reading frame 48 (C19orf48), mRNA.				MGC13170	MGC13170
Homo sapiens	RefSeq	NM_199249.1	ILMN_17977	C19ORF48	NM_199250.1	NM_199250.1		84798	40548383	NM_199250.1	C19orf48	NP_954858.1	ILMN_1759184	2850630	A	1449	GCAGGCCAAGCAGGGCAACCCCACACCCTTGACATAAAAGCATCTTGAAG	19	-	55992778-55992827	19q13.33c	Homo sapiens chromosome 19 open reading frame 48 (C19orf48), mRNA.				MGC13170	MGC13170
Homo sapiens	RefSeq	NM_199249.1	ILMN_16271	C19ORF48	NM_199249.1	NM_199249.1		84798	40548381	NM_199249.1	C19orf48	NP_954857.1	ILMN_1681124	2190762	I	256	GGCCGCGTTTCCTACTCTTTAAGCTCTGTTAGCTTGGCCTCTGTCCCTGA	19	-	55997524-55997573	19q13.33c	Homo sapiens chromosome 19 open reading frame 48 (C19orf48), mRNA.				MGC13170	MGC13170
Homo sapiens	RefSeq	NM_001010867.1	ILMN_176337	C1ORF69	NM_001010867.1	NM_001010867.1		200205	58197555	NM_001010867.1	C1orf69	NP_001010867.1	ILMN_1657144	4150050	S	7506	TGTGACTGTCTGGGCTGTGGGCATCTGACCATCTCCAGTGTCCCCGTCTT	1	+	226436270-226436319	1q42.13c	Homo sapiens chromosome 1 open reading frame 69 (C1orf69), mRNA.	All of the contents of a cell excluding the plasma membrane and nucleus, but including other subcellular structures [goid 5737] [evidence IEA]; A semiautonomous, self replicating organelle that occurs in varying numbers, shapes, and sizes in the cytoplasm of virtually all eukaryotic cells. It is notably the site of tissue respiration [goid 5739] [evidence IEA]	The chemical reactions and pathways resulting in the breakdown of glycine, aminoethanoic acid [goid 6546] [evidence IEA]	Catalysis of the reaction: (6S)-tetrahydrofolate + S-aminomethyldihydrolipoylprotein = (6R)-5,10-methylenetetrahydrofolate + NH3 + dihydrolipoylprotein [goid 4047] [evidence IEA]; Catalysis of the transfer of a group, e.g. a methyl group, glycosyl group, acyl group, phosphorus-containing, or other groups, from one compound (generally regarded as the donor) to another compound (generally regarded …	FLJ12734; FLJ13849	FLJ12734
Homo sapiens	RefSeq	NM_025097.1	ILMN_45953	C4ORF29	NM_001039717.1	NM_001039717.1		80167	89363029	NM_001039717.1	C4orf29	NP_001034806.1	ILMN_1761963	5810192	S	1777	GGCATGCTTTATCGTGTGGCTTTCCCCTCTTCAAATATTAATGGCCAGGT	4	+	128952045-128952094	4q28.2a	Homo sapiens chromosome 4 open reading frame 29 (C4orf29), mRNA.	The space external to the outermost structure of a cell. For cells without external protective or external encapsulating structures this refers to space outside of the plasma membrane. This term covers the host cell environment outside an intracellular parasite [goid 5576] [evidence IEA]			FLJ21106; MGC149228; MGC149227
Homo sapiens	RefSeq	NM_016647.1	ILMN_25304	C8ORF55	NM_016647.2	NM_016647.2		51337	83776601	NM_016647.2	C8orf55	NP_057731.1	ILMN_1777740	1470706	S	2138	AGCACTGCCCGATAGAACACGCCCGCCCTCACTGCTGTTCTTGCCTTACA	8	+	143814569-143814618	8q24.3e	Homo sapiens chromosome 8 open reading frame 55 (C8orf55), mRNA.				DSCD75	DSCD75
Homo sapiens	RefSeq	NM_007220.2	ILMN_20617	CA5B	NM_007220.3	NM_007220.3		11238	95147552	NM_007220.3	CA5B	NP_009151.1	ILMN_1672807	1690044	S	2699	TCTACAGTGAAAGAGCTATCCCGTCTTCCCTTTACAACTGTCTGAACTTT	X	+	15712336-15712385	Xp22.2	Homo sapiens carbonic anhydrase VB, mitochondrial (CA5B), nuclear gene encoding mitochondrial protein, mRNA.	A semiautonomous, self replicating organelle that occurs in varying numbers, shapes, and sizes in the cytoplasm of virtually all eukaryotic cells. It is notably the site of tissue respiration [goid 5739] [pmid 10409679] [evidence TAS]	The chemical reactions and pathways involving compounds containing a single carbon atom [goid 6730] [evidence IEA]	Catalysis of the reaction: H2CO3 = CO2 + H2O [goid 4089] [pmid 10409679] [evidence TAS]; Interacting selectively with zinc (Zn) ions [goid 8270] [evidence IEA]; Catalysis of the cleavage of C-C, C-O, C-N and other bonds by other means than by hydrolysis or oxidation, or conversely adding a group to a double bond. They differ from other enzymes in that two substrates are involved in one reaction d…	MGC39962; CA-VB	MGC39962
Homo sapiens	RefSeq	NM_032449.1	ILMN_11389	CC2D1B	NM_032449.1	NM_032449.1		200014	61742813	NM_032449.1	CC2D1B	NP_115825.1	ILMN_1690291	5810575	S	5117	GCGTCACTGGTAGTAGGAGGAGCCTGTCCCAGCTTCATCTTGTCCTGAGA	1	-	52816739-52816788	1p32.3d	Homo sapiens coiled-coil and C2 domain containing 1B (CC2D1B), mRNA.				RP11-155O18.2; KIAA1836	RP11-155O18.2; KIAA1836
Homo sapiens	RefSeq	NM_032449.1	ILMN_166507	CC2D1B	NM_032449.1	NM_032449.1		200014	61742813	NM_032449.1	CC2D1B	NP_115825.1	ILMN_2149935	730497	S	5502	GGAGATTAGTGACTCACCTGCAGTTGGGAGCCAGCTACAACCCAAATCAT	1	-	52816354-52816403	1p32.3d	Homo sapiens coiled-coil and C2 domain containing 1B (CC2D1B), mRNA.				RP11-155O18.2; KIAA1836	RP11-155O18.2; KIAA1836
Homo sapiens	RefSeq	NM_018223.1	ILMN_26892	CHFR	NM_018223.1	NM_018223.1		55743	8922674	NM_018223.1	CHFR	NP_060693.1	ILMN_1653828	830168	S	2866	TGAGGGGCACCTTGGCTTCCGCCTGTGCTAGCTTTGCCATGTCATCTGGA	12	-	131927233-131927282	12q24.33d	Homo sapiens checkpoint with forkhead and ring finger domains (CHFR), mRNA.	The part of a cell or its extracellular environment in which a gene product is located. A gene product may be located in one or more parts of a cell and its location may be as specific as a particular macromolecular complex, that is, a stable, persistent association of macromolecules that function together [goid 5575] [pmid 10935642] [evidence ND ]; A membrane-bounded organelle of eukaryotic cell…	Addition of multiple ubiquitin moieties to a protein, forming a ubiquitin chain [goid 209] [evidence IEA]; Progression through the phases of the mitotic cell cycle, the most common eukaryotic cell cycle, which canonically comprises four successive phases called G1, S, G2, and M and includes replication of the genome and the subsequent segregation of chromosomes into daughter cells. In some varian…	Catalysis of the reaction: ATP + ubiquitin + protein lysine = AMP + diphosphate + protein N-ubiquityllysine [goid 4842] [evidence IEA]; Interacting selectively with any protein or protein complex (a complex of two or more proteins that may include other nonprotein molecules) [goid 5515] [evidence IEA]; Interacting selectively with any protein or protein complex (a complex of two or more proteins …	RNF116; RNF196; FLJ10796; FLJ33629	RNF116; RNF196; FLJ10796; FLJ33629
Homo sapiens	RefSeq	NM_021615.3	ILMN_20817	CHST6	NM_021615.4	NM_021615.4		4166	108936954	NM_021615.4	CHST6	NP_067628.1	ILMN_1670881	20445	S	6676	AGCTCCAGCTGATCCGCACGCAGCCACTTCGGCTACCTTCTACTGGCCAA	16	-	75507181-75507230	16q23.1a	Homo sapiens carbohydrate (N-acetylglucosamine 6-O) sulfotransferase 6 (CHST6), mRNA.	The lipid bilayer surrounding any of the compartments of the Golgi apparatus [goid 139] [evidence IEA]; A compound membranous cytoplasmic organelle of eukaryotic cells, consisting of flattened, ribosome-free vesicles arranged in a more or less regular stack. The Golgi apparatus differs from the endoplasmic reticulum in often having slightly thicker membranes, appearing in sections as a characteri…	The chemical reactions and pathways involving carbohydrates, any of a group of organic compounds based of the general formula Cx(H2O)y. Includes the formation of carbohydrate derivatives by the addition of a carbohydrate residue to another molecule [goid 5975] [evidence IEA]; The chemical reactions and pathways involving N-acetylglucosamine. The D isomer is a common structural unit of glycoprotei…	Catalysis of the reaction: 3'-phosphoadenosine 5'-phosphosulfate + N-acetyl-D-glucosamine = adenosine 3',5'-bisphosphate + N-acetyl-D-glucosamine 6-sulfate [goid 1517] [pmid 11181564] [evidence TAS]; Catalysis of the reaction: 3'-phosphoadenosine 5'-phosphosulfate + N-acetyl-D-glucosamine = adenosine 3',5'-bisphosphate + N-acetyl-D-glucosamine 6-sulfate [goid 1517] [pmid 11278593] [evidence IDA];…	MCDC1	MCDC1
Homo sapiens	RefSeq	NM_018941.2	ILMN_21198	CLN8	NM_018941.3	NM_018941.3		2055	148277059	NM_018941.3	CLN8	NP_061764.2	ILMN_1701094	290661	S	4529	GTCGTGGTTCAGGCAGTATGGGCCGCTGTGACAAAACACCTAAGACTGGG	8	+	1719321-1719370	8p23.3a	Homo sapiens ceroid-lipofuscinosis, neuronal 8 (epilepsy, progressive with mental retardation) (CLN8), mRNA.	The irregular network of unit membranes, visible only by electron microscopy, that occurs in the cytoplasm of many eukaryotic cells. The membranes form a complex meshwork of tubular channels, which are often expanded into slitlike cavities called cisternae. The ER takes two forms, rough (or granular), with ribosomes adhering to the outer surface, and smooth (with no ribosomes attached) [goid 5783…	A change in state or activity of a cell or an organism (in terms of movement, secretion, enzyme production, gene expression, etc.) as a result of oxidative stress, a state often resulting from exposure to high levels of reactive oxygen species, where the change varies according to the age of the cell or organism [goid 1306] [evidence IEA]; The chemical reactions and pathways involving phospholipi…		FLJ39417; EPMR; C8orf61	EPMR
Homo sapiens	RefSeq	NM_001034061.1	ILMN_21198	CLN8	NM_018941.3	NM_018941.3		2055	148277059	NM_018941.3	CLN8	NP_061764.2	ILMN_1684576	5130066	S	6737	CTGTGCAGAACCCAGCACACGTGATTTTGTGTGACATGCCAGCAGCCTGG	8	+	1721529-1721578	8p23.3a	Homo sapiens ceroid-lipofuscinosis, neuronal 8 (epilepsy, progressive with mental retardation) (CLN8), mRNA.	The irregular network of unit membranes, visible only by electron microscopy, that occurs in the cytoplasm of many eukaryotic cells. The membranes form a complex meshwork of tubular channels, which are often expanded into slitlike cavities called cisternae. The ER takes two forms, rough (or granular), with ribosomes adhering to the outer surface, and smooth (with no ribosomes attached) [goid 5783…	A change in state or activity of a cell or an organism (in terms of movement, secretion, enzyme production, gene expression, etc.) as a result of oxidative stress, a state often resulting from exposure to high levels of reactive oxygen species, where the change varies according to the age of the cell or organism [goid 1306] [evidence IEA]; The chemical reactions and pathways involving phospholipi…		FLJ39417; EPMR; C8orf61	FLJ39417
Homo sapiens	RefSeq	NM_033381.1	ILMN_27815	COL4A5	NM_000495.3	NM_000495.3		1287	15890084	NM_000495.3	COL4A5	NP_000486.1	ILMN_1742534	270706	A	6205	AGAATCCTCCTGTGGCCTCTGCTTGTACAGAACTGGGAAACAACACTTGG	X	+	107825214-107825263	Xq22.3c	Homo sapiens collagen, type IV, alpha 5 (COL4A5), transcript variant 1, mRNA.	The space external to the outermost structure of a cell. For cells without external protective or external encapsulating structures this refers to space outside of the plasma membrane. This term covers the host cell environment outside an intracellular parasite [goid 5576] [evidence IEA]; Any of the various assemblies in which collagen chains form a left-handed triple helix; may assemble into hig…		The action of a molecule that contributes to the structural integrity of the extracellular matrix [goid 5201] [evidence IEA]; The selective, often stoichiometric, interaction of a molecule with one or more specific sites on another molecule [goid 5488] [evidence IEA]	MGC42377; ATS; MGC167109; CA54; ASLN	MGC42377; ATS; MGC167109; CA54; ASLN
Homo sapiens	RefSeq	NM_033380.1	ILMN_171269	COL4A5	NM_033380.1	NM_033380.1		1287	15890085	NM_033380.1	COL4A5	NP_203699.1	ILMN_2375360	5310333	A	4924	AGCTCCAGCTGTGGTGATCGCAGTTCACAGTCAGACGATCCAGATTCCCC	X	+	107811886-107811903:107811989-107812020	Xq22.3c	Homo sapiens collagen, type IV, alpha 5 (COL4A5), transcript variant 2, mRNA.	The space external to the outermost structure of a cell. For cells without external protective or external encapsulating structures this refers to space outside of the plasma membrane. This term covers the host cell environment outside an intracellular parasite [goid 5576] [evidence IEA]; Any of the various assemblies in which collagen chains form a left-handed triple helix; may assemble into hig…		The action of a molecule that contributes to the structural integrity of the extracellular matrix [goid 5201] [evidence IEA]; The selective, often stoichiometric, interaction of a molecule with one or more specific sites on another molecule [goid 5488] [evidence IEA]	MGC42377; ATS; MGC167109; ASLN; CA54	MGC42377; ATS; MGC167109; CA54; ASLN
Homo sapiens	RefSeq	NM_019095.3	ILMN_14031	CRLS1	NM_019095.3	NM_019095.3		54675	34147220	NM_019095.3	CRLS1	NP_061968.1	ILMN_1737685	2710446	S	744	GTGAATACAGCAGTCCAGTTAATCTTGGTGGCAGCTTCTTTGGCAGCTCC	20	+	5963110-5963159	20p12.3c	Homo sapiens cardiolipin synthase 1 (CRLS1), mRNA.	A semiautonomous, self replicating organelle that occurs in varying numbers, shapes, and sizes in the cytoplasm of virtually all eukaryotic cells. It is notably the site of tissue respiration [goid 5739] [evidence IEA]; The inner, i.e. lumen-facing, lipid bilayer of the mitochondrial envelope. It is highly folded to form cristae [goid 5743] [evidence IEA]; Double layer of lipid molecules that enc…	The chemical reactions and pathways resulting in the formation of phospholipids, any lipid containing phosphoric acid as a mono- or diester [goid 8654] [evidence IEA]; The chemical reactions and pathways resulting in the formation of phospholipids, any lipid containing phosphoric acid as a mono- or diester [goid 8654] [evidence IEA]	Catalysis of the transfer of a group, e.g. a methyl group, glycosyl group, acyl group, phosphorus-containing, or other groups, from one compound (generally regarded as the donor) to another compound (generally regarded as the acceptor). Transferase is the systematic name for any enzyme of EC class 2 [goid 16740] [evidence IEA]; Catalysis of the transfer of a substituted phosphate group, other tha…	C20orf155; GCD10; CLS1; dJ967N21.6	C20orf155; GCD10; CLS1; dJ967N21.6
Homo sapiens	RefSeq	NM_001908.3	ILMN_6129	CTSB	NM_001908.3	NM_001908.3		1508	66346646	NM_001908.3	CTSB	NP_001899.1	ILMN_2359742	60121	A	3302	GTGCACTCCAGCCTCGGTGACAGCGCAAGGCTCCGTCTCAATAATTAAAA	8	-	11737873-11737922	8p23.1a	Homo sapiens cathepsin B (CTSB), transcript variant 1, mRNA.	The living contents of a cell; the matter contained within (but not including) the plasma membrane, usually taken to exclude large vacuoles and masses of secretory or ingested material. In eukaryotes it includes the nucleus and cytoplasm [goid 5622] [pmid 1645961] [evidence TAS]; A semiautonomous, self replicating organelle that occurs in varying numbers, shapes, and sizes in the cytoplasm of vir…	The hydrolysis of a peptide bond or bonds within a protein [goid 6508] [pmid 3463996] [evidence TAS]; Any process that modulates the occurrence or rate of cell death by apoptosis [goid 42981] [pmid 16130169] [evidence TAS]; Any process that modulates the activity of an enzyme [goid 50790] [evidence IEA]	Catalysis of the hydrolysis of internal, alpha-peptide bonds in a polypeptide chain by a mechanism in which the sulfhydryl group of a cysteine residue at the active center acts as a nucleophile [goid 4197] [pmid 1645961] [evidence TAS]; Interacting selectively with any protein or protein complex (a complex of two or more proteins that may include other nonprotein molecules) [goid 5515] [pmid 1636…	CPSB; APPS	CPSB; APPS
Homo sapiens	RefSeq	NM_001908.3	ILMN_162932	CTSB	NM_147780.2	NM_147780.2		1508	66346647	NM_147780.2	CTSB	NP_680090.1	ILMN_1696360	240309	A	3016	TCCACTGTCCTGCCAAGGTACACCTCAGTACTCCCCTTCCCAACTGAAGT	8	-	11738321-11738370	8p23.1a	Homo sapiens cathepsin B (CTSB), transcript variant 2, mRNA.	The living contents of a cell; the matter contained within (but not including) the plasma membrane, usually taken to exclude large vacuoles and masses of secretory or ingested material. In eukaryotes it includes the nucleus and cytoplasm [goid 5622] [pmid 1645961] [evidence TAS]; A semiautonomous, self replicating organelle that occurs in varying numbers, shapes, and sizes in the cytoplasm of vir…	The hydrolysis of a peptide bond or bonds within a protein [goid 6508] [pmid 3463996] [evidence TAS]; Any process that modulates the occurrence or rate of cell death by apoptosis [goid 42981] [pmid 16130169] [evidence TAS]; Any process that modulates the activity of an enzyme [goid 50790] [evidence IEA]	Catalysis of the hydrolysis of internal, alpha-peptide bonds in a polypeptide chain by a mechanism in which the sulfhydryl group of a cysteine residue at the active center acts as a nucleophile [goid 4197] [pmid 1645961] [evidence TAS]; Interacting selectively with any protein or protein complex (a complex of two or more proteins that may include other nonprotein molecules) [goid 5515] [pmid 1636…	CPSB; APPS	CPSB; APPS
Homo sapiens	RefSeq	NM_018294.3	ILMN_23789	CWF19L1	NM_018294.3	NM_018294.3		55280	37059735	NM_018294.3	CWF19L1	NP_060764.2	ILMN_1651886	240097	S	1842	TGTCTGTCATCCAGCTCCTATGTCTGTTATCCAGCTCCAAGTACAGCTTG	10	-	101982106-101982155	10q24.2c-q24.31a	Homo sapiens CWF19-like 1, cell cycle control (S. pombe) (CWF19L1), mRNA.	The part of a cell or its extracellular environment in which a gene product is located. A gene product may be located in one or more parts of a cell and its location may be as specific as a particular macromolecular complex, that is, a stable, persistent association of macromolecules that function together [goid 5575] [evidence ND ]	Any process specifically pertinent to the functioning of integrated living units: cells, tissues, organs, and organisms. A process is a collection of molecular events with a defined beginning and end [goid 8150] [evidence ND ]	Catalysis of a biochemical reaction at physiological temperatures. In biologically catalyzed reactions, the reactants are known as substrates, and the catalysts are naturally occurring macromolecular substances known as enzymes. Enzymes possess specific binding sites for substrates, and are usually composed wholly or largely of protein, but RNA that has catalytic activity (ribozyme) is often also…	FLJ10998; RP11-316M21.3	FLJ10998; RP11-316M21.3
Homo sapiens	RefSeq	NM_022101.2	ILMN_7821	CXORF56	NM_022101.2	NM_022101.2		63932	34147219	NM_022101.2	CXorf56	NP_071384.1	ILMN_1730630	4610541	S	609	AGCTGGAGCGCAAAGGCATGAGCAAGAGGCGACTGCAAGAGCTGGCTGAA	X	-	118673746-118673752:118675291-118675333	Xq24c	Homo sapiens chromosome X open reading frame 56 (CXorf56), mRNA.			Interacting selectively with any protein or protein complex (a complex of two or more proteins that may include other nonprotein molecules) [goid 5515] [pmid 17353931] [evidence IPI]	FLJ22965	FLJ22965
Homo sapiens	RefSeq	NM_018947.4	ILMN_182949	CYCS	NM_018947.4	NM_018947.4		54205	34328939	NM_018947.4	CYCS	NP_061820.1	ILMN_1730416	6200554	S	5048	CCCACATAAGTCTCTTCTAGGCACTGTCGGGGTACATACTGAGCTGCTGC	7	-	25158685-25158734	7p15.2c	Homo sapiens cytochrome c, somatic (CYCS), nuclear gene encoding mitochondrial protein, mRNA.	A heterodimer with protein serine/threonine phosphatase activity that is polycation-stimulated (PCS), being directly stimulated by protamine, polylysine, or histone H1; it constitutes a subclass of several enzymes activated by different histones and polylysine, and consists of catalytic and regulatory subunits [goid 159] [pmid 8206937] [evidence TAS]; A membrane-bounded organelle of eukaryotic ce…	The cleavage of DNA during apoptosis, which usually occurs in two stages: cleavage into fragments of about 50 kbp followed by cleavage between nucleosomes to yield 200 bp fragments [goid 6309] [pmid 8689682] [evidence IMP]; The directed movement of substances (such as macromolecules, small molecules, ions) into, out of, within or between cells, or within a multicellular organism [goid 6810] [evid…	Catalysis of the reaction: protein serine/threonine phosphate + H2O = protein serine/threonine + phosphate [goid 4722] [pmid 8206937] [evidence TAS]; Interacting selectively with iron (Fe) ions [goid 5506] [evidence IEA]; Interacting selectively with any protein or protein complex (a complex of two or more proteins that may include other nonprotein molecules) [goid 5515] [pmid 9267021] [evidence …	CYC; HCS	CYC; HCS
Homo sapiens	RefSeq	NM_017741.2	ILMN_172318	DCAF16	NM_017741.3	NM_017741.3		54876	98162801	NM_017741.3	DCAF16	NP_060211.3	ILMN_1753440	5890707	S	3620	CTGTGTGTGGTCCTGGTTGACTGGGCATCTAAAGGGAATCAGAAAAGAGA	4	-	17803156-17803205	4p15.32b	Homo sapiens DDB1 and CUL4 associated factor 16 (DCAF16), mRNA.				FLJ20280; MGC126765; MGC126767
Homo sapiens	RefSeq	NM_080927.3	ILMN_175741	DCBLD2	NM_080927.3	NM_080927.3		131566	54792128	NM_080927.3	DCBLD2	NP_563615.3	ILMN_2174127	830661	S	5882	GGTTTGAGCGTCAGTGATATTCTCCCAGAATGTACTTATCTTACCTCGGC	3	-	99997665-99997714	3q12.1a	Homo sapiens discoidin, CUB and LCCL domain containing 2 (DCBLD2), mRNA.	Penetrating at least one phospholipid bilayer of a plasma membrane. May also refer to the state of being buried in the bilayer with no exposure outside the bilayer [goid 5887] [evidence ISS]; Penetrating at least one phospholipid bilayer of a plasma membrane. May also refer to the state of being buried in the bilayer with no exposure outside the bilayer [goid 5887] [pmid 11447234] [evidence IDA];…	The attachment of a cell, either to another cell or to an underlying substrate such as the extracellular matrix, via cell adhesion molecules [goid 7155] [evidence IEA]; Any process that stops, prevents or reduces the frequency, rate or extent of cell growth [goid 30308] [pmid 11447234] [evidence IDA]; Any process that stops, prevents or reduces the frequency, rate or extent of cell growth [goid 3…	Interacting selectively with any protein or protein complex (a complex of two or more proteins that may include other nonprotein molecules) [goid 5515] [pmid 11447234] [evidence NAS]	ESDN; CLCP1	ESDN; CLCP1
Homo sapiens	RefSeq	NM_080927.3	ILMN_175741	DCBLD2	NM_080927.3	NM_080927.3		131566	54792128	NM_080927.3	DCBLD2	NP_563615.3	ILMN_1735499	60132	S	5591	CACCTTTGCCCTGGCTCTGCATTGTCACCTAGAGAGCAAGAGGTCTATAG	3	-	99997956-99998005	3q12.1a	Homo sapiens discoidin, CUB and LCCL domain containing 2 (DCBLD2), mRNA.	Penetrating at least one phospholipid bilayer of a plasma membrane. May also refer to the state of being buried in the bilayer with no exposure outside the bilayer [goid 5887] [evidence ISS]; Penetrating at least one phospholipid bilayer of a plasma membrane. May also refer to the state of being buried in the bilayer with no exposure outside the bilayer [goid 5887] [pmid 11447234] [evidence IDA];…	The attachment of a cell, either to another cell or to an underlying substrate such as the extracellular matrix, via cell adhesion molecules [goid 7155] [evidence IEA]; Any process that stops, prevents or reduces the frequency, rate or extent of cell growth [goid 30308] [pmid 11447234] [evidence IDA]; Any process that stops, prevents or reduces the frequency, rate or extent of cell growth [goid 3…	Interacting selectively with any protein or protein complex (a complex of two or more proteins that may include other nonprotein molecules) [goid 5515] [pmid 11447234] [evidence NAS]	ESDN; CLCP1	ESDN; CLCP1
Homo sapiens	RefSeq	NM_173475.1	ILMN_182838	DCUN1D3	NM_173475.1	NM_173475.1		123879	27735046	NM_173475.1	DCUN1D3	NP_775746.1	ILMN_1665455	7560288	S	2785	GGAGCTCACTCTGGGCCTACCTGGTTTCAGTTAGAGGGTCCTCCTGTTAT	16	-	20777029-20777078	16p12.2c	Homo sapiens DCN1, defective in cullin neddylation 1, domain containing 3 (S. cerevisiae) (DCUN1D3), mRNA.				MGC48972; FLJ41725; DKFZp686O0290; 44M2.4	MGC48972; FLJ41725; DKFZp686O0290; 44M2.4
Homo sapiens	RefSeq	NM_003677.3	ILMN_181187	DENR	NM_003677.3	NM_003677.3		8562	55749880	NM_003677.3	DENR	NP_003668.2	ILMN_2168952	5260575	S	2849	AGTCCAGGTTCAAGACTAGCCTGGGCAACATGGCAAGACCCTGTCCCTAT	12	+	121821694-121821743	12q24.31d	Homo sapiens density-regulated protein (DENR), mRNA.	The part of a cell or its extracellular environment in which a gene product is located. A gene product may be located in one or more parts of a cell and its location may be as specific as a particular macromolecular complex, that is, a stable, persistent association of macromolecules that function together [goid 5575] [evidence ND ]	The process preceding formation of the peptide bond between the first two amino acids of a protein. This includes the formation of a complex of the ribosome, mRNA, and an initiation complex that contains the first aminoacyl-tRNA [goid 6413] [evidence IEA]; Any process specifically pertinent to the functioning of integrated living units: cells, tissues, organs, and organisms. A process is a collec…	Elemental activities, such as catalysis or binding, describing the actions of a gene product at the molecular level. A given gene product may exhibit one or more molecular functions [goid 3674] [evidence ND ]; Functions in the initiation of ribosome-mediated translation of mRNA into a polypeptide [goid 3743] [evidence IEA]	DRP; DRP1; SMAP-3	DRP; DRP1; SMAP-3
Homo sapiens	RefSeq	NM_003677.3	ILMN_181187	DENR	NM_003677.3	NM_003677.3		8562	55749880	NM_003677.3	DENR	NP_003668.2	ILMN_1760954	7330164	S	2556	GTCTGTTGCTGCTGAAAGATGTCTGTGTGCCTGTATCAACATGTGACTTC	12	+	121821401-121821450	12q24.31d	Homo sapiens density-regulated protein (DENR), mRNA.	The part of a cell or its extracellular environment in which a gene product is located. A gene product may be located in one or more parts of a cell and its location may be as specific as a particular macromolecular complex, that is, a stable, persistent association of macromolecules that function together [goid 5575] [evidence ND ]	The process preceding formation of the peptide bond between the first two amino acids of a protein. This includes the formation of a complex of the ribosome, mRNA, and an initiation complex that contains the first aminoacyl-tRNA [goid 6413] [evidence IEA]; Any process specifically pertinent to the functioning of integrated living units: cells, tissues, organs, and organisms. A process is a collec…	Elemental activities, such as catalysis or binding, describing the actions of a gene product at the molecular level. A given gene product may exhibit one or more molecular functions [goid 3674] [evidence ND ]; Functions in the initiation of ribosome-mediated translation of mRNA into a polypeptide [goid 3743] [evidence IEA]	DRP; DRP1; SMAP-3	DRP; DRP1; SMAP-3
Homo sapiens	RefSeq	NM_004401.2	ILMN_6993	DFFA	NM_004401.2	NM_004401.2		1676	47132578	NM_004401.2	DFFA	NP_004392.1	ILMN_2385220	50224	A	1676	AGTAATTGGCAGTGACTATGGGCGCACTGCCTAACATTTAGCCCTGCCCC	1	-	10520915-10520964	1p36.22c	Homo sapiens DNA fragmentation factor, 45kDa, alpha polypeptide (DFFA), transcript variant 1, mRNA.	The living contents of a cell; the matter contained within (but not including) the plasma membrane, usually taken to exclude large vacuoles and masses of secretory or ingested material. In eukaryotes it includes the nucleus and cytoplasm [goid 5622] [evidence IEA]; A membrane-bounded organelle of eukaryotic cells in which chromosomes are housed and replicated. In most cells, the nucleus contains …	The cleavage of DNA during apoptosis, which usually occurs in two stages: cleavage into fragments of about 50 kbp followed by cleavage between nucleosomes to yield 200 bp fragments [goid 6309] [pmid 15572351] [evidence IDA]; A process that directly activates any of the steps required for cell death by apoptosis [goid 6917] [evidence IEA]; A series of reactions within the cell that occur as a resu…	[goid 4537] [pmid 9108473] [evidence TAS]; Interacting selectively with an identical protein or proteins [goid 42802] [pmid 17353931] [evidence IPI]	DFF-45; ICAD; DFF1	DFF-45; ICAD; DFF1
Homo sapiens	RefSeq	NM_004401.2	ILMN_164206	DFFA	NM_213566.1	NM_213566.1		1676	47132599	NM_213566.1	DFFA	NP_998731.1	ILMN_1667213	2750639	A	2540	CTACCCCCTGCCTTAGAGCACCTTCCAGAGAAGCTATTCCAGGTCTCAAC	1	-	10521406-10521455	1p36.22c	Homo sapiens DNA fragmentation factor, 45kDa, alpha polypeptide (DFFA), transcript variant 2, mRNA.	The living contents of a cell; the matter contained within (but not including) the plasma membrane, usually taken to exclude large vacuoles and masses of secretory or ingested material. In eukaryotes it includes the nucleus and cytoplasm [goid 5622] [evidence IEA]; A membrane-bounded organelle of eukaryotic cells in which chromosomes are housed and replicated. In most cells, the nucleus contains …	The cleavage of DNA during apoptosis, which usually occurs in two stages: cleavage into fragments of about 50 kbp followed by cleavage between nucleosomes to yield 200 bp fragments [goid 6309] [pmid 15572351] [evidence IDA]; A process that directly activates any of the steps required for cell death by apoptosis [goid 6917] [evidence IEA]; A series of reactions within the cell that occur as a resu…	[goid 4537] [pmid 9108473] [evidence TAS]; Interacting selectively with an identical protein or proteins [goid 42802] [pmid 17353931] [evidence IPI]	DFF-45; ICAD; DFF1	DFF-45; ICAD; DFF1
Homo sapiens	RefSeq	NM_213566.1	ILMN_164206	DFFA	NM_213566.1	NM_213566.1		1676	47132599	NM_213566.1	DFFA	NP_998731.1	ILMN_1805696	4390576	I	2174	AGGAGAGCAGCAGGAGAGGCGCACAGAAGGCCCAGTTCTCAGGGGTTTTT	1	-	10521772-10521821	1p36.22c	Homo sapiens DNA fragmentation factor, 45kDa, alpha polypeptide (DFFA), transcript variant 2, mRNA.	The living contents of a cell; the matter contained within (but not including) the plasma membrane, usually taken to exclude large vacuoles and masses of secretory or ingested material. In eukaryotes it includes the nucleus and cytoplasm [goid 5622] [evidence IEA]; A membrane-bounded organelle of eukaryotic cells in which chromosomes are housed and replicated. In most cells, the nucleus contains …	The cleavage of DNA during apoptosis, which usually occurs in two stages: cleavage into fragments of about 50 kbp followed by cleavage between nucleosomes to yield 200 bp fragments [goid 6309] [pmid 15572351] [evidence IDA]; A process that directly activates any of the steps required for cell death by apoptosis [goid 6917] [evidence IEA]; A series of reactions within the cell that occur as a resu…	[goid 4537] [pmid 9108473] [evidence TAS]; Interacting selectively with an identical protein or proteins [goid 42802] [pmid 17353931] [evidence IPI]	DFF-45; ICAD; DFF1	DFF-45; ICAD; DFF1
Homo sapiens	RefSeq	NM_176815.2	ILMN_29578	DHFRL1	NM_176815.2	NM_176815.2		200895	31341213	NM_176815.2	DHFRL1	NP_789785.1	ILMN_2078659	7570019	S	3460	GTGCTTTCCTCTGGAAAGAACAAGTCGCAGGACTGTTTTCATTGTAAGAC	3	-	95259702-95259751	3q11.2a	Homo sapiens dihydrofolate reductase-like 1 (DHFRL1), mRNA.		The chemical reactions and pathways resulting in the formation of glycine, aminoethanoic acid [goid 6545] [evidence IEA]; The chemical reactions and pathways resulting in the formation of nucleotides, any nucleoside that is esterified with (ortho)phosphate or an oligophosphate at any hydroxyl group on the glycose moiety; may be mono-, di- or triphosphate; this definition includes cyclic-nucleotid…	Catalysis of the reaction: 5,6,7,8-tetrahydrofolate + NADP+ = 7,8-dihydrofolate + NADPH + H+ [goid 4146] [evidence IEA]	FLJ16119; DHFRP4	FLJ16119; DHFRP4
Homo sapiens	RefSeq	NM_176815.2	ILMN_29578	DHFRL1	NM_176815.3	NM_176815.3		200895	142360382	NM_176815.3	DHFRL1	NP_789785.1	ILMN_1762426	2480768	S	2796	AAGCAAAAGGATGGCTTGAGCCCAAGAGTTCAGAGCAGCCTGGCCACCAT	3	-	95260366-95260415	3q11.2a	Homo sapiens dihydrofolate reductase-like 1 (DHFRL1), mRNA.		The chemical reactions and pathways resulting in the formation of glycine, aminoethanoic acid [goid 6545] [evidence IEA]; The chemical reactions and pathways resulting in the formation of nucleotides, any nucleoside that is esterified with (ortho)phosphate or an oligophosphate at any hydroxyl group on the glycose moiety; may be mono-, di- or triphosphate; this definition includes cyclic-nucleotid…	Catalysis of the reaction: 5,6,7,8-tetrahydrofolate + NADP+ = 7,8-dihydrofolate + NADPH + H+ [goid 4146] [evidence IEA]	FLJ16119; DHFRP4	FLJ16119; DHFRP4
Homo sapiens	RefSeq	NM_024902.2	ILMN_28329	DNAJC22	NM_024902.2	NM_024902.2		79962	24431938	NM_024902.2	DNAJC22	NP_079178.2	ILMN_1749636	7510544	S	1417	CCCGGAGGTGAAAAGAAACTTCCCCCTGAGGACTGACTCTTCCTAGCAGA	12	+	48031542-48031552:48031553-48031591	12q13.12b	Homo sapiens DnaJ (Hsp40) homolog, subfamily C, member 22 (DNAJC22), mRNA.	Double layer of lipid molecules that encloses all cells, and, in eukaryotes, many organelles; may be a single or double lipid bilayer; also includes associated proteins [goid 16020] [evidence IEA]; Penetrating at least one phospholipid bilayer of a membrane. May also refer to the state of being buried in the bilayer with no exposure outside the bilayer. When used to describe a protein, indicates …		Interacting selectvely with a heat shock protein, any protein synthesized or activated in response to heat shock [goid 31072] [evidence IEA]
Homo sapiens	RefSeq	NM_181706.3	ILMN_37314	DNAJC24	NM_181706.4	NM_181706.4		120526	89111950	NM_181706.4	DNAJC24	NP_859057.4	ILMN_1685930	5890300	S	2387	AGAACAAGAATTCAAAAGTGAGGTAGTCATCCAGGTTCCCCCTCCCACAA	11	+	31410118-31410167	11p13f	Homo sapiens DnaJ (Hsp40) homolog, subfamily C, member 24 (DNAJC24), mRNA.			Interacting selectively with zinc (Zn) ions [goid 8270] [evidence IEA]; Interacting selectvely with a heat shock protein, any protein synthesized or activated in response to heat shock [goid 31072] [evidence IEA]; Interacting selectively with any metal ion [goid 46872] [evidence IEA]	JJJ3; ZCSL3	Dph4
Homo sapiens	RefSeq	NM_032317.2	ILMN_30295	DNAJC30	NM_032317.2	NM_032317.2		84277	22538496	NM_032317.2	DNAJC30	NP_115693.2	ILMN_1771824	5390324	S	2223	TGAGTCACTGGACGTTGGCAGGGAGTTGGCTGTGAGATTGTAGGTGCTCA	7	-	73095509-73095558	7q11.23b	Homo sapiens DnaJ (Hsp40) homolog, subfamily C, member 30 (DNAJC30), mRNA.		The process of assisting in the covalent and noncovalent assembly of single chain polypeptides or multisubunit complexes into the correct tertiary structure [goid 6457] [evidence IEA]	Interacting selectvely with a heat shock protein, any protein synthesized or activated in response to heat shock [goid 31072] [evidence IEA]; Interacting selectively with an unfolded protein [goid 51082] [evidence IEA]	MGC12943	MGC12943
Homo sapiens	RefSeq	NM_032317.2	ILMN_30295	DNAJC30	NM_032317.2	NM_032317.2		84277	22538496	NM_032317.2	DNAJC30	NP_115693.2	ILMN_3246801	3440647	S	2083	GGTGGCTTGGTGTTCATGGTGGAGACTTGGTTCTTTACGCAGAGCAGGCT	7	-	73095649-73095698	7q11.23b	Homo sapiens DnaJ (Hsp40) homolog, subfamily C, member 30 (DNAJC30), mRNA.		The process of assisting in the covalent and noncovalent assembly of single chain polypeptides or multisubunit complexes into the correct tertiary structure [goid 6457] [evidence IEA]	Interacting selectvely with a heat shock protein, any protein synthesized or activated in response to heat shock [goid 31072] [evidence IEA]; Interacting selectively with an unfolded protein [goid 51082] [evidence IEA]	MGC12943	MGC12943
Homo sapiens	RefSeq	NM_018962.1	ILMN_164553	DSCR6	NM_018962.1	NM_018962.1		53820	9506556	NM_018962.1	DSCR6	NP_061835.1	ILMN_1709257	4180475	S	1961	TAGGGAGTAGAACCGTCTCTCTTCTTAGTTGGTGACTGTTTGGGGCCTGG	21	+	37313555-37313604	21q22.13a	Homo sapiens Down syndrome critical region gene 6 (DSCR6), mRNA.	A membrane-bounded organelle of eukaryotic cells in which chromosomes are housed and replicated. In most cells, the nucleus contains all of the cell's chromosomes except the organellar chromosomes, and is the site of RNA synthesis and processing. In some species, or in specialized cell types, RNA metabolism or DNA replication may be absent [goid 5634] [pmid 10814524] [evidence NAS]	Any process specifically pertinent to the functioning of integrated living units: cells, tissues, organs, and organisms. A process is a collection of molecular events with a defined beginning and end [goid 8150] [evidence ND ]	Interacting selectively with any protein or protein complex (a complex of two or more proteins that may include other nonprotein molecules) [goid 5515] [evidence ISS]	RIPPLY3	RIPPLY3
Homo sapiens	RefSeq	NM_152511.3	ILMN_9044	DUSP18	NM_152511.3	NM_152511.3		150290	51093844	NM_152511.3	DUSP18	NP_689724.3	ILMN_1734288	3870408	S	2186	ATGTGGACCCCTGGGAGCATCAGTGTCCTCATCTGTCCAATGACAGCCCT	22	-	31058256-31058305	22q12.2b	Homo sapiens dual specificity phosphatase 18 (DUSP18), mRNA.	A membrane-bounded organelle of eukaryotic cells in which chromosomes are housed and replicated. In most cells, the nucleus contains all of the cell's chromosomes except the organellar chromosomes, and is the site of RNA synthesis and processing. In some species, or in specialized cell types, RNA metabolism or DNA replication may be absent [goid 5634] [evidence IEA]; All of the contents of a cell…	The process of removing one or more phosphoric residues from a protein [goid 6470] [evidence IEA]	Catalysis of the reaction: protein tyrosine phosphate + H2O = protein tyrosine + phosphate [goid 4725] [evidence IEA]; Catalysis of the reaction: protein serine/threonine/tyrosine phosphate + H2O = protein serine/threonine/tyrosine + phosphate [goid 8138] [evidence IEA]; Catalysis of the hydrolysis of various bonds, e.g. C-O, C-N, C-C, phosphoric anhydride bonds, etc. Hydrolase is the systematic …	LMWDSP20; bK963H5.1; DUSP20; MGC32658; DSP18	bK963H5.1; DUSP20; MGC32658; DSP18; LMWDSP20
Homo sapiens	RefSeq	NM_018212.4	ILMN_13056	ENAH	NM_018212.4	NM_018212.4		55740	56549692	NM_018212.4	ENAH	NP_060682.2	ILMN_2370296	1740161	A	12238	GCACCCCATGAATGGGACTTTATAATCTGGAAGTGAGCCTAAGGTTGCGT	1	-	225675355-225675404	1q42.12b-q42.12c	Homo sapiens enabled homolog (Drosophila) (ENAH), transcript variant 2, mRNA.	All of the contents of a cell excluding the plasma membrane and nucleus, but including other subcellular structures [goid 5737] [evidence IEA]; Any of the various filamentous elements that form the internal framework of cells, and typically remain after treatment of the cells with mild detergent to remove membrane constituents and soluble components of the cytoplasm. The term embraces intermediat…	The directed movement of substances within a cell [goid 46907] [evidence IEA]	Interacting selectively with monomeric or multimeric forms of actin, including actin filaments [goid 3779] [evidence IEA]; Interacting selectively with a SH3 domain (Src homology 3) of a protein, small protein modules containing approximately 50 amino acid residues found in a great variety of intracellular or membrane-associated proteins [goid 17124] [evidence IEA]	NDPP1; MENA	NDPP1; MENA
Homo sapiens	RefSeq	NM_018212.4	ILMN_13056	ENAH	NM_018212.4	NM_018212.4		55740	56549692	NM_018212.4	ENAH	NP_060682.2	ILMN_1716552	3170132	A	12874	CTGGCCCTGTCACTGTGGTGGATCAGTGGACCTGCTGAAGTCACTGGACT	1	-	225674719-225674768	1q42.12b-q42.12c	Homo sapiens enabled homolog (Drosophila) (ENAH), transcript variant 2, mRNA.	All of the contents of a cell excluding the plasma membrane and nucleus, but including other subcellular structures [goid 5737] [evidence IEA]; Any of the various filamentous elements that form the internal framework of cells, and typically remain after treatment of the cells with mild detergent to remove membrane constituents and soluble components of the cytoplasm. The term embraces intermediat…	The directed movement of substances within a cell [goid 46907] [evidence IEA]	Interacting selectively with monomeric or multimeric forms of actin, including actin filaments [goid 3779] [evidence IEA]; Interacting selectively with a SH3 domain (Src homology 3) of a protein, small protein modules containing approximately 50 amino acid residues found in a great variety of intracellular or membrane-associated proteins [goid 17124] [evidence IEA]	NDPP1; MENA	NDPP1; MENA
Homo sapiens	RefSeq	NM_001008493.1	ILMN_163340	ENAH	NM_001008493.1	NM_001008493.1		55740	56549693	NM_001008493.1	ENAH	NP_001008493.1	ILMN_1727036	4040524	I	1997	ATTCTCCAAGGAAAAATCAGATTGTTTTTGACAACAGGTCCTATGATTCA	1	-	225692700-225692749	1q42.12b-q42.12c	Homo sapiens enabled homolog (Drosophila) (ENAH), transcript variant 1, mRNA.	All of the contents of a cell excluding the plasma membrane and nucleus, but including other subcellular structures [goid 5737] [evidence IEA]; Any of the various filamentous elements that form the internal framework of cells, and typically remain after treatment of the cells with mild detergent to remove membrane constituents and soluble components of the cytoplasm. The term embraces intermediat…	The directed movement of substances within a cell [goid 46907] [evidence IEA]	Interacting selectively with monomeric or multimeric forms of actin, including actin filaments [goid 3779] [evidence IEA]; Interacting selectively with a SH3 domain (Src homology 3) of a protein, small protein modules containing approximately 50 amino acid residues found in a great variety of intracellular or membrane-associated proteins [goid 17124] [evidence IEA]	NDPP1; MENA	NDPP1; MENA
Homo sapiens	RefSeq	NM_194312.1	ILMN_15609	ESPNL	NM_194312.1	NM_194312.1		339768	34916041	NM_194312.1	ESPNL	NP_919288.1	ILMN_2115862	70465	S	4521	GCTCCGGCTTCCTCCACTGCTGAAGACCCTGCTGTAGAGCTGAAGCTGAA	2	+	238706580-238706629	2q37.3b-q37.3c	Homo sapiens espin-like (ESPNL), mRNA.				FLJ42568; MGC99829	FLJ42568; MGC99829
Homo sapiens	RefSeq	NM_016946.3	ILMN_29770	F11R	NM_016946.3	NM_016946.3		50848	21464105	NM_016946.3	F11R	NP_058642.1	ILMN_2406532	50307	A	3319	GTGATGGGATTACAGATGTGAGCCACCGTGCCTAGCCAAGGATGAGATTT	1	-	159232886-159232935	1q23.3a	Homo sapiens F11 receptor (F11R), transcript variant 1, mRNA.	The membrane surrounding a cell that separates the cell from its external environment. It consists of a phospholipid bilayer and associated proteins [goid 5886] [evidence IEA]; A belt-like region of very close contact between the plasma membranes of adjacent cells so that the intercellular space is completely occluded. They occur in epithelia and brain endothelia [goid 5923] [evidence IEA]; Penet…	The immediate defensive reaction (by vertebrate tissue) to infection or injury caused by chemical or physical agents. The process is characterized by local vasodilation, extravasation of plasma into intercellular spaces and accumulation of white blood cells and macrophages [goid 6954] [pmid 10395639] [evidence TAS]; The attachment of a cell, either to another cell or to an underlying substrate su…	Interacting selectively with any protein or protein complex (a complex of two or more proteins that may include other nonprotein molecules) [goid 5515] [evidence IEA]	JAM; JAM-A; PAM-1; JAM1; JAM-1; JAMA; JCAM; KAT; CD321	JAM; JAM-A; PAM-1; JAM1; JAM-1; JAMA; JCAM; KAT; CD321
Homo sapiens	RefSeq	NM_144504.1	ILMN_6121	F11R	NM_144504.1	NM_144504.1		50848	21464112	NM_144504.1	F11R	NP_653087.1	ILMN_2342033	3850561	A	3695	CTAGCTTACAATGGACCTTTTGAACTGGAAAACACCTTGTCTGCATTCAC	1	-	159232655-159232704	1q23.3a	Homo sapiens F11 receptor (F11R), transcript variant 5, mRNA.	The membrane surrounding a cell that separates the cell from its external environment. It consists of a phospholipid bilayer and associated proteins [goid 5886] [evidence IEA]; A belt-like region of very close contact between the plasma membranes of adjacent cells so that the intercellular space is completely occluded. They occur in epithelia and brain endothelia [goid 5923] [evidence IEA]; Penet…	The immediate defensive reaction (by vertebrate tissue) to infection or injury caused by chemical or physical agents. The process is characterized by local vasodilation, extravasation of plasma into intercellular spaces and accumulation of white blood cells and macrophages [goid 6954] [pmid 10395639] [evidence TAS]; The attachment of a cell, either to another cell or to an underlying substrate su…	Interacting selectively with any protein or protein complex (a complex of two or more proteins that may include other nonprotein molecules) [goid 5515] [evidence IEA]	JAM; JAM-A; PAM-1; JAM1; JAM-1; JAMA; JCAM; KAT; CD321	JAM; JAM-A; PAM-1; JAM1; JAM-1; JAMA; JCAM; KAT; CD321
Homo sapiens	RefSeq	NM_144503.1	ILMN_178758	F11R	NM_144503.1	NM_144503.1		50848	21464110	NM_144503.1	F11R	NP_653086.1	ILMN_2270053	2850398	I	67	CGGAGTTTCGCTCTTGATGCCCAGCAGGCTAGAGTGCGATGGCGCGATTT	1	-	159259190-159259239	1q23.3a	Homo sapiens F11 receptor (F11R), transcript variant 4, mRNA.	The membrane surrounding a cell that separates the cell from its external environment. It consists of a phospholipid bilayer and associated proteins [goid 5886] [evidence IEA]; A belt-like region of very close contact between the plasma membranes of adjacent cells so that the intercellular space is completely occluded. They occur in epithelia and brain endothelia [goid 5923] [evidence IEA]; Penet…	The immediate defensive reaction (by vertebrate tissue) to infection or injury caused by chemical or physical agents. The process is characterized by local vasodilation, extravasation of plasma into intercellular spaces and accumulation of white blood cells and macrophages [goid 6954] [pmid 10395639] [evidence TAS]; The attachment of a cell, either to another cell or to an underlying substrate su…	Interacting selectively with any protein or protein complex (a complex of two or more proteins that may include other nonprotein molecules) [goid 5515] [evidence IEA]	JAM; JAM-A; PAM-1; JAM1; JAM-1; JAMA; JCAM; KAT; CD321	JAM; JAM-A; PAM-1; JAM1; JAM-1; JAMA; JCAM; KAT; CD321
Homo sapiens	RefSeq	NM_001035534.1	ILMN_8005	FAM129B	NM_001035534.1	NM_001035534.1		64855	79750823	NM_001035534.1	FAM129B	NP_001030611.1	ILMN_2294989	2640356	I	14	AGCTCCGGTCCCTTCCTTTTGGGGCTCTCACTCTGGAGGATGGGGTGGAT	9	-	130341205-130341216:130341217-130341254	9q34.11a	Homo sapiens family with sequence similarity 129, member B (FAM129B), transcript variant 2, mRNA.				OC58; MEG-3; FLJ13518; FLJ22298; RP11-356B19.6; bA356B19.6; FLJ22151; DKFZP434H0820; C9orf88	OC58; MEG-3; FLJ13518; FLJ22298; RP11-356B19.6; bA356B19.6; FLJ22151; DKFZP434H0820; C9orf88
Homo sapiens	RefSeq	NM_001035534.1	ILMN_8005	FAM129B	NM_001035534.1	NM_001035534.1		64855	79750823	NM_001035534.1	FAM129B	NP_001030611.1	ILMN_2408576	4070711	A	3521	CCTAGACCTGCTCCCCAGAGGAGGGGCCTTGACCCACAGGACGTGTGGTG	9	-	130267807-130267856	9q34.11a	Homo sapiens family with sequence similarity 129, member B (FAM129B), transcript variant 2, mRNA.				OC58; MEG-3; FLJ13518; FLJ22298; RP11-356B19.6; bA356B19.6; FLJ22151; DKFZP434H0820; C9orf88	OC58; MEG-3; FLJ13518; FLJ22298; RP11-356B19.6; bA356B19.6; FLJ22151; DKFZP434H0820; C9orf88
Homo sapiens	RefSeq	NM_022833.2	ILMN_183377	FAM129B	NM_022833.2	NM_022833.2		64855	51093862	NM_022833.2	FAM129B	NP_073744.2	ILMN_1661755	3180053	S	3814	CTTCCCTCTTGTCCCGAAGATCTGCGCCTCTAGTGCCTTTTGAGGGGTTC	9	-	130267703-130267752	9q34.11a	Homo sapiens family with sequence similarity 129, member B (FAM129B), transcript variant 1, mRNA.				OC58; MEG-3; FLJ13518; FLJ22298; RP11-356B19.6; bA356B19.6; FLJ22151; DKFZP434H0820; C9orf88	OC58; MEG-3; FLJ13518; FLJ22298; RP11-356B19.6; bA356B19.6; FLJ22151; DKFZP434H0820; C9orf88
Homo sapiens	RefSeq	NM_207368.1	ILMN_643	FAM195B	NM_207368.3	NM_207368.3		348262	147902674	NM_207368.3	FAM195B	NP_997251.2	ILMN_1733799	6480754	S	952	TTCAAGATGGCACCAGCTCTTTGGGCCTAGGATACTGCCGGGCCCCCCAA	17	-	79780517-79780566		Homo sapiens family with sequence similarity 195, member B (FAM195B), transcript variant 1, mRNA.				DKFZp686A17165; MGC133184
Homo sapiens	RefSeq	NM_014864.2	ILMN_9442	FAM20B	NM_014864.2	NM_014864.2		9917	41281529	NM_014864.2	FAM20B	NP_055679.1	ILMN_1811373	7650414	S	5612	CCCTTCAATTCCTCAAGTCTGGGTGGTGACAAGGTAGGGGCTAGGTACTG	1	+	177311991-177312040	1q25.2c	Homo sapiens family with sequence similarity 20, member B (FAM20B), mRNA.	The space external to the outermost structure of a cell. For cells without external protective or external encapsulating structures this refers to space outside of the plasma membrane. This term covers the host cell environment outside an intracellular parasite [goid 5576] [evidence IEA]
Homo sapiens	RefSeq	NM_015962.4	ILMN_3510	FCF1	NM_015962.4	NM_015962.4		51077	74229022	NM_015962.4	FCF1	NP_057046.1	ILMN_2189870	1990402	S	1910	TGAGGTCAGGAGTTGGAGATGAGCCTGGACAACATGGCAAAACCCCACCT	14	+	74272648-74272697	14q24.3a	Homo sapiens FCF1 small subunit (SSU) processome component homolog (S. cerevisiae) (FCF1), mRNA.	A membrane-bounded organelle of eukaryotic cells in which chromosomes are housed and replicated. In most cells, the nucleus contains all of the cell's chromosomes except the organellar chromosomes, and is the site of RNA synthesis and processing. In some species, or in specialized cell types, RNA metabolism or DNA replication may be absent [goid 5634] [evidence IEA]	Any process involved in the conversion of a primary ribosomal RNA (rRNA) transcript into one or more mature rRNA molecules [goid 6364] [evidence IEA]		C14orf111; MGC99629; Bka; CGI-35	C14orf111; MGC99629; Bka; CGI-35
Homo sapiens	RefSeq	NM_015962.4	ILMN_3510	FCF1	NM_015962.4	NM_015962.4		51077	74229022	NM_015962.4	FCF1	NP_057046.1	ILMN_2189869	60307	S	1764	TGCGTGCCACCACGTCCAGCCACTGATGCTGTTTTGCCACTGATGCTGTT	14	+	74272502-74272551	14q24.3a	Homo sapiens FCF1 small subunit (SSU) processome component homolog (S. cerevisiae) (FCF1), mRNA.	A membrane-bounded organelle of eukaryotic cells in which chromosomes are housed and replicated. In most cells, the nucleus contains all of the cell's chromosomes except the organellar chromosomes, and is the site of RNA synthesis and processing. In some species, or in specialized cell types, RNA metabolism or DNA replication may be absent [goid 5634] [evidence IEA]	Any process involved in the conversion of a primary ribosomal RNA (rRNA) transcript into one or more mature rRNA molecules [goid 6364] [evidence IEA]		C14orf111; MGC99629; Bka; CGI-35	C14orf111; MGC99629; Bka; CGI-35
Homo sapiens	RefSeq	NM_018029.3	ILMN_29061	FLJ10213	NM_018029.3	NM_018029.3		55096	40538805	NM_018029.3	FLJ10213	NP_060499.3	ILMN_2186877	3180324	S	1466	GCAACAGCGGCAAACTACTGGGCCAAGATGAGCAACCCCACATTTTTGGG	3	+	73112275-73112324	3p13b	Homo sapiens hypothetical protein FLJ10213 (FLJ10213), mRNA.			Interacting selectively with any protein or protein complex (a complex of two or more proteins that may include other nonprotein molecules) [goid 5515] [pmid 17353931] [evidence IPI]
Homo sapiens	RefSeq	NM_017939.1	ILMN_25953	FLJ20718	NM_017939.1	NM_017939.1		55027	8923644	NM_017939.1	FLJ20718	NP_060409.1	ILMN_1763663	5080746	I	2163	GATGAGATCTGTGTGGCATTTCTAGCGCTCTCTAAATTATGTCTCTGGCA	16	+	48697301-48697350	16q12.1c	Homo sapiens hypothetical protein FLJ20718 (FLJ20718), transcript variant 1, mRNA.
Homo sapiens	RefSeq	XM_941411.1	ILMN_138144	FLJ22222	XM_941411.1	XM_941411.1		79701	89043120	XM_941411.1	FLJ22222	XP_946504.1	ILMN_1665289	2480026	I	3946	TGCCCAAGAAGTGCTCGTGAACCTGATGAAAGTGTCGGGTGTGGCCGACG				17q25.3g	PREDICTED: Homo sapiens hypothetical protein FLJ22222 (FLJ22222), mRNA.
Homo sapiens	RefSeq	NM_182605.1	ILMN_172999	FLJ40448	NM_182605.1	NM_182605.1		339059	32699029	NM_182605.1	FLJ40448	NP_872411.1	ILMN_1764029	7550082	S	1771	AGGGAGCCCATGGGGAATGGACTATTCTTGCCACCCCTATCCATGGCAGG	16	+	87339291-87339340	16q24.3a	Homo sapiens hypothetical protein FLJ40448 (FLJ40448), mRNA.				MGC133175
Homo sapiens	RefSeq	XR_039972.1	ILMN_339359	FLJ40448	XR_039972.1	XR_039972.1		339059	169209556	XR_039972.1	FLJ40448		ILMN_3307134	6760463	A	635	AGCAACTCCTGCACCACCAGCCACGCCCGGCCACGAGAAAGTGCAGAACA				16q24.3a	PREDICTED: Homo sapiens hypothetical protein FLJ40448 (FLJ40448), miscRNA.
Homo sapiens	RefSeq	NM_024619.2	ILMN_14939	FN3KRP	NM_024619.2	NM_024619.2		79672	20149679	NM_024619.2	FN3KRP	NP_078895.2	ILMN_1652333	4010021	S	1577	GGTACATCCAGGAGTCTTCATTGCTTCTGTTATTACCCCGTCTCCTCTGC	17	+	78278957-78279006	17q25.3h	Homo sapiens fructosamine-3-kinase-related protein (FN3KRP), mRNA.			Catalysis of the transfer of a phosphate group, usually from ATP, to a substrate molecule [goid 16301] [evidence IEA]; Catalysis of the transfer of a group, e.g. a methyl group, glycosyl group, acyl group, phosphorus-containing, or other groups, from one compound (generally regarded as the donor) to another compound (generally regarded as the acceptor). Transferase is the systematic name for any …	FLJ12171	FLJ12171
Homo sapiens	RefSeq	NM_004472.1	ILMN_182299	FOXD1	NM_004472.2	NM_004472.2		2297	89903020	NM_004472.2	FOXD1	NP_004463.1	ILMN_1704418	3870500	S	1838	CGCCCTGTCCAGGCACTAGAGGCTCCCTTGACGTTTGGCAGATGAAAAAC	5	-	72778221-72778270	5q13.2c	Homo sapiens forkhead box D1 (FOXD1), mRNA.	A membrane-bounded organelle of eukaryotic cells in which chromosomes are housed and replicated. In most cells, the nucleus contains all of the cell's chromosomes except the organellar chromosomes, and is the site of RNA synthesis and processing. In some species, or in specialized cell types, RNA metabolism or DNA replication may be absent [goid 5634] [pmid 7957066] [evidence IC ]	The synthesis of either RNA on a template of DNA or DNA on a template of RNA [goid 6350] [evidence IEA]; Any process that modulates the frequency, rate or extent of DNA-dependent transcription [goid 6355] [evidence IEA]	The function of binding to a specific DNA sequence in order to modulate transcription. The transcription factor may or may not also interact selectively with a protein or macromolecular complex [goid 3700] [pmid 8702877] [evidence TAS]; The function of causing local conformational micropolymorphism of DNA in which the original B-DNA structure is only distorted but not extensively modified [goid 8…	FREAC4; FKHL8	FREAC4; FKHL8
Homo sapiens	RefSeq	NM_001037165.1	ILMN_183459	FOXK1	NM_001037165.1	NM_001037165.1		221937	82546823	NM_001037165.1	FOXK1	NP_001032242.1	ILMN_2082244	6860544	S	10765	GGATGTGAAGTTCTGGTCATGTCACCTTGCGTGTCTCACCCTGGAGGAGT	7	+	4776604-4776653	7p22.1d	Homo sapiens forkhead box K1 (FOXK1), mRNA.	A membrane-bounded organelle of eukaryotic cells in which chromosomes are housed and replicated. In most cells, the nucleus contains all of the cell's chromosomes except the organellar chromosomes, and is the site of RNA synthesis and processing. In some species, or in specialized cell types, RNA metabolism or DNA replication may be absent [goid 5634] [evidence IEA]	The synthesis of either RNA on a template of DNA or DNA on a template of RNA [goid 6350] [evidence IEA]; Any process that modulates the frequency, rate or extent of transcription from an RNA polymerase II promoter [goid 6357] [evidence IEA]; The biological process whose specific outcome is the progression of a multicellular organism over time from an initial condition (e.g. a zygote or a young ad…	The function of binding to a specific DNA sequence in order to modulate transcription. The transcription factor may or may not also interact selectively with a protein or macromolecular complex [goid 3700] [evidence IEA]; Interacting selectively with any protein or protein complex (a complex of two or more proteins that may include other nonprotein molecules) [goid 5515] [evidence IEA]; Any trans…	FLJ14977; FOXK1L	FLJ14977; FOXK1L
Homo sapiens	RefSeq	XM_942582.1	ILMN_183459	FOXK1	NM_001037165.1	NM_001037165.1		221937	82546823	NM_001037165.1	FOXK1	NP_001032242.1	ILMN_1812893	6380168	I	2104	AGAGCCCGAGGTCAAAAGGTCCCGGGTGGAGGAGCCCAGTGGGGCTGTAA	7	+	4765580-4765629	7p22.1d	Homo sapiens forkhead box K1 (FOXK1), mRNA.	A membrane-bounded organelle of eukaryotic cells in which chromosomes are housed and replicated. In most cells, the nucleus contains all of the cell's chromosomes except the organellar chromosomes, and is the site of RNA synthesis and processing. In some species, or in specialized cell types, RNA metabolism or DNA replication may be absent [goid 5634] [evidence IEA]	The synthesis of either RNA on a template of DNA or DNA on a template of RNA [goid 6350] [evidence IEA]; Any process that modulates the frequency, rate or extent of transcription from an RNA polymerase II promoter [goid 6357] [evidence IEA]; The biological process whose specific outcome is the progression of a multicellular organism over time from an initial condition (e.g. a zygote or a young ad…	The function of binding to a specific DNA sequence in order to modulate transcription. The transcription factor may or may not also interact selectively with a protein or macromolecular complex [goid 3700] [evidence IEA]; Interacting selectively with any protein or protein complex (a complex of two or more proteins that may include other nonprotein molecules) [goid 5515] [evidence IEA]; Any trans…	FLJ14977; FOXK1L
Homo sapiens	RefSeq	NM_024955.4	ILMN_165686	FOXRED2	NM_024955.4	NM_024955.4		80020	34303916	NM_024955.4	FOXRED2	NP_079231.3	ILMN_2130635	160181	S	3870	GCCTAGGTGACAAAGCAAGACCCACAGTAAAGCCCCCACACCCCATCTCA	22	-	35214248-35214297	22q12.3d	Homo sapiens FAD-dependent oxidoreductase domain containing 2 (FOXRED2), mRNA.		The process of removal or addition of one or more electrons with or without the concomitant removal or addition of a proton or protons [goid 55114] [evidence IEA]	Any molecular entity that serves as an electron acceptor and electron donor in an electron transport system [goid 9055] [evidence IEA]; Catalysis of an oxidation-reduction (redox) reaction, a reversible chemical reaction in which the oxidation state of an atom or atoms within a molecule is altered. One substrate acts as a hydrogen or electron donor and becomes oxidized, while the other acts as hy…	FLJ33734; FLJ23322	FLJ33734; FLJ23322
Homo sapiens	RefSeq	NM_024955.4	ILMN_165686	FOXRED2	NM_024955.4	NM_024955.4		80020	34303916	NM_024955.4	FOXRED2	NP_079231.3	ILMN_1772957	6180487	S	3137	GTTCCTAGTCTCTTCTTCATTGCCCTTCCTCACCAGCAATCTGCACTTTC	22	-	35214981-35215030	22q12.3d	Homo sapiens FAD-dependent oxidoreductase domain containing 2 (FOXRED2), mRNA.		The process of removal or addition of one or more electrons with or without the concomitant removal or addition of a proton or protons [goid 55114] [evidence IEA]	Any molecular entity that serves as an electron acceptor and electron donor in an electron transport system [goid 9055] [evidence IEA]; Catalysis of an oxidation-reduction (redox) reaction, a reversible chemical reaction in which the oxidation state of an atom or atoms within a molecule is altered. One substrate acts as a hydrogen or electron donor and becomes oxidized, while the other acts as hy…	FLJ33734; FLJ23322
Homo sapiens	RefSeq	NM_003934.1	ILMN_174872	FUBP3	NM_003934.1	NM_003934.1		8939	100816391	NM_003934.1	FUBP3	NP_003925.1	ILMN_2353033	2370494	A	2483	GTGCTCGTGTGTTTAGCCTACGTTTTTCTCATGCCTCCATTACCAGTTGC	9	+	132502886-132502935	9q34.11e-q34.12a	Homo sapiens far upstream element (FUSE) binding protein 3 (FUBP3), mRNA. XM_945904 XM_945906 XM_945907	A membrane-bounded organelle of eukaryotic cells in which chromosomes are housed and replicated. In most cells, the nucleus contains all of the cell's chromosomes except the organellar chromosomes, and is the site of RNA synthesis and processing. In some species, or in specialized cell types, RNA metabolism or DNA replication may be absent [goid 5634] [pmid 8940189] [evidence NAS]	The synthesis of either RNA on a template of DNA or DNA on a template of RNA [goid 6350] [pmid 8940189] [evidence IDA]; Any process that modulates the frequency, rate or extent of DNA-dependent transcription [goid 6355] [evidence IEA]	Interacting selectively with DNA (deoxyribonucleic acid) [goid 3677] [evidence IEA]; Interacting selectively with an RNA molecule or a portion thereof [goid 3723] [evidence IEA]; Any transcription regulator activity required for initiation or upregulation of transcription [goid 16563] [pmid 8940189] [evidence IDA]	FBP3	FBP3
Homo sapiens	RefSeq	XM_938159.1	ILMN_171596	FUBP3	XM_001128545.1	XM_001128545.1		8939	113421226	XM_001128545.1	FUBP3	XP_001128545.1	ILMN_1792190	7570088	I	260	AGACCCACGGCTGCCTGGGCGACTTTCCTTTTCCGGCTACGGGTCCCCAA				9q34.11e-q34.12a	PREDICTED: Homo sapiens far upstream element (FUSE) binding protein 3 (FUBP3), mRNA.	A membrane-bounded organelle of eukaryotic cells in which chromosomes are housed and replicated. In most cells, the nucleus contains all of the cell's chromosomes except the organellar chromosomes, and is the site of RNA synthesis and processing. In some species, or in specialized cell types, RNA metabolism or DNA replication may be absent [goid 5634] [pmid 8940189] [evidence NAS]	The synthesis of either RNA on a template of DNA or DNA on a template of RNA [goid 6350] [pmid 8940189] [evidence IDA]; Any process that modulates the frequency, rate or extent of DNA-dependent transcription [goid 6355] [evidence IEA]	Interacting selectively with DNA (deoxyribonucleic acid) [goid 3677] [evidence IEA]; Interacting selectively with an RNA molecule or a portion thereof [goid 3723] [evidence IEA]; Any transcription regulator activity required for initiation or upregulation of transcription [goid 16563] [pmid 8940189] [evidence IDA]
Homo sapiens	RefSeq	NM_182569.1	ILMN_172818	GDPD1	NM_182569.1	NM_182569.1		284161	32698961	NM_182569.1	GDPD1	NP_872375.1	ILMN_2106265	4780403	S	1516	AGACTATTGGATACATTTGGCATTGGGCTGAGTGTGGTGGCTCATGCCTG	17	+	54706350-54706399	17q22d	Homo sapiens glycerophosphodiester phosphodiesterase domain containing 1 (GDPD1), mRNA.	Double layer of lipid molecules that encloses all cells, and, in eukaryotes, many organelles; may be a single or double lipid bilayer; also includes associated proteins [goid 16020] [evidence IEA]; Penetrating at least one phospholipid bilayer of a membrane. May also refer to the state of being buried in the bilayer with no exposure outside the bilayer. When used to describe a protein, indicates …	The chemical reactions and pathways involving glycerol, 1,2,3-propanetriol, a sweet, hygroscopic, viscous liquid, widely distributed in nature as a constituent of many lipids [goid 6071] [evidence IEA]; The chemical reactions and pathways involving lipids, compounds soluble in an organic solvent but not, or sparingly, in an aqueous solvent. Includes fatty acids; neutral fats, other fatty-acid est…	Catalysis of the reaction: a glycerophosphodiester + H2O = an alcohol + sn-glycerol 3-phosphate [goid 8889] [evidence IEA]; Catalysis of the hydrolysis of various bonds, e.g. C-O, C-N, C-C, phosphoric anhydride bonds, etc. Hydrolase is the systematic name for any enzyme of EC class 3 [goid 16787] [evidence IEA]	FLJ27503; UGPQ; FLJ37451; MGC35046; GDE4	FLJ27503; UGPQ; FLJ37451; MGC35046; GDE4
Homo sapiens	RefSeq	NM_182569.1	ILMN_16511	GDPD1	NM_182569.2	NM_182569.2		284161	142362000	NM_182569.2	GDPD1	NP_872375.1	ILMN_1729599	4280634	S	1007	TGATTTGGGAGCAACTGGGGTGATGACAGACTATCCAACAAAGCTTAGGG	17	+	54705841-54705890	17q22d	Homo sapiens glycerophosphodiester phosphodiesterase domain containing 1 (GDPD1), mRNA.	Double layer of lipid molecules that encloses all cells, and, in eukaryotes, many organelles; may be a single or double lipid bilayer; also includes associated proteins [goid 16020] [evidence IEA]; Penetrating at least one phospholipid bilayer of a membrane. May also refer to the state of being buried in the bilayer with no exposure outside the bilayer. When used to describe a protein, indicates …	The chemical reactions and pathways involving glycerol, 1,2,3-propanetriol, a sweet, hygroscopic, viscous liquid, widely distributed in nature as a constituent of many lipids [goid 6071] [evidence IEA]; The chemical reactions and pathways involving lipids, compounds soluble in an organic solvent but not, or sparingly, in an aqueous solvent. Includes fatty acids; neutral fats, other fatty-acid est…	Catalysis of the reaction: a glycerophosphodiester + H2O = an alcohol + sn-glycerol 3-phosphate [goid 8889] [evidence IEA]; Catalysis of the hydrolysis of various bonds, e.g. C-O, C-N, C-C, phosphoric anhydride bonds, etc. Hydrolase is the systematic name for any enzyme of EC class 3 [goid 16787] [evidence IEA]	FLJ27503; UGPQ; FLJ37451; MGC35046; GDE4	UGPQ; FLJ37451; MGC35046
Homo sapiens	RefSeq	NM_032336.1	ILMN_23894	GINS4	NM_032336.1	NM_032336.1		84296	14150121	NM_032336.1	GINS4	NP_115712.1	ILMN_1807501	3060433	S	752	CAGATGAGCAGAGGGACTACGTGATTGACCTGGAGAAGGGCTCACAGCAC	8	+	41518563-41518575:41518667-41518703	8p11.21b	Homo sapiens GINS complex subunit 4 (Sld5 homolog) (GINS4), mRNA.	A membrane-bounded organelle of eukaryotic cells in which chromosomes are housed and replicated. In most cells, the nucleus contains all of the cell's chromosomes except the organellar chromosomes, and is the site of RNA synthesis and processing. In some species, or in specialized cell types, RNA metabolism or DNA replication may be absent [goid 5634] [evidence IEA]; All of the contents of a cell…	The process whereby new strands of DNA are synthesized. The template for replication can either be an existing DNA molecule or RNA [goid 6260] [evidence IEA]	Interacting selectively with any protein or protein complex (a complex of two or more proteins that may include other nonprotein molecules) [goid 5515] [evidence IEA]	MGC14799; SLD5	MGC14799; SLD5
Homo sapiens	RefSeq	NM_022343.2	ILMN_12810	GLIPR2	NM_022343.2	NM_022343.2		152007	22095361	NM_022343.2	GLIPR2	NP_071738.1	ILMN_1652631	830278	S	1778	GCAGCTCCTGAAGGTCTGTGTTGCACTGTCACCAGTCTCAAGCTATGCCT	9	+	36153460-36153509	9p13.3a	Homo sapiens GLI pathogenesis-related 2 (GLIPR2), mRNA.	The lipid bilayer surrounding any of the compartments of the Golgi apparatus [goid 139] [evidence IEA]; The space external to the outermost structure of a cell. For cells without external protective or external encapsulating structures this refers to space outside of the plasma membrane. This term covers the host cell environment outside an intracellular parasite [goid 5576] [evidence IEA]; A com…			GLIPR2; GAPR-1	GLIPR2; GAPR-1
Homo sapiens	RefSeq	NM_005476.3	ILMN_29772	GNE	NM_005476.3	NM_005476.3		10020	38788307	NM_005476.3	GNE	NP_005467.1	ILMN_1729417	6060209	S	3459	CTGGGAAGGGACATCTGTTCTTTGGTGTAATCTCTCATGGTGAAATCTGC	9	-	36204674-36204723	9p13.3a	Homo sapiens glucosamine (UDP-N-acetyl)-2-epimerase/N-acetylmannosamine kinase (GNE), mRNA.	All of the contents of a cell excluding the plasma membrane and nucleus, but including other subcellular structures [goid 5737] [pmid 9305888] [evidence TAS]; Any of the various filamentous elements that form the internal framework of cells, and typically remain after treatment of the cells with mild detergent to remove membrane constituents and soluble components of the cytoplasm. The term embra…	The chemical reactions and pathways involving UDP-N-acetylglucosamine, a substance composed of N-acetylglucosamine, a common structural unit of oligosaccharides, in glycosidic linkage with uridine diphosphate [goid 6047] [evidence IEA]; The chemical reactions and pathways involving N-acetylneuraminate, the anion of 5-(acetylamino)-3,5-dideoxy-D-glycero-D-galacto-non-3-ulosonic acid [goid 6054] [p…	Interacting selectively with a nucleotide, any compound consisting of a nucleoside that is esterified with (ortho)phosphate or an oligophosphate at any hydroxyl group on the ribose or deoxyribose moiety [goid 166] [evidence IEA]; Interacting selectively with ATP, adenosine 5'-triphosphate, a universally important coenzyme and enzyme regulator [goid 5524] [evidence IEA]; Catalysis of the reaction:…	NM; IBM2; Uae1; DMRV; GLCNE	GLCNE; NM; IBM2; Uae1; DMRV
Homo sapiens	RefSeq	NM_019067.4	ILMN_181682	GNL3L	NM_019067.4	NM_019067.4		54552	92087051	NM_019067.4	GNL3L	NP_061940.1	ILMN_3251251	7610408	S	6286	GCTGGGATTATAGGCATGAACCACCGTGTCCGGCCATATATTTTCGTCTT	X	+	54590768-54590817	Xp11.22a	Homo sapiens guanine nucleotide binding protein-like 3 (nucleolar)-like (GNL3L), mRNA.	The living contents of a cell; the matter contained within (but not including) the plasma membrane, usually taken to exclude large vacuoles and masses of secretory or ingested material. In eukaryotes it includes the nucleus and cytoplasm [goid 5622] [evidence IEA]; A membrane-bounded organelle of eukaryotic cells in which chromosomes are housed and replicated. In most cells, the nucleus contains …	The hydrolysis of a peptide bond or bonds within a protein [goid 6508] [evidence IEA]; The process of the formation of the constituents of the ribosome subunits, their assembly, and their transport to the sites of protein synthesis [goid 42254] [evidence IEA]; The hydrolysis of a peptide bond or bonds within a protein [goid 6508] [evidence IEA]	Interacting selectively with a nucleotide, any compound consisting of a nucleoside that is esterified with (ortho)phosphate or an oligophosphate at any hydroxyl group on the ribose or deoxyribose moiety [goid 166] [evidence IEA]; Interacting selectively with GTP, guanosine triphosphate [goid 5525] [evidence IEA]; Catalysis of the hydrolysis of peptide bonds in a polypeptide chain by a catalytic m…	RP11-353K22.1; FLJ10613	RP11-353K22.1; FLJ10613
Homo sapiens	RefSeq	NM_019067.3	ILMN_181682	GNL3L	NM_019067.4	NM_019067.4		54552	92087051	NM_019067.4	GNL3L	NP_061940.1	ILMN_1708414	5900746	S	3831	CCAAGCCCTGGAGACCCATTACCACCGTTAACCCTCAATACAGCTCTGCT	X	+	54588313-54588362	Xp11.22a	Homo sapiens guanine nucleotide binding protein-like 3 (nucleolar)-like (GNL3L), mRNA.	The living contents of a cell; the matter contained within (but not including) the plasma membrane, usually taken to exclude large vacuoles and masses of secretory or ingested material. In eukaryotes it includes the nucleus and cytoplasm [goid 5622] [evidence IEA]; A membrane-bounded organelle of eukaryotic cells in which chromosomes are housed and replicated. In most cells, the nucleus contains …	The hydrolysis of a peptide bond or bonds within a protein [goid 6508] [evidence IEA]; The process of the formation of the constituents of the ribosome subunits, their assembly, and their transport to the sites of protein synthesis [goid 42254] [evidence IEA]; The hydrolysis of a peptide bond or bonds within a protein [goid 6508] [evidence IEA]	Interacting selectively with a nucleotide, any compound consisting of a nucleoside that is esterified with (ortho)phosphate or an oligophosphate at any hydroxyl group on the ribose or deoxyribose moiety [goid 166] [evidence IEA]; Interacting selectively with GTP, guanosine triphosphate [goid 5525] [evidence IEA]; Catalysis of the hydrolysis of peptide bonds in a polypeptide chain by a catalytic m…	RP11-353K22.1; FLJ10613	RP11-353K22.1; FLJ10613
Homo sapiens	RefSeq	NM_198066.2	ILMN_9815	GNPNAT1	NM_198066.2	NM_198066.2		64841	41584203	NM_198066.2	GNPNAT1	NP_932332.1	ILMN_1686235	6330739	S	3721	GGTGATCTTAGATTTGATGAAGCACAGTATGCAGGTAGGCCTAATGGGGG	14	-	52311815-52311864	14q22.2a	Homo sapiens glucosamine-phosphate N-acetyltransferase 1 (GNPNAT1), mRNA.	The lipid bilayer surrounding any of the compartments of the Golgi apparatus [goid 139] [evidence IEA]; A prelysosomal endocytic organelle differentiated from early endosomes by lower lumenal pH and different protein composition. Late endosomes are more spherical than early endosomes and are mostly juxtanuclear, being concentrated near the microtubule organizing center [goid 5770] [evidence IEA];…	The chemical reactions and pathways, including anabolism and catabolism, by which living organisms transform chemical substances. Metabolic processes typically transform small molecules, but also include macromolecular processes such as DNA repair and replication, and protein synthesis and degradation [goid 8152] [evidence IEA]	Catalysis of the reaction: acetyl-CoA + D-glucosamine 6-phosphate = CoA + N-acetyl-D-glucosamine 6-phosphate [goid 4343] [evidence IEA]; Catalysis of the generalized reaction: acyl-carrier + reactant = acyl-reactant + carrier [goid 8415] [evidence IEA]; Catalysis of the transfer of a group, e.g. a methyl group, glycosyl group, acyl group, phosphorus-containing, or other groups, from one compound …	Gpnat1; GNPNAT; FLJ10607	Gpnat1; GNPNAT; FLJ10607
Homo sapiens	RefSeq	NM_000839.2	ILMN_14214	GRM2	NM_000839.2	NM_000839.2		2912	66529099	NM_000839.2	GRM2	NP_000830.2	ILMN_1693604	4230673	S	3074	GGGCTGCCCCTCCCCCTGCACAGTAGTTTGTCCTGTGGTTTATTTTGTAT	3	+	51727587-51727636	3p21.1e	Homo sapiens glutamate receptor, metabotropic 2 (GRM2), mRNA.	The membrane surrounding a cell that separates the cell from its external environment. It consists of a phospholipid bilayer and associated proteins [goid 5886] [evidence IEA]; Penetrating at least one phospholipid bilayer of a plasma membrane. May also refer to the state of being buried in the bilayer with no exposure outside the bilayer [goid 5887] [pmid 7620613] [evidence TAS]	The cascade of processes by which a signal interacts with a receptor, causing a change in the level or activity of a second messenger or other downstream target, and ultimately effecting a change in the functioning of the cell [goid 7165] [evidence IEA]; The series of molecular signals generated as a consequence of a G-protein coupled receptor binding to its physiological ligand [goid 7186] [evid…	Combining with an extracellular or intracellular messenger to initiate a change in cell activity [goid 4872] [evidence IEA]	mGlu2; GPRC1B; MGLUR2; GLUR2	mGlu2; GPRC1B; MGLUR2; GLUR2
Homo sapiens	RefSeq	NM_178171.2	ILMN_173143	GSDM1	NM_178171.2	NM_178171.2		284110	31342342	NM_178171.2	GSDM1	NP_835465.1	ILMN_2115974	3130347	S	1972	GCGTGAGCCACCGTGCCCGGCCTGTGCTTAAATATTCTAGGAGTAGAAGC	17	+	35387353-35387402	17q12c	Homo sapiens gasdermin 1 (GSDM1), mRNA.				FLJ39120; GSDM; MGC129596; FKSG9	FLJ39120; GSDM; MGC129596; FKSG9
Homo sapiens	RefSeq	NM_001080393.1	ILMN_168010	GXYLT2	NM_001080393.1	NM_001080393.1		727936	122937186	NM_001080393.1	GXYLT2	NP_001073862.1	ILMN_2085844	1450437	S	274	AGGAGGCCTGGAGAACCCAGGAGTTTCCAAGCTGTGCTGCCACCCGAGCT	3	+	72937658-72937659:72957518-72957565	3p13b	Homo sapiens glucoside xylosyltransferase 2 (GXYLT2), mRNA.
Homo sapiens	RefSeq	NM_138635.2	ILMN_29030	H2AFV	NM_138635.3	NM_138635.3		94239	149999597	NM_138635.3	H2AFV	NP_619541.1	ILMN_1706784	3460193	I	581	GCTGAACCAAGGAACTGCCCGAATGTGCTGAACAAGGACATTTGCTTCTC	7	-	44869612-44869661	7p13c	Homo sapiens H2A histone family, member V (H2AFV), transcript variant 2, mRNA.	A complex comprised of DNA wound around a multisubunit core and associated proteins, which forms the primary packing unit of DNA into higher order structures [goid 786] [evidence IEA]; A membrane-bounded organelle of eukaryotic cells in which chromosomes are housed and replicated. In most cells, the nucleus contains all of the cell's chromosomes except the organellar chromosomes, and is the site …	The aggregation, arrangement and bonding together of a nucleosome, the beadlike structural units of eukaryotic chromatin composed of histones and DNA [goid 6334] [evidence IEA]; The aggregation, arrangement and bonding together of a nucleosome, the beadlike structural units of eukaryotic chromatin composed of histones and DNA [goid 6334] [evidence IEA]; The aggregation, arrangement and bonding to…	Interacting selectively with DNA (deoxyribonucleic acid) [goid 3677] [evidence IEA]; Interacting selectively with DNA (deoxyribonucleic acid) [goid 3677] [evidence IEA]; Interacting selectively with DNA (deoxyribonucleic acid) [goid 3677] [evidence IEA]; Interacting selectively with DNA (deoxyribonucleic acid) [goid 3677] [evidence IEA]; Interacting selectively with DNA (deoxyribonucleic acid) [g…	MGC1947; H2AV; MGC10831; FLJ26479; MGC10170	MGC1947; H2AV; MGC10831; FLJ26479; MGC10170
Homo sapiens	RefSeq	NM_182922.1	ILMN_42573	HEATR3	NM_182922.2	NM_182922.2		55027	90819240	NM_182922.2	HEATR3	NP_891552.1	ILMN_1808219	4850440	A	1934	CCACCAAAGATCCTTCCCTTGTGGTAGCAGGAGAAGCTTTGGATGCCCTC	16	+	48693699-48693748	16q12.1c	Homo sapiens HEAT repeat containing 3 (HEATR3), mRNA.			The selective, often stoichiometric, interaction of a molecule with one or more specific sites on another molecule [goid 5488] [evidence IEA]	FLJ20718
Homo sapiens	RefSeq	NM_182922.1	ILMN_42573	HEATR3	NM_182922.2	NM_182922.2		55027	90819240	NM_182922.2	HEATR3	NP_891552.1	ILMN_1666082	5570338	I	2316	TCTGTACATTCTGTAAAAACTTCAAAACCTGGCCAGGCATGGTGGCTCAC	16	+	48696584-48696633	16q12.1c	Homo sapiens HEAT repeat containing 3 (HEATR3), mRNA.			The selective, often stoichiometric, interaction of a molecule with one or more specific sites on another molecule [goid 5488] [evidence IEA]	FLJ20718
Homo sapiens	RefSeq	NM_018645.3	ILMN_4854	HES6	NM_018645.3	NM_018645.3		55502	34147684	NM_018645.3	HES6	NP_061115.2	ILMN_1694268	610201	S	1233	GCTGCACTGCCCAGAGCTGTGATGCTCTGTACATCTTGTTTGTAGCACAC	2	-	238811723-238811772	2q37.3c	Homo sapiens hairy and enhancer of split 6 (Drosophila) (HES6), mRNA.	A membrane-bounded organelle of eukaryotic cells in which chromosomes are housed and replicated. In most cells, the nucleus contains all of the cell's chromosomes except the organellar chromosomes, and is the site of RNA synthesis and processing. In some species, or in specialized cell types, RNA metabolism or DNA replication may be absent [goid 5634] [evidence IEA]; Any complex, distinct from RN…	Any process that modulates the frequency, rate or extent of transcription from an RNA polymerase II promoter [goid 6357] [evidence IEA]; The biological process whose specific outcome is the progression of a multicellular organism over time from an initial condition (e.g. a zygote or a young adult) to a later condition (e.g. a multicellular animal or an aged adult) [goid 7275] [evidence IEA]; The …	The function of binding to a specific DNA sequence in order to modulate transcription. The transcription factor may or may not also interact selectively with a protein or macromolecular complex [goid 3700] [pmid 10851137] [evidence TAS]; The function that links a sequence-specific transcription factor to the core RNA polymerase II complex but does not bind DNA itself [goid 3712] [pmid 10851137] […
Homo sapiens	RefSeq	NM_015094.1	ILMN_165154	HIC2	NM_015094.2	NM_015094.2		23119	139394598	NM_015094.2	HIC2	NP_055909.2	ILMN_1652762	5820672	S	6578	CTCCTGTACTGGCCACCGCCGCTGTCACTTGTCACATTGAGTTCATGTCC	22	+	20135532-20135581	22q11.21f	Homo sapiens hypermethylated in cancer 2 (HIC2), mRNA.	The living contents of a cell; the matter contained within (but not including) the plasma membrane, usually taken to exclude large vacuoles and masses of secretory or ingested material. In eukaryotes it includes the nucleus and cytoplasm [goid 5622] [evidence IEA]; A membrane-bounded organelle of eukaryotic cells in which chromosomes are housed and replicated. In most cells, the nucleus contains …	The synthesis of either RNA on a template of DNA or DNA on a template of RNA [goid 6350] [evidence IEA]; Any process that stops, prevents or reduces the frequency, rate or extent of DNA-dependent transcription [goid 45892] [pmid 11554746] [evidence NAS]	Interacting selectively with DNA (deoxyribonucleic acid) [goid 3677] [pmid 11554746] [evidence NAS]; Interacting selectively with a protein C-terminus, the end of any peptide chain at which the 1-carboxy function of a constituent amino acid is not attached in peptide linkage to another amino-acid residue [goid 8022] [pmid 12052894] [evidence IPI]; Interacting selectively with zinc (Zn) ions [goid…	KIAA1020; ZBTB30; HRG22	KIAA1020; ZBTB30; HRG22
Homo sapiens	RefSeq	NM_002119.3	ILMN_27857	HLA-DOA	NM_002119.3	NM_002119.3		3111	62912477	NM_002119.3	HLA-DOA	NP_002110.1	ILMN_1659075	4200452	S	3188	GGCCAAACTTGGAGCAGGTGTCCATCCCAGCCCTGTGTAGTTAGAGCAGG	6	-	33080184-33080233	6p21.32a	Homo sapiens major histocompatibility complex, class II, DO alpha (HLA-DOA), mRNA.	The membrane surrounding a cell that separates the cell from its external environment. It consists of a phospholipid bilayer and associated proteins [goid 5886] [pmid 11827988] [evidence EXP]; The membrane surrounding a cell that separates the cell from its external environment. It consists of a phospholipid bilayer and associated proteins [goid 5886] [pmid 17652306] [evidence EXP]; The membrane …	The process by which an antigen-presenting cell expresses antigen (peptide or polysaccharide) on its cell surface in association with an MHC class II protein complex [goid 2504] [evidence IEA]; Any immune system process that functions in the calibrated response of an organism to a potential internal or invasive threat [goid 6955] [evidence IEA]; The process by which an antigen-presenting cell exp…	Combining with an MHC class II protein complex to initiate a change in cellular activity [goid 32395] [pmid 3000765] [evidence TAS]	HLA-DNA; HLADZ; HLA-DZA	HLA-DNA; HLADZ; HLA-DZA
Homo sapiens	RefSeq	NM_000522.2	ILMN_457	HOXA13	NM_000522.3	NM_000522.3		3209	84452162	NM_000522.3	HOXA13	NP_000513.2	ILMN_1731349	3450189	S	1823	CCAACCAGCTGAACCTTTCAGGCTACAAGAGAACCCGGGTCGGTAATGTC				7p15.2a	Homo sapiens homeobox A13 (HOXA13), mRNA.	A membrane-bounded organelle of eukaryotic cells in which chromosomes are housed and replicated. In most cells, the nucleus contains all of the cell's chromosomes except the organellar chromosomes, and is the site of RNA synthesis and processing. In some species, or in specialized cell types, RNA metabolism or DNA replication may be absent [goid 5634] [evidence IEA]	The process whose specific outcome is the progression of the skeleton over time, from its formation to the mature structure. The skeleton is the bony framework of the body in vertebrates (endoskeleton) or the hard outer envelope of insects (exoskeleton or dermoskeleton) [goid 1501] [pmid 9020844] [evidence TAS]; Any process that modulates the frequency, rate or extent of DNA-dependent transcripti…	The function of binding to a specific DNA sequence in order to modulate transcription. The transcription factor may or may not also interact selectively with a protein or macromolecular complex [goid 3700] [evidence IEA]; Interacting selectively with any protein or protein complex (a complex of two or more proteins that may include other nonprotein molecules) [goid 5515] [evidence IEA]; Interacti…	HOX1J; HOX1	HOX1J; HOX1
Homo sapiens	Unigene	Hs.105791	ILMN_74938	HS.105791	Hs.105791		Hs.105791		39795805	BC064139			ILMN_1840316	6100446	S	1360	CTACACCCACATCCATTGTCACTTTTTGTCTATCACCTGGGCTTCAAGGC	1	-	85391021-85391070		Homo sapiens cDNA clone IMAGE:6186815, partial cds
Homo sapiens	Unigene	Hs.121070	ILMN_75692	HS.121070	Hs.121070		Hs.121070		31673964	BX476711			ILMN_1903077	3460114	S	294	GGCTCAAGGGGAAACCTATGTAGTATGTAACACAGGACGCTCACAGGAGG	7	+	148512429-148512478		DKFZp686M05188_r1 686 (synonym: hlcc3) Homo sapiens cDNA clone DKFZp686M05188 5, mRNA sequence
Homo sapiens	Unigene	Hs.128708	ILMN_76683	HS.128708	Hs.128708		Hs.128708		13417046	BG484767			ILMN_1901769	870026	S	431	GGCTCAGAGATGAACTCCTAGTCTAAGGTCTAGTCCTGCAGAGGGACCCC	9	-	69837298-69837347		602505656F1 NIH_MGC_77 Homo sapiens cDNA clone IMAGE:4619364 5, mRNA sequence
Homo sapiens	Unigene	Hs.130916	ILMN_77056	HS.130916	Hs.130916		Hs.130916		28145496	CB159370			ILMN_1863284	2710291	S	322	CCAGAGACCACAGTCTGTAACTTCCCCTGCTTTCAGTGGTTACCTCTGGG	11	+	85675987-85676036		K-EST0218892 L18POOL1n1 Homo sapiens cDNA clone L18POOL1n1-30-G08 5, mRNA sequence
Homo sapiens	Unigene	Hs.133324	ILMN_77468	HS.133324	Hs.133324		Hs.133324		22659455	BU145923			ILMN_1862001	2600041	S	709	TGACAGACTTCTCTCCTGACCGATTTTGGAGCACATATCTTCATGTGCCC	13	+	50445735-50445782:50445788-50445789		AGENCOURT_8120841 Lupski_dorsal_root_ganglion Homo sapiens cDNA clone IMAGE:6178568 5, mRNA sequence
Homo sapiens	Unigene	Hs.163264	ILMN_79899	HS.163264	Hs.163264		Hs.163264		8170373	AW979088			ILMN_1874613	6480112	S	186	AACCAGGCAGGCCTAAATACACTGCCCAAGTGGCCCTTCTGTGTGGCAAC	18	-	41914097-41914146		EST391198 MAGE resequences, MAGP Homo sapiens cDNA, mRNA sequence
Homo sapiens	Unigene	Hs.171171	ILMN_80303	HS.171171	Hs.171171		Hs.171171		30981369	CD237904			ILMN_1832879	2060608	S	48	CATGCACGTCCCAGCGTGAGTGCCTGAATGGGTCTCTCAGGTCTGAACAG	22	-	30363533-30363582		FNPARC07 FNP Homo sapiens cDNA, mRNA sequence
Homo sapiens	Unigene	Hs.19339	ILMN_71591	HS.19339	Hs.19339		Hs.19339		34191392	BC035116			ILMN_1856480	4780187	S	4077	GCATGGCGTGTCATTTGGGTCGCTTTGATGGGTGCTCGGGTAGAACTAGC	3	+	162279213-162279262		Homo sapiens cDNA clone IMAGE:5263177
Homo sapiens	Unigene	Hs.193557	ILMN_81214	HS.193557	Hs.193557		Hs.193557		16552509	AK056963			ILMN_1917341	2450114	S	569	ATTCCAGGTTGGGACTTGGGATCCTGAGAGCACATTCGCCCCCTGTGGTG	1	-	212589151-212589200		Homo sapiens cDNA FLJ32401 fis, clone SKMUS2000339
Homo sapiens	Unigene	Hs.20255	ILMN_71632	HS.20255	Hs.20255		Hs.20255		9873865	AV652851			ILMN_1858599	7610309	S	266	CCTCAGCTGCGAGGTTTGGACCTTGAGGCTTGGATGAGGGAATTTTTCCC	2	-	151813655-151813704		AV652851 GLC Homo sapiens cDNA clone GLCDEG06 3, mRNA sequence
Homo sapiens	Unigene	Hs.276860	ILMN_84306	HS.276860	Hs.276860		Hs.276860		9893295	BE622355			ILMN_1821176	540747	S	507	GCAGACCTCCTTAGAGACCTCCAGGCAGACCTCCTTACTGTCTTCAGGTG	18	+	27906836-27906879:27906881-27906886		601441142F1 NIH_MGC_72 Homo sapiens cDNA clone IMAGE:3915971 5, mRNA sequence
Homo sapiens	Unigene	Hs.28694	ILMN_72155	HS.28694	Hs.28694		Hs.28694		50501394	CR620587			ILMN_1902359	1940161	S	615	GCTCCAGTCTCTGGCATGGTCCCTGTCACACCATAAGGCCTCTAAACATG	5	+	31595228-31595277		full-length cDNA clone CS0DB005YN14 of Neuroblastoma Cot 10-normalized of Homo sapiens (human)
Homo sapiens	Unigene	Hs.298873	ILMN_85308	HS.298873	Hs.298873		Hs.298873		27824249	BX090227			ILMN_1826471	3830661	S	186	CCAATTTCCCATGTGTTCCCCAGAGATATTCTGTGTTGACACAGCTAGTC	19	-	48685439-48685488		BX090227 NCI_CGAP_GC6 Homo sapiens cDNA clone IMAGp998D135719 ; IMAGE:2307804, mRNA sequence
Homo sapiens	Unigene	Hs.31007	ILMN_72262	HS.31007	Hs.31007		Hs.31007		1957633	AA305151			ILMN_1883239	1450528	S	135	GGCAAATCAGCCTCTGAGCTCAACTTCCTTGTCTGTAAAATGGGGCTAAG	12	-	62870366-62870415		EST176292 Colon carcinoma (Caco-2) cell line II Homo sapiens cDNA 5 end, mRNA sequence
Homo sapiens	Unigene	Hs.389313	ILMN_89328	HS.389313	Hs.389313		Hs.389313		22828702	BU521176			ILMN_1846771	6660717	S	379	GGCCAGAAAAGCAAACAGTGTTCTTCCTCTACGTAGCAGCCAGATGGCGT	X_random	+	494334-494383		AGENCOURT_10167693 NIH_MGC_71 Homo sapiens cDNA clone IMAGE:6527009 5, mRNA sequence
Homo sapiens	Unigene	Hs.400256	ILMN_89562	HS.400256	Hs.400256		Hs.400256		21749338	AK091057			ILMN_1903021	1980204	S	1876	CGCCCACTGAATCATCATGCACTGACCGAAATGCCACCTGTATGAGTGCT	4	-	8408077-8408126		Homo sapiens cDNA FLJ33738 fis, clone BRAWH2018527
Homo sapiens	Unigene	Hs.40289	ILMN_72552	HS.40289	Hs.40289		Hs.40289		31874834	BX538337			ILMN_1869087	1940082	S	2810	CCTTTGAGGAGAAAGTCAAAATGTGTTGTTAGCCTACCTCCACTCAGGCC	4	-	55989141-55989190		Homo sapiens mRNA; cDNA DKFZp686I23208 (from clone DKFZp686I23208)
Homo sapiens	Unigene	Hs.42612	ILMN_72619	HS.42612	Hs.42612		Hs.42612		22667236	BU153693			ILMN_1896630	3120670	S	709	CTAAGACTCTAGGGTTTGGATCCCATTTGTGGGAGCCCTACATTCCCAAG	2	-	203447359-203447365:203447367-203447370:203447374-203447383:203447385-203447398:203447400-203447414		AGENCOURT_7782569 NIH_MGC_67 Homo sapiens cDNA clone IMAGE:6137082 5, mRNA sequence
Homo sapiens	Unigene	Hs.475334	ILMN_95401	HS.475334	Hs.475334		Hs.475334		1665822	D87470			ILMN_1847308	2630601	S	6618	CAGTCCGGAGTGTAAAGATTGGAAAGCCCCATGGCCTTGCCTGTGTGTAT	11	-	72789651-72789700		Human mRNA for KIAA0280 gene, partial cds
Homo sapiens	Unigene	Hs.531457	ILMN_101614	HS.531457	Hs.531457		Hs.531457		21754076	AK094914			ILMN_1882590	3400709	S	3383	CGACCGGCTCGTATTCCGATCAGTCGCTTCCATTGTTAGCATCGTACACG	9	-	138038805-138038854		Homo sapiens cDNA FLJ37595 fis, clone BRCOC2007864
Homo sapiens	Unigene	Hs.536748	ILMN_103132	HS.536748	Hs.536748		Hs.536748		4489370	AI557007			ILMN_1908989	1510139	S	253	CTGCTGGCAGTGAGAGGCTAAAATGGCCAACTTAAGCCAAAGCTGTAAAC	10	-	121321331-121321380		PT2.1_10_D05.r tumor2 Homo sapiens cDNA 3, mRNA sequence
Homo sapiens	Unigene	Hs.538962	ILMN_104226	HS.538962	Hs.538962		Hs.538962		4884230	AL049980			ILMN_1892638	4180450	S	1973	AGAGGAGAAGGCAGTGTGATCATGAAGGTGAGGACTGGAGTGATGCAGCC					Homo sapiens mRNA; cDNA DKFZp564C152 (from clone DKFZp564C152)
Homo sapiens	Unigene	Hs.545615	ILMN_108776	HS.545615	Hs.545615		Hs.545615		2901934	AA828835			ILMN_1881526	3060358	S	67	GAGCCTGACATTTGCGATGGGCTCAGTAAGTGCCGTCCGTTCTCTTGTAC	9	-	125053349-125053398		od80c09.s1 NCI_CGAP_Ov2 Homo sapiens cDNA clone IMAGE:1374256, mRNA sequence
Homo sapiens	Unigene	Hs.547601	ILMN_109574	HS.547601	Hs.547601		Hs.547601		3483432	AF086087			ILMN_1867663	1740278	S	333	CAAAGCTGGGTATGTGCTTGAAGGAATTTTGCTGGGACAAGGATCTGTAG	22	-	22411083-22411132		Homo sapiens full length insert cDNA clone YZ84G08
Homo sapiens	Unigene	Hs.551137	ILMN_110502	HS.551137	Hs.551137		Hs.551137		27839616	BX115738			ILMN_1853631	4920451	S	573	AGCCTTTGAGAGCAGGCAACCATCCAAGCTCATTCCACGAACCCAGAGAA	9	-	99703792-99703841		BX115738 Soares melanocyte 2NbHM Homo sapiens cDNA clone IMAGp998D07589, mRNA sequence
Homo sapiens	Unigene	Hs.551538	ILMN_110668	HS.551538	Hs.551538		Hs.551538		19584300	AL713633			ILMN_1857017	5560544	S	3032	AGGGCAGCTCTGTGCATCTGAGGCCTTTGCCCTTGCTTTGCGGGTCAGTT	7	-	2258027-2258076		Homo sapiens mRNA; cDNA DKFZp761E1721 (from clone DKFZp761E1721)
Homo sapiens	Unigene	Hs.561603	ILMN_114974	HS.561603	Hs.561603		Hs.561603		23066233	BU580973			ILMN_1832672	3930504	S	305	GCCTGTTGCTTTGGCTTGTATTTTCAGTGCTGTGTTGAATAAGAGTGGTG					in34h07.y1 Human Fetal Pancreas 1B Homo sapiens cDNA 5 similar to TR:Q14754 Q14754 ORFII. ;, mRNA sequence
Homo sapiens	Unigene	Hs.5724	ILMN_70875	HS.5724	Hs.5724		Hs.5724		34365429	BX641108			ILMN_1839019	2760309	S	3509	AGCCCCACCGTGATGAGCTGCTAGTCTGAATAACGTTCCCTGACTTAGGG	3	+	190090691-190090740		Homo sapiens mRNA; cDNA DKFZp779O0231 (from clone DKFZp779O0231)
Homo sapiens	Unigene	Hs.573047	ILMN_125228	HS.573047	Hs.573047		Hs.573047		27836725	BX110921			ILMN_1850816	5310670	S	304	TACATGCCCTAGTTCCAGGCCTTTGCCATTCTGGTGTTTGACCATGGCTC	4	-	140190600-140190649		BX110921 Soares fetal liver spleen 1NFLS Homo sapiens cDNA clone IMAGp998C02389, mRNA sequence
Homo sapiens	Unigene	Hs.582113	ILMN_134294	HS.582113	Hs.582113		Hs.582113		82859048	DR977977			ILMN_1910550	3170037	S	10	GCGGGGAAACTCCCAGTAGGCGCTGCTGTCCAGGGAAAATGATGGGCTTT	5	-	177490038-177490084:177490087-177490089		SM011178 Brain 3 EST Homo sapiens cDNA clone ID_11178 3', mRNA sequence
Homo sapiens	Unigene	Hs.86045	ILMN_73979	HS.86045	Hs.86045		Hs.86045		34531832	AK125664			ILMN_1851547	650180	S	2880	CCCCTGTGCTAGGGTGCCCATTTCAGCTTTTGACATTGCCCCTGTACTTT	X	-	54112167-54112216		Homo sapiens cDNA FLJ43676 fis, clone SYNOV4009129
Homo sapiens	Unigene	Hs.91389	ILMN_74159	HS.91389	Hs.91389		Hs.91389		60552342	BC090942			ILMN_1898723	1990022	S	3556	GTAGGCCCCCAAAGTGCCGTCTTTCCCTAGCATTTTACTCAATGTTTGCC	X	-	46343955-46344004		Homo sapiens cDNA clone IMAGE:3079901
Homo sapiens	RefSeq	NM_016513.3	ILMN_23886	ICK	NM_016513.3	NM_016513.3		22858	41352691	NM_016513.3	ICK	NP_057597.2	ILMN_1706154	3400592	I	243	GCTGGAGCTGTGCTAGGCTGAGGGAATTCCACACTGAATTTTACAAGCGG	6	-	53033708-53033757	6p12.1d	Homo sapiens intestinal cell (MAK-like) kinase (ICK), transcript variant 2, mRNA.	All of the contents of a cell excluding the plasma membrane and nucleus, but including other subcellular structures [goid 5737] [evidence IEA]; Organized structure of distinctive morphology and function, bounded by a single or double lipid bilayer membrane and occurring within the cell. Includes the nucleus, mitochondria, plastids, vacuoles, and vesicles. Excludes the plasma membrane [goid 43231]…	The process of introducing a phosphate group on to a protein [goid 6468] [pmid 10699974] [evidence IDA]; The cascade of processes by which a signal interacts with a receptor, causing a change in the level or activity of a second messenger or other downstream target, and ultimately effecting a change in the functioning of the cell [goid 7165] [pmid 10699974] [evidence TAS]; A series of reactions, …	Interacting selectively with a nucleotide, any compound consisting of a nucleoside that is esterified with (ortho)phosphate or an oligophosphate at any hydroxyl group on the ribose or deoxyribose moiety [goid 166] [evidence IEA]; Interacting selectively with magnesium (Mg) ions [goid 287] [pmid 10699974] [evidence IDA]; Catalysis of the reaction: ATP + a protein serine/threonine = ADP + protein s…	MGC46090; LCK2; KIAA0936; MRK	MGC46090; LCK2; KIAA0936; MRK
Homo sapiens	RefSeq	NM_014920.2	ILMN_23886	ICK	NM_016513.3	NM_016513.3		22858	41352691	NM_016513.3	ICK	NP_057597.2	ILMN_1709882	4570524	A	5607	AGTAGCATTTCCCTACCATCAAGCCATTGTTTTGTGCCATTCAGGAGAGG	6	-	52974628-52974677	6p12.1d	Homo sapiens intestinal cell (MAK-like) kinase (ICK), transcript variant 2, mRNA.	All of the contents of a cell excluding the plasma membrane and nucleus, but including other subcellular structures [goid 5737] [evidence IEA]; Organized structure of distinctive morphology and function, bounded by a single or double lipid bilayer membrane and occurring within the cell. Includes the nucleus, mitochondria, plastids, vacuoles, and vesicles. Excludes the plasma membrane [goid 43231]…	The process of introducing a phosphate group on to a protein [goid 6468] [pmid 10699974] [evidence IDA]; The cascade of processes by which a signal interacts with a receptor, causing a change in the level or activity of a second messenger or other downstream target, and ultimately effecting a change in the functioning of the cell [goid 7165] [pmid 10699974] [evidence TAS]; A series of reactions, …	Interacting selectively with a nucleotide, any compound consisting of a nucleoside that is esterified with (ortho)phosphate or an oligophosphate at any hydroxyl group on the ribose or deoxyribose moiety [goid 166] [evidence IEA]; Interacting selectively with magnesium (Mg) ions [goid 287] [pmid 10699974] [evidence IDA]; Catalysis of the reaction: ATP + a protein serine/threonine = ADP + protein s…	MGC46090; LCK2; KIAA0936; MRK	MGC46090; LCK2; KIAA0936; MRK
Homo sapiens	RefSeq	NM_014920.2	ILMN_14791	ICK	NM_014920.2	NM_014920.2		22858	27477120	NM_014920.2	ICK	NP_055735.1	ILMN_2325998	4070035	A	5721	GGACCTTCTCATGGAAGCCATTAGGAAAACAAACTAGAGGTAAATATCAC	6	-	52974381-52974430	6p12.1d	Homo sapiens intestinal cell (MAK-like) kinase (ICK), transcript variant 1, mRNA.	All of the contents of a cell excluding the plasma membrane and nucleus, but including other subcellular structures [goid 5737] [evidence IEA]; Organized structure of distinctive morphology and function, bounded by a single or double lipid bilayer membrane and occurring within the cell. Includes the nucleus, mitochondria, plastids, vacuoles, and vesicles. Excludes the plasma membrane [goid 43231]…	The process of introducing a phosphate group on to a protein [goid 6468] [pmid 10699974] [evidence IDA]; The cascade of processes by which a signal interacts with a receptor, causing a change in the level or activity of a second messenger or other downstream target, and ultimately effecting a change in the functioning of the cell [goid 7165] [pmid 10699974] [evidence TAS]; A series of reactions, …	Interacting selectively with a nucleotide, any compound consisting of a nucleoside that is esterified with (ortho)phosphate or an oligophosphate at any hydroxyl group on the ribose or deoxyribose moiety [goid 166] [evidence IEA]; Interacting selectively with magnesium (Mg) ions [goid 287] [pmid 10699974] [evidence IDA]; Catalysis of the reaction: ATP + a protein serine/threonine = ADP + protein s…	MGC46090; LCK2; KIAA0936; MRK	MGC46090; LCK2; KIAA0936; MRK
Homo sapiens	RefSeq	NM_012405.2	ILMN_31192	ICMT	NM_012405.3	NM_012405.3		23463	89142738	NM_012405.3	ICMT	NP_036537.1	ILMN_1723021	5550348	A	4552	CCTCGGCCTCTCTGTCATGCTGGGAAGTGCCTACTCTCTGGGCCACTGCT	1	-	6281466-6281515	1p36.31a	Homo sapiens isoprenylcysteine carboxyl methyltransferase (ICMT), mRNA.	That fraction of cells, prepared by disruptive biochemical methods, that includes the plasma and other membranes [goid 5624] [pmid 10441503] [evidence TAS]; The irregular network of unit membranes, visible only by electron microscopy, that occurs in the cytoplasm of many eukaryotic cells. The membranes form a complex meshwork of tubular channels, which are often expanded into slitlike cavities ca…	The covalent alteration of one or more amino acids occurring in proteins, peptides and nascent polypeptides (co-translational, post-translational modifications). Includes the modification of charged tRNAs that are destined to occur in a protein (pre-translation modification) [goid 6464] [pmid 9614111] [evidence TAS]; The methylation of the C-terminal amino acid of a protein [goid 6481] [pmid 1044…	Catalysis of the reaction: S-adenosyl-L-methionine + protein C-terminal S-farnesyl-L-cysteine = S-adenosyl-L-homocysteine + protein C-terminal S-farnesyl-L-cysteine methyl ester [goid 4671] [evidence IEA]; Catalysis of the transfer of a methyl group to an acceptor molecule [goid 8168] [evidence IEA]; Catalysis of the transfer of a group, e.g. a methyl group, glycosyl group, acyl group, phosphorus…	MST098; PCMT; PCCMT; PPMT; HSTE14; MSTP098; MGC39955	MST098; PCMT; PCCMT; PPMT; HSTE14; MSTP098; MGC39955
Homo sapiens	RefSeq	NM_170705.1	ILMN_23287	ICMT	NM_170705.1	NM_170705.1		23463	24797155	NM_170705.1	ICMT	NP_733806.1	ILMN_1744500	460528	I	402	CAGTCCCTTGAGCCTTCTAGTCTGACCTGGATATGAACCAGTGGCTTCAA	1	-	6217052-6217101	1p36.31a	Homo sapiens isoprenylcysteine carboxyl methyltransferase (ICMT), transcript variant 2, mRNA.	That fraction of cells, prepared by disruptive biochemical methods, that includes the plasma and other membranes [goid 5624] [pmid 10441503] [evidence TAS]; The irregular network of unit membranes, visible only by electron microscopy, that occurs in the cytoplasm of many eukaryotic cells. The membranes form a complex meshwork of tubular channels, which are often expanded into slitlike cavities ca…	The covalent alteration of one or more amino acids occurring in proteins, peptides and nascent polypeptides (co-translational, post-translational modifications). Includes the modification of charged tRNAs that are destined to occur in a protein (pre-translation modification) [goid 6464] [pmid 9614111] [evidence TAS]; The methylation of the C-terminal amino acid of a protein [goid 6481] [pmid 1044…	Catalysis of the reaction: S-adenosyl-L-methionine + protein C-terminal S-farnesyl-L-cysteine = S-adenosyl-L-homocysteine + protein C-terminal S-farnesyl-L-cysteine methyl ester [goid 4671] [evidence IEA]; Catalysis of the transfer of a methyl group to an acceptor molecule [goid 8168] [evidence IEA]; Catalysis of the transfer of a group, e.g. a methyl group, glycosyl group, acyl group, phosphorus…	MST098; PCMT; PCCMT; PPMT; HSTE14; MSTP098; MGC39955	MST098; PCMT; PCCMT; PPMT; HSTE14; MSTP098; MGC39955
Homo sapiens	RefSeq	NM_000629.2	ILMN_166214	IFNAR1	NM_000629.2	NM_000629.2		3454	46488931	NM_000629.2	IFNAR1	NP_000620.2	ILMN_1752923	7550181	S	5735	CCCCAGAGCCTGTGGAGATAGAGCCTGTTTGCTGCTTTTTCTTCCCGCTC	21	+	33653639-33653688	21q22.11c	Homo sapiens interferon (alpha, beta and omega) receptor 1 (IFNAR1), mRNA.	Penetrating at least one phospholipid bilayer of a plasma membrane. May also refer to the state of being buried in the bilayer with no exposure outside the bilayer [goid 5887] [pmid 8181059] [evidence TAS]; Double layer of lipid molecules that encloses all cells, and, in eukaryotes, many organelles; may be a single or double lipid bilayer; also includes associated proteins [goid 16020] [evidence …	Any series of molecular signals initiated by the binding of an extracellular ligand to a receptor on the surface of the target cell [goid 7166] [pmid 7665574] [evidence TAS]; Any process by which STAT proteins (Signal Transducers and Activators of Transcription) are activated by members of the JAK (janus activated kinase) family of tyrosine kinases, following the binding of cytokines to their cog…	Combining with an extracellular or intracellular messenger to initiate a change in cell activity [goid 4872] [evidence IEA]; Combining with an interferon to initiate a change in cell activity [goid 4904] [evidence IEA]; Combining with a type I interferon to initiate a change in cell activity. Type I interferons include the interferon-alpha, beta, delta, epsilon, zeta, kappa, tau, and omega gene f…	IFNBR; IFN-alpha-REC; IFNAR; IFRC; AVP	IFNBR; IFN-alpha-REC; IFNAR; AVP; IFRC
Homo sapiens	RefSeq	NM_005540.1	ILMN_6646	INPP5B	NM_005540.2	NM_005540.2		3633	113722124	NM_005540.2	INPP5B	NP_005531.2	ILMN_1810116	4010348	S	3924	GCAAACTCGACCCCCGTTCCTGCCCAGATAATGGCTCAATAACTCTGAGG	1	-	38326849-38326898	1p34.3b	Homo sapiens inositol polyphosphate-5-phosphatase, 75kDa (INPP5B), nuclear gene encoding mitochondrial protein, mRNA.	The living contents of a cell; the matter contained within (but not including) the plasma membrane, usually taken to exclude large vacuoles and masses of secretory or ingested material. In eukaryotes it includes the nucleus and cytoplasm [goid 5622] [evidence IEA]; That part of the cytoplasm that does not contain membranous or particulate subcellular components [goid 5829] [evidence IEA]; Penetra…	The cascade of processes by which a signal interacts with a receptor, causing a change in the level or activity of a second messenger or other downstream target, and ultimately effecting a change in the functioning of the cell [goid 7165] [evidence IEA]; Any process specifically pertinent to the functioning of integrated living units: cells, tissues, organs, and organisms. A process is a collecti…	Catalysis of the removal of a phosphate group from phosphorylated myo-inositol (1,2,3,5/4,6-cyclohexanehexol) or a phosphatidylinositol [goid 4437] [evidence IEA]; Catalysis of the reaction: 1-phosphatidyl-1D-myo-inositol 4,5-bisphosphate + H2O = 1-phosphatidyl-1D-myo-inositol 4-phosphate + phosphate [goid 4439] [evidence IEA]; Catalysis of the reactions: D-myo-inositol 1,4,5-trisphosphate + H2O …	MGC65156; MGC71303; 5PTase	MGC65156; MGC71303
Homo sapiens	RefSeq	NM_005897.1	ILMN_21538	IPP	NM_005897.1	NM_005897.1		3652	5174472	NM_005897.1	IPP	NP_005888.1	ILMN_1789106	2100519	S	2771	AGTCCCAGCACTTTGAGAGGCCGAGGTGAGACGGGAAGATGGCTTGAACT	1	-	45937209-45937258	1p34.1b	Homo sapiens intracisternal A particle-promoted polypeptide (IPP), mRNA.	All of the contents of a cell excluding the plasma membrane and nucleus, but including other subcellular structures [goid 5737] [evidence IEA]; The part of the cytoskeleton (the internal framework of a cell) composed of actin and associated proteins. Includes actin cytoskeleton-associated complexes [goid 15629] [pmid 10072760] [evidence TAS]		Interacting selectively with monomeric or multimeric forms of actin, including actin filaments [goid 3779] [pmid 10072760] [evidence TAS]; Interacting selectively with any protein or protein complex (a complex of two or more proteins that may include other nonprotein molecules) [goid 5515] [evidence IEA]	KLHL27	KLHL27
Homo sapiens	RefSeq	NM_182972.1	ILMN_5645	IRF2BP2	NM_182972.2	NM_182972.2		359948	116734703	NM_182972.2	IRF2BP2	NP_892017.2	ILMN_1671005	6660768	S	1378	CACTACCAGGAGGAATAGCAACAGTCCGCCCTCTCCGTCCTCTATGAACC	1	-	234743250-234743299	1q42.3a	Homo sapiens interferon regulatory factor 2 binding protein 2 (IRF2BP2), transcript variant 1, mRNA.	A membrane-bounded organelle of eukaryotic cells in which chromosomes are housed and replicated. In most cells, the nucleus contains all of the cell's chromosomes except the organellar chromosomes, and is the site of RNA synthesis and processing. In some species, or in specialized cell types, RNA metabolism or DNA replication may be absent [goid 5634] [evidence IEA]	The synthesis of either RNA on a template of DNA or DNA on a template of RNA [goid 6350] [evidence IEA]; Any process that modulates the frequency, rate or extent of DNA-dependent transcription [goid 6355] [evidence IEA]		MGC72189	MGC72189
Homo sapiens	RefSeq	NM_182972.2	ILMN_5645	IRF2BP2	NM_182972.2	NM_182972.2		359948	116734703	NM_182972.2	IRF2BP2	NP_892017.2	ILMN_2394561	3290224	A	4037	CTTTGGGTGGCCTTTGTGGACGGCTCGTAGCTGGAAAGTGTTGATCTGGG	1	-	234740591-234740640	1q42.3a	Homo sapiens interferon regulatory factor 2 binding protein 2 (IRF2BP2), transcript variant 1, mRNA.	A membrane-bounded organelle of eukaryotic cells in which chromosomes are housed and replicated. In most cells, the nucleus contains all of the cell's chromosomes except the organellar chromosomes, and is the site of RNA synthesis and processing. In some species, or in specialized cell types, RNA metabolism or DNA replication may be absent [goid 5634] [evidence IEA]	The synthesis of either RNA on a template of DNA or DNA on a template of RNA [goid 6350] [evidence IEA]; Any process that modulates the frequency, rate or extent of DNA-dependent transcription [goid 6355] [evidence IEA]		MGC72189	MGC72189
Homo sapiens	RefSeq	NM_022055.1	ILMN_15795	KCNK12	NM_022055.1	NM_022055.1		56660	11545760	NM_022055.1	KCNK12	NP_071338.1	ILMN_1711988	1940193	S	1337	GCCGCCGGGCGTGGTTTGCTTCTCTCAGTCACTGCTGGCGCTTTCTTAAT	2	-	47747952-47748001	2p16.3d	Homo sapiens potassium channel, subfamily K, member 12 (KCNK12), mRNA.	Double layer of lipid molecules that encloses all cells, and, in eukaryotes, many organelles; may be a single or double lipid bilayer; also includes associated proteins [goid 16020] [evidence IEA]; Penetrating at least one phospholipid bilayer of a membrane. May also refer to the state of being buried in the bilayer with no exposure outside the bilayer. When used to describe a protein, indicates …	The directed movement of charged atoms or small charged molecules into, out of, within or between cells [goid 6811] [evidence IEA]; The directed movement of potassium ions (K+) into, out of, within or between cells [goid 6813] [evidence IEA]	Catalysis of the transmembrane transfer of an ion by a voltage-gated channel. An ion is an atom or group of atoms carrying an electric charge by virtue of having gained or lost one or more electrons [goid 5244] [evidence IEA]; Catalysis of facilitated diffusion of a potassium ion (by an energy-independent process) involving passage through a transmembrane aqueous pore or channel without evidence …	THIK2; THIK-2	THIK-2; THIK2
Homo sapiens	RefSeq	NM_176816.2	ILMN_138903	KENAE	NM_176816.2	NM_176816.2		202243	31341214	NM_176816.2	KENAE	NP_789786.1	ILMN_1653480	130577	S	2557	CATTGCATCCTGTGAGATGGTTGTGATGATCCAGGAAATGGGGTCTCAGG	5	-	68613002-68613051	5q13.2a	Homo sapiens Kenae (KENAE), mRNA.
Homo sapiens	RefSeq	NM_014924.3	ILMN_23945	KIAA0831	NM_014924.3	NM_014924.3		22863	50540544	NM_014924.3	KIAA0831	NP_055739.2	ILMN_1678808	4560154	S	4546	GTGGACGGGACTCATGTAAGGACTCAATTTGGGGAAGAGCATTCAGTGGC	14	-	55833256-55833305	14q22.3a	Homo sapiens KIAA0831 (KIAA0831), mRNA.				MGC126291; MGC126292	MGC126291; MGC126292
Homo sapiens	RefSeq	NM_057161.2	ILMN_6711	KLHDC3	NM_057161.2	NM_057161.2		116138	17149812	NM_057161.2	KLHDC3	NP_476502.1	ILMN_1730940	4250372	S	1781	GTGGGGACCAGCAGATAAATCCCACCCTTCCTTGAGCTGTCGCTGTACTC	6	+	42988934-42988983	6p21.1d	Homo sapiens kelch domain containing 3 (KLHDC3), mRNA.	The ordered and organized complex of DNA and protein that forms the chromosome in the nucleus [goid 790] [pmid 12606021] [evidence IDA]; All of the contents of a cell excluding the plasma membrane and nucleus, but including other subcellular structures [goid 5737] [pmid 12606021] [evidence IDA]	Progression through the nuclear division phase of a meiotic cell cycle, the specialized nuclear and cell division in which a single diploid cell undergoes two nuclear divisions following a single round of DNA replication in order to produce four daughter cells that contain half the number of chromosomes as the diploid cell. Meiotic division occurs during the formation of gametes from diploid orga…	Interacting selectively with chromatin, the network of fibers of DNA and protein that make up the chromosomes of the eukaryotic nucleus during interphase [goid 3682] [pmid 12606021] [evidence IDA]; Interacting selectively with any protein or protein complex (a complex of two or more proteins that may include other nonprotein molecules) [goid 5515] [pmid 12482870] [evidence IPI]	RP1-20C7.3; hPEAS; hPeas; dJ20C7.3; PEAS	RP1-20C7.3; hPEAS; hPeas; dJ20C7.3; PEAS
Homo sapiens	RefSeq	NM_024884.1	ILMN_21427	L2HGDH	NM_024884.1	NM_024884.1		79944	13376330	NM_024884.1	L2HGDH	NP_079160.1	ILMN_1723211	7040433	S	1913	CACAAAGTTAGCTGGGTCTGGTGCCTCTGTGGTTCCAGCTCCTCAGTAGG	14	-	49783034-49783083	14q22.1b	Homo sapiens L-2-hydroxyglutarate dehydrogenase (L2HGDH), mRNA.	A semiautonomous, self replicating organelle that occurs in varying numbers, shapes, and sizes in the cytoplasm of virtually all eukaryotic cells. It is notably the site of tissue respiration [goid 5739] [pmid 16005139] [evidence IDA]; Penetrating at least one phospholipid bilayer of a membrane. May also refer to the state of being buried in the bilayer with no exposure outside the bilayer. When …	The chemical reactions and pathways involving a specific protein, rather than of proteins in general, occurring at the level of an individual cell. Includes protein modification [goid 44267] [pmid 16005139] [evidence IDA]; The process of removal or addition of one or more electrons with or without the concomitant removal or addition of a proton or protons [goid 55114] [evidence IEA]	Catalysis of an oxidation-reduction (redox) reaction, a reversible chemical reaction in which the oxidation state of an atom or atoms within a molecule is altered. One substrate acts as a hydrogen or electron donor and becomes oxidized, while the other acts as hydrogen or electron acceptor and becomes reduced [goid 16491] [evidence IEA]; Catalysis of the reaction: (S)-2-hydroxyglutarate + accepto…	FLJ12618; C14orf160	FLJ12618; C14orf160
Homo sapiens	RefSeq	NM_181336.2	ILMN_23860	LEMD2	NM_181336.2	NM_181336.2		221496	31341428	NM_181336.2	LEMD2	NP_851853.1	ILMN_1680860	4780446	S	2782	AATCTGAGCGCTGGCCCCGTGGTGAGGCCATGTTCTCATAATCAGGCTCC	6	-	33847066-33847115	6p21.31f	Homo sapiens LEM domain containing 2 (LEMD2), mRNA.	A membrane-bounded organelle of eukaryotic cells in which chromosomes are housed and replicated. In most cells, the nucleus contains all of the cell's chromosomes except the organellar chromosomes, and is the site of RNA synthesis and processing. In some species, or in specialized cell types, RNA metabolism or DNA replication may be absent [goid 5634] [evidence IEA]; The double lipid bilayer encl…			dJ482C21.1	dJ482C21.1
Homo sapiens	RefSeq	XM_060943.1	ILMN_36528	LOC128322	XM_938802.1	XM_938802.1		128322	88952305	XM_938802.1	LOC128322	XP_943895.1	ILMN_1747389	4540209	S	331	GGCTTTTGCGCCAATGACATGTTCAGGTTTGCCCTGCACAATTTCGGCTG				1p13.2c	PREDICTED: Homo sapiens similar to nuclear transport factor 2 (LOC128322), mRNA.
Homo sapiens	RefSeq	XM_925839.1	ILMN_38075	LOC158301	XM_925839.1	XM_925839.1		158301	89030009	XM_925839.1	LOC158301	XP_930932.1	ILMN_1767263	780717	A	2068	CCACCCCTGCAGTCTCAGCTGTTTGGGAGGCTGAAGCAAGAGGCTAGCTT	9	+	132447529-132447578	9q34.11e	PREDICTED: Homo sapiens hypothetical protein LOC158301 (LOC158301), mRNA.
Homo sapiens	RefSeq	XM_001721521.1	ILMN_341994	LOC158301	XM_001721521.1	XM_001721521.1		158301	169178455	XM_001721521.1	LOC158301	XP_001721573.1	ILMN_3251432	3140458	S	1856	TCAGGGAGGGGCTACCCAGGACCAGGCTTTTGATGAACCACGACTGTTCG				9q34.11e	PREDICTED: Homo sapiens hypothetical protein LOC158301 (LOC158301), mRNA.
Homo sapiens	RefSeq	NM_001024608.1	ILMN_10354	LOC158318	NM_001024608.1	NM_001024608.1		158318	66912189	NM_001024608.1	LOC158318	NP_001019779.1	ILMN_1797579	5890026	S	841	AGGCTGCGTCCCCTTCAAAGAACGCCACCGCTGAGAACTGACCCTCACAT	9	-	46276137-46276186	9p11.2a	Homo sapiens similar to hypothetical protein MGC42630 (LOC158318), mRNA.
Homo sapiens	RefSeq	NM_183372.3	ILMN_10536	LOC200030	NM_183372.3	NM_183372.3		200030	119709824	NM_183372.3	LOC200030	NP_899228.3	ILMN_2177090	1410309	S	4387	ACCTCAGCCCATCTGCGGGCAGAGAAGGTCTAGTTTGTCCAACACCATTA	1	-	146032991-146033040	1q21.1c	Homo sapiens neuroblastoma breakpoint family, member 11-like (LOC200030), mRNA.				NBG	NBG
Homo sapiens	RefSeq	NM_183372.3	ILMN_10536	LOC200030	NM_183372.3	NM_183372.3		200030	119709824	NM_183372.3	LOC200030	NP_899228.3	ILMN_3238116	4780279	S	4708	ACATTCTTTGCCTGAGTTTTAATTTTTGTCCAAAGTTAATTTTAATCTAT	1	-	146032670-146032719	1q21.1c	Homo sapiens neuroblastoma breakpoint family, member 11-like (LOC200030), mRNA.				NBG	NBG
Homo sapiens	RefSeq	NM_175901.3	ILMN_1857	LOC283932	NM_175901.3	NM_175901.3		283932	58331249	NM_175901.3	LOC283932	NP_787097.1	ILMN_1710954	1660220	S	3451	GTGGTACCGCCAAAATTCAAACCCCAGACTCCCGAACTCATGCTCAGAAC	16	-	30838591-30838640	16p11.2c	Homo sapiens hypothetical protein LOC283932 (LOC283932), mRNA.				MGC125469	MGC125469
Homo sapiens	RefSeq	NM_199337.1	ILMN_26788	LOC374395	NM_199337.1	NM_199337.1		374395	40786401	NM_199337.1	LOC374395	NP_955369.1	ILMN_1733757	1780678	S	780	GGGGGGAAACATAATGACAGGCCCCCCTCCACCTCTTCCTGCAGCTGTTT	11	+	62314210-62314259	11q12.3b	Homo sapiens similar to RIKEN cDNA 1810059G22 (LOC374395), mRNA.
Homo sapiens	RefSeq	NM_001013670.1	ILMN_15604	LOC400464	NM_001013670.1	NM_001013670.1		400464	61966786	NM_001013670.1	LOC400464	NP_001013692.1	ILMN_2320480	5260605	A	1188	CCGCGCGCTGCTGTGTTCTGGAAGGGCTCATTGTACAGTCAAGGCGGCAG	15	+	98165981-98166030	15q26.3b	Homo sapiens similar to FLJ43276 protein (LOC400464), mRNA.
Homo sapiens	RefSeq	NM_001013670.1	ILMN_15604	LOC400464	NM_001013670.1	NM_001013670.1		400464	61966786	NM_001013670.1	LOC400464	NP_001013692.1	ILMN_1786168	5870020	I	1668	GTTTGGACCTGGGCGTCTGAGGGCCCCACTTTGGGAACCGTTGAAATAGG	15	+	98171131-98171180	15q26.3b	Homo sapiens similar to FLJ43276 protein (LOC400464), mRNA.
Homo sapiens	RefSeq	XR_041115.1	ILMN_343143	LOC400464	XR_041115.1	XR_041115.1		400464	169208386	XR_041115.1	LOC400464		ILMN_3307611	2760435	I	668	AGCGTTGTTTGAGCCCAGGCGCGGAAGGGAAAAGGCCTCTGAGATGCTCG	15	+	98164926-98164975	15q26.3b	PREDICTED: Homo sapiens misc_RNA (LOC400464), miscRNA.
Homo sapiens	RefSeq	XM_933716.1	ILMN_43785	LOC440345	XM_933716.1	XM_933716.1		440345	89039973	XM_933716.1	LOC440345	XP_938809.1	ILMN_1787746	730215	I	5033	GCGTCTCATGATGCAGAGAAAGCCCCAGAGACTCTTAGAACTGCCCTCCA	16	-	21765506-21765555	16p12.1c	PREDICTED: Homo sapiens hypothetical protein LOC440345, transcript variant 5 (LOC440345), mRNA.
Homo sapiens	RefSeq	XM_933717.1	ILMN_43845	LOC440345	XM_933717.1	XM_933717.1		440345	89039975	XM_933717.1	LOC440345	XP_938810.1	ILMN_1669657	3780594	I	4331	CGGTGATGCTGGGGGAAGCTTACGCAGTCACAGTACTGGCTTCTTCCTCT	16	-	21775955-21776004	16p12.1c	PREDICTED: Homo sapiens hypothetical protein LOC440345, transcript variant 6 (LOC440345), mRNA.
Homo sapiens	RefSeq	XM_933707.1	ILMN_43514	LOC440345	XM_933707.1	XM_933707.1		440345	89039965	XM_933707.1	LOC440345	XP_938800.1	ILMN_1710192	2450070	I	1456	GCATCCAGGAATTCTGGCACAGCTTGGGCAATGTAGTGAGACCCCATCTG	16	-	21817512-21817561	16p12.1c	PREDICTED: Homo sapiens hypothetical protein LOC440345, transcript variant 3 (LOC440345), mRNA.
Homo sapiens	RefSeq	XM_933724.1	ILMN_44048	LOC440345	XM_933724.1	XM_933724.1		440345	89039981	XM_933724.1	LOC440345	XP_938817.1	ILMN_1774955	1710274	I	1716	ACAGTTAAGCCTTTTCTCATTACATATTTATGTATTTCACTGTTATGTCA	16	-	21814260-21814309	16p12.1c	PREDICTED: Homo sapiens hypothetical protein LOC440345, transcript variant 9 (LOC440345), mRNA.
Homo sapiens	RefSeq	XM_929526.1	ILMN_44309	LOC440345	XM_929526.1	XM_929526.1		440345	89039989	XM_929526.1	LOC440345	XP_934619.1	ILMN_1694887	1500091	I	143	TGGAGAGAAGGGGTCTCGCTACATTGTCTAGGCTGGCCTTAAATTCTTGG	16	-	21816608-21816657	16p12.1c	PREDICTED: Homo sapiens hypothetical protein LOC440345, transcript variant 2 (LOC440345), mRNA.
Homo sapiens	RefSeq	NM_001025202.1	ILMN_5961	LOC442582	NM_001025202.1	NM_001025202.1		442582	68533225	NM_001025202.1	LOC442582	NP_001020373.1	ILMN_1663173	5050164	S	964	CAGGAACGGTGGCATGGCGTGGGGGAAACTTGGAGTTGGAAGGTGGCTAA	7	-	73936842-73936891	7q11.23c	Homo sapiens STAG3-like (LOC442582), mRNA.				MGC131759	MGC131759
Homo sapiens	RefSeq	XM_926824.1	ILMN_35701	LOC643505	XM_926824.1	XM_926824.1		643505	89025538	XM_926824.1	LOC643505	XP_931917.1	ILMN_1681728	4780142	S	279	AAAAAATACAGGAGAGGCCAATGGAGAGGGGATGCATCAACGCCAGAACA	7	-	148518943-148518992	7q36.1b	PREDICTED: Homo sapiens similar to large subunit ribosomal protein L36a (LOC643505), mRNA.
Homo sapiens	RefSeq	XM_933600.1	ILMN_46170	LOC643556	XM_933600.1	XM_933600.1		643556	88942224	XM_933600.1	LOC643556	XP_938693.1	ILMN_1781916	830767	I	214	CTGGGAGCCGGAAGTTACAGTCTGCTTGCGTCGCTGTTTGACCTGTAGAG	1	-	1313390-1313439		PREDICTED: Homo sapiens similar to Aurora kinase A-interacting protein (AURKA-interacting protein), transcript variant 23 (LOC643556), mRNA.
Homo sapiens	RefSeq	XM_933552.1	ILMN_44787	LOC643556	XM_933552.1	XM_933552.1		643556	88942184	XM_933552.1	LOC643556	XP_938645.1	ILMN_1764969	3310070	I	604	CCTGTGGGATATTCATGAGCGCAGTCTCAAGCTCCACCAACAGAGCCTGC	1	-	1323319-1323368		PREDICTED: Homo sapiens similar to Aurora kinase A-interacting protein (AURKA-interacting protein), transcript variant 4 (LOC643556), mRNA.
Homo sapiens	RefSeq	XM_937936.1	ILMN_163566	LOC644390	XR_016623.1	XR_016623.1		644390	113425199	XR_016623.1	LOC644390		ILMN_1689180	520228	S	1922	AATGCTAGGTTCGTAGAGGCTTAACCTTAACGGAAACGCTGGAAGTCTGC	15	-	32568315-32568364	15q14a	PREDICTED: Homo sapiens similar to heterogeneous nuclear ribonucleoprotein L isoform a (LOC644390), mRNA.
Homo sapiens	RefSeq	XM_930518.1	ILMN_34993	LOC645869	XM_930518.1	XM_930518.1		645869	89052389	XM_930518.1	LOC645869	XP_935611.1	ILMN_1681326	6400368	S	3	GACCACCAGGGCACTAGTGTTCATCGGGTACCACCCCGTGTGCCAGGGAA	19	-	19280304-19280353		PREDICTED: Homo sapiens hypothetical protein LOC645869 (LOC645869), mRNA.
Homo sapiens	RefSeq	XM_945154.1	ILMN_166861	LOC649095	XM_001131851.1	XM_001131851.1		649095	113429350	XM_001131851.1	LOC649095	XP_001131851.1	ILMN_1728645	6480246	A	129	GAACACGTTCGGGTTTTGGTTTTGTTTCGTTCACCTCTGTCTAGATGCAA	22	-	23905192-23905241	22q11.23c	PREDICTED: Homo sapiens hypothetical LOC649095 (LOC649095), mRNA.
Homo sapiens	RefSeq	XM_942289.1	ILMN_46541	LOC652685	XM_942289.1	XM_942289.1		652685	89076964	XM_942289.1	LOC652685	XP_947382.1	ILMN_1732171	6760707	S	2621	CCCTCAGCCTCTGGAAGGAACCAGCACTGTGGGACTAATTTACATACTGT					PREDICTED: Homo sapiens similar to PMS1 protein homolog 2 (DNA mismatch repair protein PMS2) (LOC652685), mRNA.
Homo sapiens	RefSeq	XM_934289.1	ILMN_45028	LOC653352	XM_934289.1	XM_934289.1		653352	89040102	XM_934289.1	LOC653352	XP_939382.1	ILMN_1803834	3140332	I	184	TCTCCCTGCCTCAGTTTCCTCACCCTATCCCTGGGCAACCACTAATTTGC	16	-	28315037-28315086		PREDICTED: Homo sapiens similar to eukaryotic translation initiation factor 3, subunit 8, transcript variant 4 (LOC653352), mRNA.
Homo sapiens	RefSeq	XM_934296.1	ILMN_45220	LOC653352	XM_934296.1	XM_934296.1		653352	89040108	XM_934296.1	LOC653352	XP_939389.1	ILMN_1802139	160520	I	1836	GATGGGAGGAAGAAGCCTTAGAGGTGGGGAGGGGCTGATCTGTCATCTTC	16	-	28310982-28311031		PREDICTED: Homo sapiens similar to eukaryotic translation initiation factor 3, subunit 8, transcript variant 7 (LOC653352), mRNA.
Homo sapiens	RefSeq	XM_934284.1	ILMN_44962	LOC653352	XM_934284.1	XM_934284.1		653352	89040100	XM_934284.1	LOC653352	XP_939377.1	ILMN_1755277	6250259	I	111	GTTGGGCGTCGGGAGGTGTTGGCTCGGGCCTCTTCGCGTGGCCGGTGACG	16	-	28322487-28322536		PREDICTED: Homo sapiens similar to eukaryotic translation initiation factor 3, subunit 8, transcript variant 3 (LOC653352), mRNA.
Homo sapiens	RefSeq	XM_934316.1	ILMN_45580	LOC653352	XM_934316.1	XM_934316.1		653352	89040118	XM_934316.1	LOC653352	XP_939409.1	ILMN_1660942	290301	I	2039	AAGTAGACACTTGGTCTTTCCCAGTTGCCAGCATCCTGCAGTCCTCCTGC	16	-	28306729-28306778		PREDICTED: Homo sapiens similar to eukaryotic translation initiation factor 3, subunit 8, transcript variant 12 (LOC653352), mRNA.
Homo sapiens	RefSeq	NM_022170.1	ILMN_38572	LOC653994	XM_944439.2	XM_944439.2		653994	113419131	XM_944439.2	LOC653994	XP_949532.1	ILMN_1729832	4040048	I	413	TGGGTAGCTCTCGAGAATCTAGAGGTGGATGGGATTCCCGGGATGACTTC					PREDICTED: Homo sapiens similar to eukaryotic translation initiation factor 4H isoform 2, transcript variant 5 (LOC653994), mRNA.					EIF4H; KIAA0038; WSCR1; WBSCR1
Homo sapiens	RefSeq	XM_944429.1	ILMN_38337	LOC653994	XM_944429.1	XM_944429.1		653994	89026095	XM_944429.1	LOC653994	XP_949522.1	ILMN_1737586	130142	A	12	CGGAGACGGCAAATGGCGGACTTCGACACCTACGACGATCGGGCCTACAG					PREDICTED: Homo sapiens similar to Eukaryotic translation initiation factor 4H (eIF-4H) (Williams-Beuren syndrome chromosome region 1 protein homolog), transcript variant 2 (LOC653994), mRNA.
Homo sapiens	RefSeq	XM_928299.1	ILMN_171584	LOC728499	XM_001127568.1	XM_001127568.1		728499	113416621	XM_001127568.1	LOC728499	XP_001127568.1	ILMN_1718934	7160008	A	2474	TGTGGTGGTTTCCTTTTGTCTCCTTTATTACATGGGACTCTGACATGTGC	5	+	68986941-68986990	5q13.2a	PREDICTED: Homo sapiens similar to Nuclear envelope pore membrane protein POM 121 (Pore membrane protein of 121 kDa) (P145) (LOC728499), mRNA.
Homo sapiens	RefSeq	XM_930138.1	ILMN_167349	LOC729008	XM_001133301.1	XM_001133301.1		729008	113426948	XM_001133301.1	LOC729008	XP_001133301.1	ILMN_1738648	2900356	S	1865	GTGGAAGCGTCCCTGTGAAGGTGCAGTCCTGCCTCCCATCCCCAGGCGCG	17	-	41774285-41774334	17q21.31e	PREDICTED: Homo sapiens similar to Apoptosis-related protein 2 (APR-2) (LOC729008), mRNA.
Homo sapiens	RefSeq	NM_198284.1	ILMN_173528	LOC729021	XR_015834.1	XR_015834.1		729021	113415714	XR_015834.1	LOC729021		ILMN_1809173	2750678	S	4370	CTCTCCGGGTGCAAAAGTTCCTCGAGTCAGCCTCTCCAGGCCCAGCTCCT	4	+	119774245-119774294	4q26f	PREDICTED: Homo sapiens hypothetical protein LOC729021 (LOC729021), mRNA.
Homo sapiens	RefSeq	Hs.569307	ILMN_171696	LOC731835	XM_001133935.1	XM_001133935.1		731835	113424972	XM_001133935.1	LOC731835	XP_001133935.1	ILMN_1847363	1820711	S	128	GGGTTCCTGAGGCTGGTCCACCAAGTTGCTTCTGAGACGCCTTCGCTTCT					PREDICTED: Homo sapiens hypothetical protein LOC731835 (LOC731835), mRNA.
Homo sapiens	RefSeq	NM_181705.1	ILMN_11045	LOC90624	NM_181705.1	NM_181705.1		90624	32171235	NM_181705.1	LOC90624	NP_859056.1	ILMN_1709936	5900133	S	1166	CTGTCCTTGACAAGATGGGCAGTATGACAAAAGGTCCTGGCATTCTACCA	5	+	130564007-130564056	5q31.1a	Homo sapiens hypothetical protein LOC90624 (LOC90624), mRNA.				MGC24679	MGC24679
Homo sapiens	RefSeq	NM_031490.2	ILMN_27427	LONP2	NM_031490.2	NM_031490.2		83752	31377666	NM_031490.2	LONP2	NP_113678.2	ILMN_2216265	3450440	S	4230	TAGTCCAGCTACTTGAGGCTGAGATGGGAGGATGAGGGAGGTCGGGGCTG	16	+	46944796-46944845	16q12.1a-q12.1b	Homo sapiens lon peptidase 2, peroxisomal (LONP2), mRNA.	A small, membrane-bounded organelle that uses dioxygen (O2) to oxidize organic molecules; contains some enzymes that produce and others that degrade hydrogen peroxide (H2O2) [goid 5777] [pmid 14561759] [evidence IDA]	The hydrolysis of a peptide bond or bonds within a protein using energy from the hydrolysis of ATP [goid 6510] [evidence IEA]; A process that is carried out at the cellular level which results in the formation, arrangement of constituent parts, or disassembly of a peroxisome. A peroxisome is a small, membrane-bounded organelle that uses dioxygen (O2) to oxidize organic molecules [goid 7031] [evid…	Interacting selectively with a nucleotide, any compound consisting of a nucleoside that is esterified with (ortho)phosphate or an oligophosphate at any hydroxyl group on the ribose or deoxyribose moiety [goid 166] [evidence IEA]; Catalysis of the reaction: ATP + H2O = ADP + phosphate to drive the hydrolysis of peptide bonds [goid 4176] [evidence IEA]; Catalysis of the hydrolysis of internal, alph…	LONP; MGC4840; LONPL	LONP; MGC4840; LONPL
Homo sapiens	RefSeq	NM_031490.2	ILMN_27427	LONP2	NM_031490.2	NM_031490.2		83752	31377666	NM_031490.2	LONP2	NP_113678.2	ILMN_1691480	670639	S	3765	GGTAGATGTCCATGCCCATGTGCTCCTGCTGGGACTCAATTCAGGCTATG	16	+	46944331-46944380	16q12.1a-q12.1b	Homo sapiens lon peptidase 2, peroxisomal (LONP2), mRNA.	A small, membrane-bounded organelle that uses dioxygen (O2) to oxidize organic molecules; contains some enzymes that produce and others that degrade hydrogen peroxide (H2O2) [goid 5777] [pmid 14561759] [evidence IDA]	The hydrolysis of a peptide bond or bonds within a protein using energy from the hydrolysis of ATP [goid 6510] [evidence IEA]; A process that is carried out at the cellular level which results in the formation, arrangement of constituent parts, or disassembly of a peroxisome. A peroxisome is a small, membrane-bounded organelle that uses dioxygen (O2) to oxidize organic molecules [goid 7031] [evid…	Interacting selectively with a nucleotide, any compound consisting of a nucleoside that is esterified with (ortho)phosphate or an oligophosphate at any hydroxyl group on the ribose or deoxyribose moiety [goid 166] [evidence IEA]; Catalysis of the reaction: ATP + H2O = ADP + phosphate to drive the hydrolysis of peptide bonds [goid 4176] [evidence IEA]; Catalysis of the hydrolysis of internal, alph…	LONP; MGC4840; LONPL	LONP; MGC4840; LONPL
Homo sapiens	RefSeq	NM_005578.2	ILMN_179565	LPP	NM_005578.2	NM_005578.2		4026	59853294	NM_005578.2	LPP	NP_005569.1	ILMN_1651254	6350711	S	6175	GTGCCTCAAGTCCATTTCTTGGGATCGCTCGTTTGGTGCACTCTCGTGGG	3	+	190079051-190079100	3q28a	Homo sapiens LIM domain containing preferred translocation partner in lipoma (LPP), mRNA.	The part of a cell or its extracellular environment in which a gene product is located. A gene product may be located in one or more parts of a cell and its location may be as specific as a particular macromolecular complex, that is, a stable, persistent association of macromolecules that function together [goid 5575] [evidence ND ]; A membrane-bounded organelle of eukaryotic cells in which chrom…	The attachment of a cell, either to another cell or to an underlying substrate such as the extracellular matrix, via cell adhesion molecules [goid 7155] [evidence IEA]; Any process specifically pertinent to the functioning of integrated living units: cells, tissues, organs, and organisms. A process is a collection of molecular events with a defined beginning and end [goid 8150] [evidence ND ]	Elemental activities, such as catalysis or binding, describing the actions of a gene product at the molecular level. A given gene product may exhibit one or more molecular functions [goid 3674] [evidence ND ]; Interacting selectively with any protein or protein complex (a complex of two or more proteins that may include other nonprotein molecules) [goid 5515] [evidence IEA]; Interacting selective…
Homo sapiens	RefSeq	NM_032773.2	ILMN_14018	LRCH3	NM_032773.2	NM_032773.2		84859	39725659	NM_032773.2	LRCH3	NP_116162.1	ILMN_1757336	7210059	S	2088	GTGCGACCTCGATCTGTCCCAAGCATTCATGTTCCCTCACCAGCTGTAGT	3	+	197598286-197598335	3q29i	Homo sapiens leucine-rich repeats and calponin homology (CH) domain containing 3 (LRCH3), mRNA.	The space external to the outermost structure of a cell. For cells without external protective or external encapsulating structures this refers to space outside of the plasma membrane. This term covers the host cell environment outside an intracellular parasite [goid 5576] [evidence IEA]		Interacting selectively with any protein or protein complex (a complex of two or more proteins that may include other nonprotein molecules) [goid 5515] [evidence IEA]	FLJ20994; FLJ44976; MGC4126; FLJ43245	FLJ20994; FLJ44976; MGC4126; FLJ43245
Homo sapiens	RefSeq	NM_002333.1	ILMN_12327	LRP3	NM_002333.1	NM_002333.1		4037	4505014	NM_002333.1	LRP3	NP_002324.1	ILMN_2127605	730458	S	2552	CTGGTGACCGCCACAGCCCCGCTTTGTAACCAGGGAATACACAGTCATTT	19	+	38390358-38390383	19q13.11b	Homo sapiens low density lipoprotein receptor-related protein 3 (LRP3), mRNA.	An invagination of the cell membrane of many eukaryotic cells, concerned in receptor-mediated selective transport of many proteins and other macromolecules across the cell membrane. During endocytosis it is converted into a coated vesicle. The coat is of clathrin [goid 5905] [evidence IEA]; Double layer of lipid molecules that encloses all cells, and, in eukaryotes, many organelles; may be a sing…	The uptake of external materials by cells, utilizing receptors to ensure specificity of transport. A specific receptor on the cell surface binds tightly to the extracellular macromolecule (the ligand) that it recognizes; the plasma-membrane region containing the receptor-ligand complex then undergoes endocytosis, forming a transport vesicle containing the receptor-ligand complex and excluding mos…	Combining with an extracellular or intracellular messenger to initiate a change in cell activity [goid 4872] [evidence IEA]
Homo sapiens	RefSeq	XM_926391.1	ILMN_1510	LSM12	NM_152344.2	NM_152344.2		124801	141803542	NM_152344.2	LSM12	NP_689557.1	ILMN_1661395	3830475	S	224	AAACTTACAGTATGTTTCAGAAGTGGAAATAATTAATGACCGAACAGAAA	17	-	39496729-39496778	17q21.31c	Homo sapiens LSM12 homolog (S. cerevisiae) (LSM12), mRNA.				PNAS-135; FLJ30656; MGC104211
Homo sapiens	RefSeq	NM_152344.1	ILMN_1510	LSM12	NM_152344.2	NM_152344.2		124801	141803542	NM_152344.2	LSM12	NP_689557.1	ILMN_1734428	3460491	S	34	GCGGCTGCACTCCCAAGATGGCGGCTCCTCCGGGCGAGTACTTCAGCGTT	17	-	39499448-39499481:39499482-39499497	17q21.31c	Homo sapiens LSM12 homolog (S. cerevisiae) (LSM12), mRNA.				PNAS-135; FLJ30656; MGC104211	FLJ30656; MGC104211
Homo sapiens	RefSeq	NM_152344.1	ILMN_1510	LSM12	NM_152344.1	NM_152344.1		124801	22748746	NM_152344.1	LSM12	NP_689557.1	ILMN_2092693	2750709	S	1902	CTAACCTGCTGAGAGCTAAAATTGGCACCCATTGCCCCGTGCCTTCAGGC	17	-	39467788-39467837	17q21.31c	Homo sapiens LSM12 homolog (S. cerevisiae) (LSM12), mRNA.				FLJ30656; MGC104211	FLJ30656; MGC104211
Homo sapiens	RefSeq	NM_021221.2	ILMN_24689	LY6G5B	NM_021221.2	NM_021221.2		58496	50845398	NM_021221.2	LY6G5B	NP_067044.2	ILMN_1785527	5080747	S	465	TGATGGCCTGGACCCCATGGTCACACTGTCCCTGAACCTGGGCTTGTCTT	6	+	31639918-31639967	6p21.33a	Homo sapiens lymphocyte antigen 6 complex, locus G5B (LY6G5B), mRNA.	The space external to the outermost structure of a cell. For cells without external protective or external encapsulating structures this refers to space outside of the plasma membrane. This term covers the host cell environment outside an intracellular parasite [goid 5576] [evidence IEA]; Complex that possesses casein kinase activity, found in nearly every subcellular compartment. Protein kinase …		Modulation of the activity of the enzyme protein kinase CK2 [goid 8605] [evidence IEA]; Modulation of the activity of the enzyme protein kinase CK2 [goid 8605] [evidence IEA]	C6orf19; G5b	C6orf19; G5b
Homo sapiens	RefSeq	NM_032121.3	ILMN_25069	MAGT1	NM_032121.4	NM_032121.4		84061	141801933	NM_032121.4	MAGT1	NP_115497.3	ILMN_1721349	3190626	S	2092	GATATGAAAATTGGCTGGGCTTGGTGGCTCATGCCTGTGGTCCTAGCTAC	X	-	76970259-76970308	Xq21.1a	Homo sapiens magnesium transporter 1 (MAGT1), mRNA.	The irregular network of unit membranes, visible only by electron microscopy, that occurs in the cytoplasm of many eukaryotic cells. The membranes form a complex meshwork of tubular channels, which are often expanded into slitlike cavities called cisternae. The ER takes two forms, rough (or granular), with ribosomes adhering to the outer surface, and smooth (with no ribosomes attached) [goid 5783…	The posttranslational glycosylation of protein via the N4 atom of peptidyl-asparagine forming N4-glycosyl-L-asparagine; the most common form is N-acetylglucosaminyl asparagine; N-acetylgalactosaminyl asparagine also occurs; this modification typically occurs in extracellular peptides with an N-X-(ST) motif. Partial modification has been observed to occur with cysteine, rather than serine or threo…	Catalysis of the reaction: dolichyl diphosphooligosaccharide + protein L-asparagine = dolichyl diphosphate + a glycoprotein with the oligosaccharide chain attached by glycosylamine linkage to protein L-asparagine [goid 4579] [pmid 12887896] [evidence TAS]	RP11-217H1.1; OST3B; IAP; bA217H1.1; PRO0756; DKFZp564K142; MGC64926; FLJ14726	RP11-217H1.1; bA217H1.1; PRO0756; MGC64926; FLJ14726
Homo sapiens	RefSeq	NR_002776.1	ILMN_5528	MCM3APAS	NR_002776.1	NR_002776.1		114044	84872057	NR_002776.1	MCM3APAS		ILMN_2065822	6380438	S	2002	CGACATGTACGGACAGACGTAATACTTGCTTCTGAGCCTCCCAGTCTTTC	21	+	46495720-46495769	21q22.3f	Homo sapiens MCM3 minichromosome maintenance deficient 3 (S. cerevisiae) associated protein antisense (MCM3APAS) on chromosome 21.				C21orf85; FLJ10508; MCM3APAS B	C21orf85; FLJ10508; MCM3APAS B
Homo sapiens	RefSeq	NM_002393.1	ILMN_38635	MDM4	NM_002393.2	NM_002393.2		4194	88702790	NM_002393.2	MDM4	NP_002384.2	ILMN_1746020	5420471	S	2032	CTTCTGCCCCTCTTCAGACAGTCCTTCAGCTATTTCATGGCTCTCACCCT	1	+	202785830-202785879	1q32.1f	Homo sapiens Mdm4 p53 binding protein homolog (mouse) (MDM4), mRNA.	The living contents of a cell; the matter contained within (but not including) the plasma membrane, usually taken to exclude large vacuoles and masses of secretory or ingested material. In eukaryotes it includes the nucleus and cytoplasm [goid 5622] [evidence IEA]; A membrane-bounded organelle of eukaryotic cells in which chromosomes are housed and replicated. In most cells, the nucleus contains …	Any process that stops, prevents or reduces the frequency, rate or extent of transcription from an RNA polymerase II promoter [goid 122] [pmid 9226370] [evidence IDA]; The aggregation, arrangement and bonding together of a set of components to form a protein complex [goid 6461] [pmid 10608892] [evidence IDA]; A form of programmed cell death induced by external or internal signals that trigger the…	Interacting selectively with any protein or protein complex (a complex of two or more proteins that may include other nonprotein molecules) [goid 5515] [pmid 10608892] [evidence IPI]; Interacting selectively with any protein or protein complex (a complex of two or more proteins that may include other nonprotein molecules) [goid 5515] [pmid 10469568] [evidence IPI]; Interacting selectively with an…	MDMX; DKFZp781B1423; MRP1; MGC132766	MDMX; DKFZp781B1423; MRP1
Homo sapiens	RefSeq	NM_017638.1	ILMN_29224	MED18	NM_017638.1	NM_017638.1		54797	8923052	NM_017638.1	MED18	NP_060108.1	ILMN_1788528	1500347	S	1358	GTCACGGAGAATCTATCTAATCCCACTGTATTAAGAGGGGAAACCGGGCC	1	+	28534590-28534639	1p35.3b	Homo sapiens mediator complex subunit 18 (MED18), mRNA.	A protein complex that enables the RNA polymerase II-general RNA polymerase II transcription factor complex to react to transcriptional activator proteins; also enhances the level of basal transcription [goid 119] [pmid 14638676] [evidence IDA]; A membrane-bounded organelle of eukaryotic cells in which chromosomes are housed and replicated. In most cells, the nucleus contains all of the cell's ch…	The synthesis of either RNA on a template of DNA or DNA on a template of RNA [goid 6350] [evidence IEA]; Any process that modulates the frequency, rate or extent of DNA-dependent transcription [goid 6355] [evidence IEA]	Interacting selectively with an identical protein or proteins [goid 42802] [pmid 12584197] [evidence IPI]	p28b; FLJ20045	p28b; FLJ20045
Homo sapiens	RefSeq	NM_024086.2	ILMN_9914	METT10D	NM_024086.3	NM_024086.3		79066	122114653	NM_024086.3	METT10D	NP_076991.3	ILMN_1693290	4670093	S	3038	GAGAGGTGGCTGTTGGTCAGGACGGGAAGCTGGTGACCTTGGCATGTCTT	17	-	2322630-2322679	17p13.3c	Homo sapiens methyltransferase 10 domain containing (METT10D), mRNA.			Catalysis of the transfer of a methyl group to an acceptor molecule [goid 8168] [evidence IEA]; Catalysis of the transfer of a group, e.g. a methyl group, glycosyl group, acyl group, phosphorus-containing, or other groups, from one compound (generally regarded as the donor) to another compound (generally regarded as the acceptor). Transferase is the systematic name for any enzyme of EC class 2 [g…	MGC3329	MGC3329
Homo sapiens	RefSeq	NM_014033.2	ILMN_40171	METTL7A	NM_014033.3	NM_014033.3		25840	89145416	NM_014033.3	METTL7A	NP_054752.3	ILMN_1656285	1820008	S	3186	GCAACTATGGAAGCTGTGAAAATCATCACAAGTGCCTCTGAAAGCGAGTG	12	+	49612363-49612412	12q13.13b	Homo sapiens methyltransferase like 7A (METTL7A), mRNA.		The chemical reactions and pathways, including anabolism and catabolism, by which living organisms transform chemical substances. Metabolic processes typically transform small molecules, but also include macromolecular processes such as DNA repair and replication, and protein synthesis and degradation [goid 8152] [evidence IEA]	Catalysis of the transfer of a methyl group to an acceptor molecule [goid 8168] [evidence IEA]; Catalysis of the transfer of a group, e.g. a methyl group, glycosyl group, acyl group, phosphorus-containing, or other groups, from one compound (generally regarded as the donor) to another compound (generally regarded as the acceptor). Transferase is the systematic name for any enzyme of EC class 2 [g…	AAM-B; DKFZP586A0522	UbiE; AAM-B; DKFZP586A0522
Homo sapiens	RefSeq	NM_016626.2	ILMN_172651	MEX3C	NM_016626.3	NM_016626.3		51320	148229133	NM_016626.3	MEX3C	NP_057710.3	ILMN_1658182	6860445	S	3380	CCTAATCTCTAGCTGCCGTCTTGTAGATATGAACGAATGTTCACCAAGCA	18	-	46955269-46955318	18q21.2a	Homo sapiens mex-3 homolog C (C. elegans) (MEX3C), mRNA.	A membrane-bounded organelle of eukaryotic cells in which chromosomes are housed and replicated. In most cells, the nucleus contains all of the cell's chromosomes except the organellar chromosomes, and is the site of RNA synthesis and processing. In some species, or in specialized cell types, RNA metabolism or DNA replication may be absent [goid 5634] [evidence IEA]; All of the contents of a cell…		Interacting selectively with an RNA molecule or a portion thereof [goid 3723] [evidence IEA]; Interacting selectively with any protein or protein complex (a complex of two or more proteins that may include other nonprotein molecules) [goid 5515] [evidence IEA]; Interacting selectively with zinc (Zn) ions [goid 8270] [evidence IEA]; Interacting selectively with any metal ion [goid 46872] [evidence…	BM-013; RKHD2; RNF194; MEX-3C; FLJ38871	BM-013; RNF194; FLJ38871
Homo sapiens	RefSeq	NM_203304.1	ILMN_307190	MEX3D	NM_001085363.1	NM_001085363.1		399664	145651808	NM_001085363.1	MEX3D	NP_001078832.1	ILMN_1669268	1980050	S	2354	TGATTTGACTTTTCTCGCCGGCCGGTCTCAGGCCGCACAGACGTTCCAGA	19	-	1506114-1506163	19p13.3h	Homo sapiens mex-3 homolog D (C. elegans) (MEX3D), transcript variant 2, mRNA.	A membrane-bounded organelle of eukaryotic cells in which chromosomes are housed and replicated. In most cells, the nucleus contains all of the cell's chromosomes except the organellar chromosomes, and is the site of RNA synthesis and processing. In some species, or in specialized cell types, RNA metabolism or DNA replication may be absent [goid 5634] [evidence IEA]; All of the contents of a cell…		Interacting selectively with an RNA molecule or a portion thereof [goid 3723] [evidence IEA]; Interacting selectively with any protein or protein complex (a complex of two or more proteins that may include other nonprotein molecules) [goid 5515] [evidence IEA]; Interacting selectively with zinc (Zn) ions [goid 8270] [evidence IEA]; Interacting selectively with any metal ion [goid 46872] [evidence…	TINO; OK/SW-cl.4; MEX3; KIAA2031; RNF193; RKHD1; MEX-3D	TINO; OK/SW-cl.4; MEX3; KIAA2031; RNF193
Homo sapiens	RefSeq	NM_175923.3	ILMN_138411	MGC42630	NM_175923.3	NM_175923.3		286301	61676204	NM_175923.3	MGC42630	NP_787119.1	ILMN_1716555	2190133	S	1498	GAAACAATCTGATTGGGGCATTGCTGGATCAGAAAATGTGTGACCTTTTT	9	-	67374725-67374774		Homo sapiens hypothetical protein MGC42630 (MGC42630), mRNA.
Homo sapiens	RefSeq	NM_015506.1	ILMN_17978	MMACHC	NM_015506.2	NM_015506.2		25974	153070821	NM_015506.2	MMACHC	NP_056321.2	ILMN_1803005	3610398	S	2584	CCTGTGGCGTCAGTCGCAGTGCTCTGGCCAACACTATAGCAGGGCTTATT	1	+	45749060-45749109	1p34.1b	Homo sapiens methylmalonic aciduria (cobalamin deficiency) cblC type, with homocystinuria (MMACHC), mRNA.			Interacting selectively with cobalamin (vitamin B12), a water-soluble vitamin characterized by possession of a corrin nucleus containing a cobalt atom [goid 31419] [evidence IEA]; Interacting selectively with a cobalt (Co) ion [goid 50897] [evidence IEA]	RP11-291L19.3; FLJ25671; DKFZp564I122	RP11-291L19.3; FLJ25671; DKFZp564I122
Homo sapiens	RefSeq	NM_032285.1	ILMN_2776	MRI1	NM_001031727.2	NM_001031727.2		84245	85861239	NM_001031727.2	MRI1	NP_001026897.1	ILMN_1732089	5560370	I	3045	CCTTCTTAAATTCTGTACCAGAGGTGAGTGCCACACCCTAACCTAGTCTG	19	+	13745964-13746013	19p13.13a	Homo sapiens methylthioribose-1-phosphate isomerase homolog (S. cerevisiae) (MRI1), transcript variant 1, mRNA.
Homo sapiens	RefSeq	NM_001031727.1	ILMN_2776	MRI1	NM_001031727.2	NM_001031727.2		84245	85861239	NM_001031727.2	MRI1	NP_001026897.1	ILMN_1806828	4860402	A	1328	CCAGGCTGCCCAGATTCAAATCCTGACTCCGCCACTTTTCCCACTGTATG	19	+	13744247-13744296	19p13.13a	Homo sapiens methylthioribose-1-phosphate isomerase homolog (S. cerevisiae) (MRI1), transcript variant 1, mRNA.
Homo sapiens	RefSeq	NM_032285.2	ILMN_3158	MRI1	NM_032285.2	NM_032285.2		84245	85861244	NM_032285.2	MRI1	NP_115661.1	ILMN_2410965	160736	A	2720	AGAGGCTAGAACCCCGCACTTGTGCCTTGAGCTTACTGACCTCAACACCC	19	+	13745780-13745829	19p13.13a	Homo sapiens methylthioribose-1-phosphate isomerase homolog (S. cerevisiae) (MRI1), transcript variant 2, mRNA.
Homo sapiens	RefSeq	NM_032285.2	ILMN_3158	MRI1	NM_032285.2	NM_032285.2		84245	85861244	NM_032285.2	MRI1	NP_115661.1	ILMN_2296284	4230152	I	449	AGCTATGCGAGCATTGGGAAGAGCATACCAGGCAGAGGGAACTGCCACTG	19	+	13740184-13740233	19p13.13a	Homo sapiens methylthioribose-1-phosphate isomerase homolog (S. cerevisiae) (MRI1), transcript variant 2, mRNA.
Homo sapiens	RefSeq	NM_016065.3	ILMN_166087	MRPS16	NM_016065.3	NM_016065.3		51021	59889572	NM_016065.3	MRPS16	NP_057149.1	ILMN_1775744	4830577	S	2435	GGAAGCTGAGGCAGTAAGATCACTTGAGCCCAGGAGGCCGATGCTGCAGT	10	-	75008750-75008799	10q22.2a	Homo sapiens mitochondrial ribosomal protein S16 (MRPS16), nuclear gene encoding mitochondrial protein, mRNA.	The living contents of a cell; the matter contained within (but not including) the plasma membrane, usually taken to exclude large vacuoles and masses of secretory or ingested material. In eukaryotes it includes the nucleus and cytoplasm [goid 5622] [evidence IEA]; A semiautonomous, self replicating organelle that occurs in varying numbers, shapes, and sizes in the cytoplasm of virtually all euka…	The chemical reactions and pathways resulting in the formation of a protein. This is a ribosome-mediated process in which the information in messenger RNA (mRNA) is used to specify the sequence of amino acids in the protein [goid 6412] [pmid 11279123] [evidence NAS]; The chemical reactions and pathways resulting in the formation of a protein. This is a ribosome-mediated process in which the infor…	The action of a molecule that contributes to the structural integrity of the ribosome [goid 3735] [pmid 11279123] [evidence NAS]; The action of a molecule that contributes to the structural integrity of the ribosome [goid 3735] [evidence IEA]	FLJ40972; FLJ22062; COXPD2; RPMS16; CGI-132; MRP-S16	FLJ40972; FLJ22062; COXPD2; RPMS16; CGI-132; MRP-S16
Homo sapiens	RefSeq	NM_006454.2	ILMN_26701	MXD4	NM_006454.2	NM_006454.2		10608	10947033	NM_006454.2	MXD4	NP_006445.1	ILMN_1756541	3710647	S	3701	GGCCACCTGTCCACCGTGTGGGCCGTGCTGTGTCCTTATGTCATTGTAAT	4	-	2249182-2249231	4p16.3b	Homo sapiens MAX dimerization protein 4 (MXD4), mRNA.	A membrane-bounded organelle of eukaryotic cells in which chromosomes are housed and replicated. In most cells, the nucleus contains all of the cell's chromosomes except the organellar chromosomes, and is the site of RNA synthesis and processing. In some species, or in specialized cell types, RNA metabolism or DNA replication may be absent [goid 5634] [evidence IEA]	Any process that stops, prevents or reduces the frequency, rate or extent of transcription from an RNA polymerase II promoter [goid 122] [pmid 8521822] [evidence TAS]; Any process that modulates the frequency, rate or extent of DNA-dependent transcription [goid 6355] [evidence IEA]; Any process that stops, prevents or reduces the rate or extent of cell proliferation [goid 8285] [pmid 8521822] [ev…	Interacting selectively with DNA (deoxyribonucleic acid) [goid 3677] [evidence IEA]; The function of a transcription cofactor that represses transcription from a RNA polymerase II promoter; does not bind DNA itself [goid 3714] [pmid 8521822] [evidence TAS]; Interacting selectively with any protein or protein complex (a complex of two or more proteins that may include other nonprotein molecules) […	MSTP149; MAD4; MST149	MSTP149; MAD4; MST149
Homo sapiens	RefSeq	NM_015383.1	ILMN_29315	NBPF14	NM_015383.1	NM_015383.1		25832	7657016	NM_015383.1	NBPF14	NP_056198.1	ILMN_2204664	4860431	S	3488	GCCGGTGCAGAATATGAGCAATGCCATGTTCTTGCAGAAAACGCTTAACC	1	-	148003793-148003842	1q21.1d	Homo sapiens neuroblastoma breakpoint family, member 14 (NBPF14), mRNA.	All of the contents of a cell excluding the plasma membrane and nucleus, but including other subcellular structures [goid 5737] [evidence IEA]			RP3-328E19.1; DJ328E19.C1.1; NBPF; FLJ35032	RP3-328E19.1; DJ328E19.C1.1; NBPF; FLJ35032
Homo sapiens	RefSeq	NM_015383.1	ILMN_29315	NBPF14	NM_015383.1	NM_015383.1		25832	7657016	NM_015383.1	NBPF14	NP_056198.1	ILMN_1698067	360482	S	616	AAGGACCAGTGTCTCCCAGGAATCTGCAGGAGTCTGAAGAGGAGGAAGTC	1	-	148017634-148017665:148021577-148021594	1q21.1d	Homo sapiens neuroblastoma breakpoint family, member 14 (NBPF14), mRNA.	All of the contents of a cell excluding the plasma membrane and nucleus, but including other subcellular structures [goid 5737] [evidence IEA]			RP3-328E19.1; DJ328E19.C1.1; NBPF; FLJ35032	RP3-328E19.1; DJ328E19.C1.1; NBPF; FLJ35032
Homo sapiens	RefSeq	XM_939326.1	ILMN_137619	NBPF3	XM_939326.1	XM_939326.1		84224	88946976	XM_939326.1	NBPF3	XP_944419.1	ILMN_1782006	1690594	I	1725	ACCAAGTGAAAGAAAATCACCTGAGGGCCACAGTGTTCCCTAGCCCTGGC				1p36.12b	PREDICTED: Homo sapiens neuroblastoma breakpoint family, member 3 (NBPF3), mRNA.	All of the contents of a cell excluding the plasma membrane and nucleus, but including other subcellular structures [goid 5737] [evidence IEA]
Homo sapiens	RefSeq	NM_032264.2	ILMN_5339	NBPF3	NM_032264.2	NM_032264.2		84224	48093066	NM_032264.2	NBPF3	NP_115640.1	ILMN_2265995	780626	I	3348	CTACAGAGTCGATACTGTGAGTTTCCAACCTCAGCCCATCTGTGGGCAGA	1	+	21683562-21683611	1p36.12b	Homo sapiens neuroblastoma breakpoint family, member 3 (NBPF3), mRNA.	All of the contents of a cell excluding the plasma membrane and nucleus, but including other subcellular structures [goid 5737] [evidence IEA]			RP11-293F5.5; DKFZp434D177; AE2	RP11-293F5.5; DKFZp434D177; AE2
Homo sapiens	RefSeq	XM_939326.1	ILMN_5339	NBPF3	NM_032264.2	NM_032264.2		84224	48093066	NM_032264.2	NBPF3	NP_115640.1	ILMN_1771898	3370333	A	1041	AAAGTTGAGGAGGCTGAGAAAGTACAGGAATTATATGCCCCCAGGGAGGT	1	+	21671952-21671995:21672460-21672465	1p36.12b	Homo sapiens neuroblastoma breakpoint family, member 3 (NBPF3), mRNA.	All of the contents of a cell excluding the plasma membrane and nucleus, but including other subcellular structures [goid 5737] [evidence IEA]			RP11-293F5.5; DKFZp434D177; AE2
Homo sapiens	RefSeq	NM_032264.2	ILMN_5339	NBPF3	NM_032264.2	NM_032264.2		84224	48093066	NM_032264.2	NBPF3	NP_115640.1	ILMN_1707244	2710376	A	1158	AGCCACCACCCTTGTGAGTCCAACCAGCCTTACGGGAACACCAGAATCAC	1	+	21672533-21672582	1p36.12b	Homo sapiens neuroblastoma breakpoint family, member 3 (NBPF3), mRNA.	All of the contents of a cell excluding the plasma membrane and nucleus, but including other subcellular structures [goid 5737] [evidence IEA]			RP11-293F5.5; DKFZp434D177; AE2	RP11-293F5.5; DKFZp434D177; AE2
Homo sapiens	RefSeq	NM_032264.2	ILMN_5339	NBPF3	NM_032264.2	NM_032264.2		84224	48093066	NM_032264.2	NBPF3	NP_115640.1	ILMN_1680348	5080431	I	2451	ACGTTCACACGACTATGTAGCACATGCCGGGAGTGATCTGCCAGACATTC	1	+	21682665-21682714	1p36.12b	Homo sapiens neuroblastoma breakpoint family, member 3 (NBPF3), mRNA.	All of the contents of a cell excluding the plasma membrane and nucleus, but including other subcellular structures [goid 5737] [evidence IEA]			RP11-293F5.5; DKFZp434D177; AE2	RP11-293F5.5; DKFZp434D177; AE2
Homo sapiens	RefSeq	NM_004549.3	ILMN_183779	NDUFC2	NM_004549.3	NM_004549.3		4718	34147489	NM_004549.3	NDUFC2	NP_004540.1	ILMN_1694274	6590491	S	1956	GGCGTGAGCCACCGCGCCTGGTCTATATGTGATTTCAAATTAGGTGGCCT	11	-	77457176-77457225	11q14.1a	Homo sapiens NADH dehydrogenase (ubiquinone) 1, subcomplex unknown, 2, 14.5kDa (NDUFC2), mRNA.	All of the contents of a cell excluding the plasma membrane and nucleus, but including other subcellular structures [goid 5737] [pmid 11256614] [evidence IDA]; A semiautonomous, self replicating organelle that occurs in varying numbers, shapes, and sizes in the cytoplasm of virtually all eukaryotic cells. It is notably the site of tissue respiration [goid 5739] [evidence IEA]; A protein complex l…	The transfer of electrons from NADH to ubiquinone that occurs during oxidative phosphorylation, mediated by the multisubunit enzyme known as complex I [goid 6120] [pmid 9878551] [evidence NAS]; The directed movement of substances (such as macromolecules, small molecules, ions) into, out of, within or between cells, or within a multicellular organism [goid 6810] [evidence IEA]; A process whereby a…	Catalysis of the reaction: NADH + H+ + ubiquinone = NAD+ + ubiquinol [goid 8137] [pmid 9878551] [evidence NAS]	NADHDH2; B14.5b	NADHDH2; B14.5b
Homo sapiens	RefSeq	NM_032316.2	ILMN_17764	NICN1	NM_032316.3	NM_032316.3		84276	91992150	NM_032316.3	NICN1	NP_115692.1	ILMN_1807211	3390722	S	2533	CAGGGACCATGCTTCATTCGTGGCTGTGTCCCCATCTGAGGGCCTGGTAT	3	-	49460410-49460459	3p21.31d	Homo sapiens nicolin 1 (NICN1), mRNA.	A membrane-bounded organelle of eukaryotic cells in which chromosomes are housed and replicated. In most cells, the nucleus contains all of the cell's chromosomes except the organellar chromosomes, and is the site of RNA synthesis and processing. In some species, or in specialized cell types, RNA metabolism or DNA replication may be absent [goid 5634] [evidence IEA]; Any of the long, generally st…			MGC12936	MGC12936
Homo sapiens	RefSeq	NM_022787.2	ILMN_3246	NMNAT1	NM_022787.2	NM_022787.2		64802	20070320	NM_022787.2	NMNAT1	NP_073624.2	ILMN_1692413	1090129	S	816	AAAATCCGGAGAGCCCTCAGAAGGGGCCAGAGCATTCGCTACTTGGTACC	1	+	9965179-9965228	1p36.22d	Homo sapiens nicotinamide nucleotide adenylyltransferase 1 (NMNAT1), mRNA.	A membrane-bounded organelle of eukaryotic cells in which chromosomes are housed and replicated. In most cells, the nucleus contains all of the cell's chromosomes except the organellar chromosomes, and is the site of RNA synthesis and processing. In some species, or in specialized cell types, RNA metabolism or DNA replication may be absent [goid 5634] [pmid 11248244] [evidence IDA]	The chemical reactions and pathways resulting in the formation of substances; typically the energy-requiring part of metabolism in which simpler substances are transformed into more complex ones [goid 9058] [evidence IEA]; The chemical reactions and pathways resulting in the formation of nicotinamide adenine dinucleotide, a coenzyme present in most living cells and derived from the B vitamin nico…	Interacting selectively with magnesium (Mg) ions [goid 287] [evidence IEA]; Catalysis of the reaction: ATP + nicotinamide nucleotide = diphosphate + NAD+ [goid 309] [pmid 11027696] [evidence IDA]; Catalysis of the reaction: ATP + nicotinate ribonucleotide = diphosphate + deamido-NAD+ [goid 4515] [evidence IEA]; Interacting selectively with any protein or protein complex (a complex of two or more …	PNAT1; NMNAT; PNAT-1	PNAT1; NMNAT; PNAT-1
Homo sapiens	RefSeq	NM_024654.3	ILMN_27370	NOL9	NM_024654.3	NM_024654.3		79707	40217804	NM_024654.3	NOL9	NP_078930.3	ILMN_1761181	6220196	S	2506	CTGCAGGATCTCAAGCATAATGGATACAAGGGCTCGCCACGGGCCTTGCC	1	-	6585486-6585535	1p36.31a	Homo sapiens nucleolar protein 9 (NOL9), mRNA.	A membrane-bounded organelle of eukaryotic cells in which chromosomes are housed and replicated. In most cells, the nucleus contains all of the cell's chromosomes except the organellar chromosomes, and is the site of RNA synthesis and processing. In some species, or in specialized cell types, RNA metabolism or DNA replication may be absent [goid 5634] [evidence IEA]			MGC131821; MGC138483; FLJ23323	MGC131821; MGC138483; FLJ23323
Homo sapiens	RefSeq	NM_003703.1	ILMN_10925	NOP14	NM_003703.1	NM_003703.1		8602	55769586	NM_003703.1	NOP14	NP_003694.1	ILMN_1750052	5560121	S	2663	AAGCTCCCCCCACCCGCTGCCTGCGGTTTTGTTTCTGTTAAAACGTCACC	4	-	2939868-2939915:2940539-2940540	4p16.3a	Homo sapiens NOP14 nucleolar protein homolog (yeast) (NOP14), mRNA.				RES4-25; NOP14; C4orf9	RES4-25; NOP14; C4orf9
Homo sapiens	RefSeq	NM_003703.1	ILMN_10925	NOP14	NM_003703.1	NM_003703.1		8602	55769586	NM_003703.1	NOP14	NP_003694.1	ILMN_3236358	2760377	S	2588	GCCTGGCTACACAGGAAGGCGAATGGAAGGCTCTGAAGAGGAAAAAGTTC	4	-	2940566-2940615	4p16.3a	Homo sapiens NOP14 nucleolar protein homolog (yeast) (NOP14), mRNA.				RES4-25; NOP14; C4orf9	RES4-25; NOP14; C4orf9
Homo sapiens	RefSeq	XM_372723.4	ILMN_162472	NUDT19	XM_372723.5	XM_372723.5		390916	113428217	XM_372723.5	NUDT19	XP_372723.4	ILMN_1790282	6900719	A	1239	CATGAAGGAAGGCAAGCAGTTTCACCGGATAGTGACATACCATCGCCACC	19	+	37894571-37894620	19q13.11a	PREDICTED: Homo sapiens nudix (nucleoside diphosphate linked moiety X)-type motif 19 (NUDT19), mRNA.	A semiautonomous, self replicating organelle that occurs in varying numbers, shapes, and sizes in the cytoplasm of virtually all eukaryotic cells. It is notably the site of tissue respiration [goid 5739] [evidence IEA]; A small, membrane-bounded organelle that uses dioxygen (O2) to oxidize organic molecules; contains some enzymes that produce and others that degrade hydrogen peroxide (H2O2) [goid…		Interacting selectively with magnesium (Mg) ions [goid 287] [evidence IEA]; Catalysis of the hydrolysis of various bonds, e.g. C-O, C-N, C-C, phosphoric anhydride bonds, etc. Hydrolase is the systematic name for any enzyme of EC class 3 [goid 16787] [evidence IEA]; Interacting selectively with manganese (Mn) ions [goid 30145] [evidence IEA]
Homo sapiens	RefSeq	NM_198887.1	ILMN_28574	NUP43	NM_198887.1	NM_198887.1		348995	38605732	NM_198887.1	NUP43	NP_942590.1	ILMN_1762674	70593	I	3161	GGGTTGCAGGATCTTAGAGATAGAAAGTACCTTGGTGATCATCTCCAGCC	6	-	150087787-150087836	6q25.1a	Homo sapiens nucleoporin 43kDa (NUP43), transcript variant 1, mRNA.	A membrane-bounded organelle of eukaryotic cells in which chromosomes are housed and replicated. In most cells, the nucleus contains all of the cell's chromosomes except the organellar chromosomes, and is the site of RNA synthesis and processing. In some species, or in specialized cell types, RNA metabolism or DNA replication may be absent [goid 5634] [evidence IEA]; The double lipid bilayer encl…	The directed movement of proteins into, out of, within or between cells [goid 15031] [evidence IEA]; The directed movement of mRNA, messenger ribonucleic acid, into, out of, within or between cells [goid 51028] [evidence IEA]; The directed movement of proteins in a cell, from one side of a membrane to another [goid 65002] [evidence IEA]		p42; FLJ13287; bA350J20.1	p42; FLJ13287; bA350J20.1
Homo sapiens	RefSeq	NM_024647.4	ILMN_28463	NUP43	NM_024647.4	NM_024647.4		348995	38605731	NM_024647.4	NUP43	NP_078923.3	ILMN_1661432	6580612	A	2873	GATGTGAGCCTGTGAGATGAGCCAATCACCAGTTGTTATGTTCGAATCTG	6	-	150087211-150087260	6q25.1a	Homo sapiens nucleoporin 43kDa (NUP43), transcript variant 2, mRNA.	A membrane-bounded organelle of eukaryotic cells in which chromosomes are housed and replicated. In most cells, the nucleus contains all of the cell's chromosomes except the organellar chromosomes, and is the site of RNA synthesis and processing. In some species, or in specialized cell types, RNA metabolism or DNA replication may be absent [goid 5634] [evidence IEA]; The double lipid bilayer encl…	The directed movement of proteins into, out of, within or between cells [goid 15031] [evidence IEA]; The directed movement of mRNA, messenger ribonucleic acid, into, out of, within or between cells [goid 51028] [evidence IEA]; The directed movement of proteins in a cell, from one side of a membrane to another [goid 65002] [evidence IEA]		p42; FLJ13287; bA350J20.1	p42; FLJ13287; bA350J20.1
Homo sapiens	RefSeq	NM_005796.1	ILMN_29994	NUTF2	NM_005796.1	NM_005796.1		10204	5031984	NM_005796.1	NUTF2	NP_005787.1	ILMN_1655046	3140563	S	554	GATGCTCCAAATATCATGCACAAATGAGCAGGGCCGCGGTGGGAGTGGGC	16	+	66462388-66462437	16q22.1b	Homo sapiens nuclear transport factor 2 (NUTF2), mRNA.	The living contents of a cell; the matter contained within (but not including) the plasma membrane, usually taken to exclude large vacuoles and masses of secretory or ingested material. In eukaryotes it includes the nucleus and cytoplasm [goid 5622] [evidence IEA]; Any of the numerous similar discrete openings in the nuclear envelope of a eukaryotic cell, where the inner and outer nuclear membran…	The directed movement of proteins into, out of, within or between cells [goid 15031] [evidence IEA]	Enables the directed movement of substances (such as macromolecules, small molecules, ions) into, out of, within or between cells [goid 5215] [pmid 7744965] [evidence TAS]; Interacting selectively with any protein or protein complex (a complex of two or more proteins that may include other nonprotein molecules) [goid 5515] [pmid 7744965] [evidence IPI]; Enables the directed movement of proteins i…	PP15; NTF2	PP15; NTF2
Homo sapiens	RefSeq	NM_025136.1	ILMN_11296	OPA3	NM_025136.1	NM_025136.1		80207	13376716	NM_025136.1	OPA3	NP_079412.1	ILMN_1662432	2190048	A	122	CTTGCCAACCGTATTAAGGAGGCCGCCCGCCGAAGCGAGTTCTTCAAGAC	19	-	50779746-50779795	19q13.32a	Homo sapiens optic atrophy 3 (autosomal recessive, with chorea and spastic paraplegia) (OPA3), transcript variant 2, mRNA.	A semiautonomous, self replicating organelle that occurs in varying numbers, shapes, and sizes in the cytoplasm of virtually all eukaryotic cells. It is notably the site of tissue respiration [goid 5739] [pmid 11668429] [evidence NAS]	The series of events required for an organism to receive a visual stimulus, convert it to a molecular signal, and recognize and characterize the signal. Visual stimuli are detected in the form of photons and are processed to form an image [goid 7601] [pmid 15342707] [evidence IMP]; A change in state or activity of a cell or an organism (in terms of movement, secretion, enzyme production, gene exp…		FLJ25932; MGC75494; MGA3; FLJ22187	FLJ25932; MGC75494; MGA3; FLJ22187
Homo sapiens	RefSeq	NM_025136.1	ILMN_11296	OPA3	NM_025136.1	NM_025136.1		80207	13376716	NM_025136.1	OPA3	NP_079412.1	ILMN_1652819	1450615	I	1029	CTGTAAGGAAATGCAGTGTGTTGCAGTGGCCTTTTCTCCCCCTCACCTTC	19	-	50748128-50748177	19q13.32a	Homo sapiens optic atrophy 3 (autosomal recessive, with chorea and spastic paraplegia) (OPA3), transcript variant 2, mRNA.	A semiautonomous, self replicating organelle that occurs in varying numbers, shapes, and sizes in the cytoplasm of virtually all eukaryotic cells. It is notably the site of tissue respiration [goid 5739] [pmid 11668429] [evidence NAS]	The series of events required for an organism to receive a visual stimulus, convert it to a molecular signal, and recognize and characterize the signal. Visual stimuli are detected in the form of photons and are processed to form an image [goid 7601] [pmid 15342707] [evidence IMP]; A change in state or activity of a cell or an organism (in terms of movement, secretion, enzyme production, gene exp…		FLJ25932; MGC75494; MGA3; FLJ22187	FLJ25932; MGC75494; MGA3; FLJ22187
Homo sapiens	RefSeq	NM_025136.1	ILMN_11296	OPA3	NM_025136.1	NM_025136.1		80207	13376716	NM_025136.1	OPA3	NP_079412.1	ILMN_2284591	6580386	I	1491	GCTTGAACTTGGGAGGTGGAGGCCAAGATTGTACCACTGTATTCCAGCCC	19	-	50747666-50747715	19q13.32a	Homo sapiens optic atrophy 3 (autosomal recessive, with chorea and spastic paraplegia) (OPA3), transcript variant 2, mRNA.	A semiautonomous, self replicating organelle that occurs in varying numbers, shapes, and sizes in the cytoplasm of virtually all eukaryotic cells. It is notably the site of tissue respiration [goid 5739] [pmid 11668429] [evidence NAS]	The series of events required for an organism to receive a visual stimulus, convert it to a molecular signal, and recognize and characterize the signal. Visual stimuli are detected in the form of photons and are processed to form an image [goid 7601] [pmid 15342707] [evidence IMP]; A change in state or activity of a cell or an organism (in terms of movement, secretion, enzyme production, gene exp…		FLJ25932; MGC75494; MGA3; FLJ22187	FLJ25932; MGC75494; MGA3; FLJ22187
Homo sapiens	RefSeq	NM_001017989.1	ILMN_166327	OPA3	NM_001017989.1	NM_001017989.1		80207	63055069	NM_001017989.1	OPA3	NP_001017989.1	ILMN_1734762	4730681	I	1744	CTCAGCCCAGAGGTCCCCCTGTCCAAGCGGGGTATTCCACCAGGCCATAT	19	-	50722981-50723030	19q13.32a	Homo sapiens optic atrophy 3 (autosomal recessive, with chorea and spastic paraplegia) (OPA3), transcript variant 1, mRNA.	A semiautonomous, self replicating organelle that occurs in varying numbers, shapes, and sizes in the cytoplasm of virtually all eukaryotic cells. It is notably the site of tissue respiration [goid 5739] [pmid 11668429] [evidence NAS]	The series of events required for an organism to receive a visual stimulus, convert it to a molecular signal, and recognize and characterize the signal. Visual stimuli are detected in the form of photons and are processed to form an image [goid 7601] [pmid 15342707] [evidence IMP]; A change in state or activity of a cell or an organism (in terms of movement, secretion, enzyme production, gene exp…		FLJ25932; MGC75494; MGA3; FLJ22187	FLJ25932; MGC75494; MGA3; FLJ22187
Homo sapiens	RefSeq	NM_139280.1	ILMN_12329	ORMDL3	NM_139280.1	NM_139280.1		94103	27544926	NM_139280.1	ORMDL3	NP_644809.1	ILMN_1662174	1500112	S	1809	TGCAGAGAAGAAAGTGAGGCCGGGAGCCTGAGCCTGGGCTGGAGCCTTCT	17	-	38077546-38077595	17q12c	Homo sapiens ORM1-like 3 (S. cerevisiae) (ORMDL3), mRNA.	The irregular network of unit membranes, visible only by electron microscopy, that occurs in the cytoplasm of many eukaryotic cells. The membranes form a complex meshwork of tubular channels, which are often expanded into slitlike cavities called cisternae. The ER takes two forms, rough (or granular), with ribosomes adhering to the outer surface, and smooth (with no ribosomes attached) [goid 5783…
Homo sapiens	RefSeq	NM_006452.3	ILMN_6032	PAICS	NM_006452.3	NM_006452.3		10606	119220555	NM_006452.3	PAICS	NP_006443.1	ILMN_2286106	4850181	I	63	TTTTCCAGCACCCAACAGTAGCGTAATGGGAGTAACGGACTTAACCTCAT	4	+	56996734-56996783	4q12e	Homo sapiens phosphoribosylaminoimidazole carboxylase, phosphoribosylaminoimidazole succinocarboxamide synthetase (PAICS), transcript variant 2, mRNA.	A protein complex that possesses phosphoribosylaminoimidazole carboxylase activity [goid 9320] [evidence IEA]	The chemical reactions and pathways resulting in the formation of a purine nucleotide, a compound consisting of nucleoside (a purine base linked to a deoxyribose or ribose sugar) esterified with a phosphate moiety at either the 3' or 5'-hydroxyl group of its glycose moiety [goid 6164] [evidence IEA]; The chemical reactions and pathways resulting in the formation of IMP, inosine monophosphate, by …	Catalysis of the reaction: 5-amino-1-(5-phospho-D-ribosyl)imidazole-4-carboxylate = 5-amino-1-(5-phospho-D-ribosyl)imidazole + CO2 [goid 4638] [evidence IEA]; Catalysis of the reaction: ATP + 5-amino-1-(5-phospho-D-ribosyl)imidazole-4-carboxylate + L-aspartate = ADP + phosphate + (S)-2-(5-amino-1-(5-phospho-D-ribosyl)imidazole-4-carboxamido)succinate [goid 4639] [pmid 2253271] [evidence TAS]; Int…	MGC1343; MGC5024; PAIS; AIRC; ADE2; DKFZp781N1372; ADE2H1	PAIS; AIRC; DKFZp781N1372; ADE2H1
Homo sapiens	RefSeq	NM_006452.2	ILMN_6032	PAICS	NM_006452.3	NM_006452.3		10606	119220555	NM_006452.3	PAICS	NP_006443.1	ILMN_1773760	4050639	S	2998	TAATTTTGGACTGCCACACATTGGTACCTTTAGTTCTCTGAAGGCCCACG	4	+	57021950-57021999	4q12e	Homo sapiens phosphoribosylaminoimidazole carboxylase, phosphoribosylaminoimidazole succinocarboxamide synthetase (PAICS), transcript variant 2, mRNA.	A protein complex that possesses phosphoribosylaminoimidazole carboxylase activity [goid 9320] [evidence IEA]	The chemical reactions and pathways resulting in the formation of a purine nucleotide, a compound consisting of nucleoside (a purine base linked to a deoxyribose or ribose sugar) esterified with a phosphate moiety at either the 3' or 5'-hydroxyl group of its glycose moiety [goid 6164] [evidence IEA]; The chemical reactions and pathways resulting in the formation of IMP, inosine monophosphate, by …	Catalysis of the reaction: 5-amino-1-(5-phospho-D-ribosyl)imidazole-4-carboxylate = 5-amino-1-(5-phospho-D-ribosyl)imidazole + CO2 [goid 4638] [evidence IEA]; Catalysis of the reaction: ATP + 5-amino-1-(5-phospho-D-ribosyl)imidazole-4-carboxylate + L-aspartate = ADP + phosphate + (S)-2-(5-amino-1-(5-phospho-D-ribosyl)imidazole-4-carboxamido)succinate [goid 4639] [pmid 2253271] [evidence TAS]; Int…	MGC1343; MGC5024; PAIS; AIRC; ADE2; DKFZp781N1372; ADE2H1	PAIS; AIRC; DKFZp781N1372; ADE2H1
Homo sapiens	RefSeq	NM_006452.3	ILMN_6032	PAICS	NM_006452.3	NM_006452.3		10606	119220555	NM_006452.3	PAICS	NP_006443.1	ILMN_2392546	6420424	A	3000	ATTTTGGACTGCCACACATTGGTACCTTTAGTTCTCTGAAGGCCCACGTT	4	+	57021952-57022001	4q12e	Homo sapiens phosphoribosylaminoimidazole carboxylase, phosphoribosylaminoimidazole succinocarboxamide synthetase (PAICS), transcript variant 2, mRNA.	A protein complex that possesses phosphoribosylaminoimidazole carboxylase activity [goid 9320] [evidence IEA]	The chemical reactions and pathways resulting in the formation of a purine nucleotide, a compound consisting of nucleoside (a purine base linked to a deoxyribose or ribose sugar) esterified with a phosphate moiety at either the 3' or 5'-hydroxyl group of its glycose moiety [goid 6164] [evidence IEA]; The chemical reactions and pathways resulting in the formation of IMP, inosine monophosphate, by …	Catalysis of the reaction: 5-amino-1-(5-phospho-D-ribosyl)imidazole-4-carboxylate = 5-amino-1-(5-phospho-D-ribosyl)imidazole + CO2 [goid 4638] [evidence IEA]; Catalysis of the reaction: ATP + 5-amino-1-(5-phospho-D-ribosyl)imidazole-4-carboxylate + L-aspartate = ADP + phosphate + (S)-2-(5-amino-1-(5-phospho-D-ribosyl)imidazole-4-carboxamido)succinate [goid 4639] [pmid 2253271] [evidence TAS]; Int…	MGC1343; MGC5024; PAIS; AIRC; ADE2; DKFZp781N1372; ADE2H1	PAIS; AIRC; DKFZp781N1372; ADE2H1
Homo sapiens	RefSeq	XM_938856.1	ILMN_138732	PARD6G	XM_938856.1	XM_938856.1		84552	89047537	XM_938856.1	PARD6G	XP_943949.1	ILMN_1689244	6450068	I	17	CCTGGGACGGCCTCAGGGAGCTTTTACTCATGGCAGAAGGCAAGATGGGA				18q23d	PREDICTED: Homo sapiens par-6 partitioning defective 6 homolog gamma (C. elegans) (PARD6G), mRNA.	All of the contents of a cell excluding the plasma membrane and nucleus, but including other subcellular structures [goid 5737] [evidence IEA]; The membrane surrounding a cell that separates the cell from its external environment. It consists of a phospholipid bilayer and associated proteins [goid 5886] [evidence IEA]; A belt-like region of very close contact between the plasma membranes of adjac…	The progression of biochemical and morphological phases and events that occur in a cell during successive cell replication or nuclear replication events. Canonically, the cell cycle comprises the replication and segregation of genetic material followed by the division of the cell, but in endocycles or syncytial cells nuclear replication or nuclear division may not be followed by cell division [go…	Interacting selectively with any protein or protein complex (a complex of two or more proteins that may include other nonprotein molecules) [goid 5515] [pmid 11260256] [evidence IPI]
Homo sapiens	RefSeq	NM_032510.2	ILMN_4804	PARD6G	NM_032510.3	NM_032510.3		84552	115495001	NM_032510.3	PARD6G	NP_115899.1	ILMN_1724877	6380603	A	1696	TTCTTGCTGTGCTCTCTGCTGACTTGCAGGCGAGGCCGACTGTGCTGATG	18	-	77917205-77917254	18q23d	Homo sapiens par-6 partitioning defective 6 homolog gamma (C. elegans) (PARD6G), mRNA.	All of the contents of a cell excluding the plasma membrane and nucleus, but including other subcellular structures [goid 5737] [evidence IEA]; The membrane surrounding a cell that separates the cell from its external environment. It consists of a phospholipid bilayer and associated proteins [goid 5886] [evidence IEA]; A belt-like region of very close contact between the plasma membranes of adjac…	The progression of biochemical and morphological phases and events that occur in a cell during successive cell replication or nuclear replication events. Canonically, the cell cycle comprises the replication and segregation of genetic material followed by the division of the cell, but in endocycles or syncytial cells nuclear replication or nuclear division may not be followed by cell division [go…	Interacting selectively with any protein or protein complex (a complex of two or more proteins that may include other nonprotein molecules) [goid 5515] [pmid 11260256] [evidence IPI]	FLJ45701; PAR-6G; PAR6gamma	PAR-6G; PAR6gamma
Homo sapiens	RefSeq	NM_032510.2	ILMN_4804	PARD6G	NM_032510.3	NM_032510.3		84552	115495001	NM_032510.3	PARD6G	NP_115899.1	ILMN_1674344	110259	I	3422	GGGCATGTCGTTCAGTGCCCCAGCAGTCAGAAGCAGTTTTTGTGGAACTA	18	-	77915479-77915528	18q23d	Homo sapiens par-6 partitioning defective 6 homolog gamma (C. elegans) (PARD6G), mRNA.	All of the contents of a cell excluding the plasma membrane and nucleus, but including other subcellular structures [goid 5737] [evidence IEA]; The membrane surrounding a cell that separates the cell from its external environment. It consists of a phospholipid bilayer and associated proteins [goid 5886] [evidence IEA]; A belt-like region of very close contact between the plasma membranes of adjac…	The progression of biochemical and morphological phases and events that occur in a cell during successive cell replication or nuclear replication events. Canonically, the cell cycle comprises the replication and segregation of genetic material followed by the division of the cell, but in endocycles or syncytial cells nuclear replication or nuclear division may not be followed by cell division [go…	Interacting selectively with any protein or protein complex (a complex of two or more proteins that may include other nonprotein molecules) [goid 5515] [pmid 11260256] [evidence IPI]	FLJ45701; PAR-6G; PAR6gamma	PAR-6G; PAR6gamma
Homo sapiens	RefSeq	NM_006195.4	ILMN_23493	PBX3	NM_006195.4	NM_006195.4		5090	66954660	NM_006195.4	PBX3	NP_006186.1	ILMN_1810100	2470634	S	2591	TTCAGTACTGTATATTTCACCCTGTGTAATGGGGCCCCCTCTCCTTTCTC	9	+	127769242-127769291	9q33.3a-q33.3b	Homo sapiens pre-B-cell leukemia homeobox 3 (PBX3), mRNA.	A membrane-bounded organelle of eukaryotic cells in which chromosomes are housed and replicated. In most cells, the nucleus contains all of the cell's chromosomes except the organellar chromosomes, and is the site of RNA synthesis and processing. In some species, or in specialized cell types, RNA metabolism or DNA replication may be absent [goid 5634] [evidence IEA]; Any complex, distinct from RN…	Any process that modulates the frequency, rate or extent of DNA-dependent transcription [goid 6355] [evidence IEA]; The process of gaseous exchange between an organism and its environment. In plants, microorganisms, and many small animals, air or water makes direct contact with the organism's cells or tissue fluids, and the processes of diffusion supply the organism with dioxygen (O2) and remove …	The function of binding to a specific DNA sequence in order to modulate transcription. The transcription factor may or may not also interact selectively with a protein or macromolecular complex [goid 3700] [evidence IEA]; Interacting selectively with any protein or protein complex (a complex of two or more proteins that may include other nonprotein molecules) [goid 5515] [evidence IEA]; Interacti…
Homo sapiens	RefSeq	NM_032151.3	ILMN_166175	PCBD2	NM_032151.3	NM_032151.3		84105	51593095	NM_032151.3	PCBD2	NP_115527.2	ILMN_1651364	6100594	S	1592	GCCTCTGGCAGTTTTTGAGAGTGCTCAATCATACTACACTGTTGCCAGCA	5	+	134332867-134332916	5q31.1e	Homo sapiens pterin-4 alpha-carbinolamine dehydratase/dimerization cofactor of hepatocyte nuclear factor 1 alpha (TCF1) 2 (PCBD2), mRNA.	The part of a cell or its extracellular environment in which a gene product is located. A gene product may be located in one or more parts of a cell and its location may be as specific as a particular macromolecular complex, that is, a stable, persistent association of macromolecules that function together [goid 5575] [evidence ND ]; A membrane-bounded organelle of eukaryotic cells in which chrom…	The chemical reactions and pathways resulting in the formation of tetrahydrobiopterin, the reduced form of biopterin (2-amino-4-hydroxy-6-(1,2-dihydroxypropyl)-pteridine). It functions as a hydroxylation coenzyme, e.g. in the conversion of phenylalanine to tyrosine [goid 6729] [evidence IEA]; Any process that activates or increases the frequency, rate or extent of DNA-dependent transcription [goi…	Catalysis of the reaction: L-phenylalanine + tetrahydrobiopterin + O2 = L-tyrosine + 4-alpha-hydroxytetrahydrobiopterin [goid 4505] [evidence IEA]; Interacting selectively with any protein or protein complex (a complex of two or more proteins that may include other nonprotein molecules) [goid 5515] [pmid 11980910] [evidence IPI]; Catalysis of the reaction: (6R)-6-(L-erythro-1,2-dihydroxypropyl)-5…	DCOH2; DCOHM	DCOH2; DCOHM
Homo sapiens	RefSeq	NM_032151.4	ILMN_166175	PCBD2	NM_032151.4	NM_032151.4		84105	134133239	NM_032151.4	PCBD2	NP_115527.3	ILMN_3307832	3120450	S	1942	GCCTCCTGAGTAGCAGCGGTTACAGGCATGCATCACCACACCTGGCTTAT	5	+	134297664-134297713	5q31.1e	Homo sapiens pterin-4 alpha-carbinolamine dehydratase/dimerization cofactor of hepatocyte nuclear factor 1 alpha (TCF1) 2 (PCBD2), mRNA.	The part of a cell or its extracellular environment in which a gene product is located. A gene product may be located in one or more parts of a cell and its location may be as specific as a particular macromolecular complex, that is, a stable, persistent association of macromolecules that function together [goid 5575] [evidence ND ]; A membrane-bounded organelle of eukaryotic cells in which chrom…	The chemical reactions and pathways resulting in the formation of tetrahydrobiopterin, the reduced form of biopterin (2-amino-4-hydroxy-6-(1,2-dihydroxypropyl)-pteridine). It functions as a hydroxylation coenzyme, e.g. in the conversion of phenylalanine to tyrosine [goid 6729] [evidence IEA]; Any process that activates or increases the frequency, rate or extent of DNA-dependent transcription [goi…	Catalysis of the reaction: L-phenylalanine + tetrahydrobiopterin + O2 = L-tyrosine + 4-alpha-hydroxytetrahydrobiopterin [goid 4505] [evidence IEA]; Interacting selectively with any protein or protein complex (a complex of two or more proteins that may include other nonprotein molecules) [goid 5515] [pmid 11980910] [evidence IPI]; Catalysis of the reaction: (6R)-6-(L-erythro-1,2-dihydroxypropyl)-5…	DCOH2; PHS2; DCOHM	DCOH2; PHS2; DCOHM
Homo sapiens	RefSeq	NR_001282.1	ILMN_4654	PCDHB19P	NR_001282.1	NR_001282.1		84054	28476832	NR_001282.1	PCDHB19P		ILMN_1690237	1300270	S	4493	GCTACAGTTGCTGAGGTGGGGGGATTGCTTGAGCCTGGGTAGTCAAGGCT	5	+	140604365-140604414	5q31.3b	Homo sapiens protocadherin beta 19 pseudogene (PCDHB19P), non-coding RNA.				PCDHB19; PCDH-PSI5	PCDH-PSI5; PCDHB19
Homo sapiens	RefSeq	NM_019119.3	ILMN_23442	PCDHB9	NM_019119.3	NM_019119.3		56127	14600335	NM_019119.3	PCDHB9	NP_061992.2	ILMN_2047885	7210156	S	3858	CCCAGGAGGTGGAAGTTGCTTTGAGCCGAGATTGCACCATTGTACTCCAG	5	+	140550934-140550983	5q31.3b	Homo sapiens protocadherin beta 9 (PCDHB9), mRNA.	The membrane surrounding a cell that separates the cell from its external environment. It consists of a phospholipid bilayer and associated proteins [goid 5886] [evidence IEA]; Penetrating at least one phospholipid bilayer of a membrane. May also refer to the state of being buried in the bilayer with no exposure outside the bilayer. When used to describe a protein, indicates that all or part of t…	The attachment of a cell, either to another cell or to an underlying substrate such as the extracellular matrix, via cell adhesion molecules [goid 7155] [evidence IEA]; The attachment of an adhesion molecule in one cell to an identical molecule in an adjacent cell [goid 7156] [evidence IEA]; The process of communication from a neuron to a target (neuron, muscle, or secretory cell) across a synaps…	Interacting selectively with calcium ions (Ca2+) [goid 5509] [evidence IEA]; Interacting selectively with any protein or protein complex (a complex of two or more proteins that may include other nonprotein molecules) [goid 5515] [pmid 11322959] [evidence NAS]	PCDH-BETA9; MGC119556; MGC119555; PCDH3H	PCDH-BETA9; MGC119556; MGC119555; PCDH3H
Homo sapiens	RefSeq	NM_019119.3	ILMN_23442	PCDHB9	NM_019119.3	NM_019119.3		56127	14600335	NM_019119.3	PCDHB9	NP_061992.2	ILMN_1769859	1770735	S	3464	AGCCCAGTGCCATCCAGTTGAAAAAACAACAGCAATCACAAAGTAGAGGT	5	+	140550540-140550589	5q31.3b	Homo sapiens protocadherin beta 9 (PCDHB9), mRNA.	The membrane surrounding a cell that separates the cell from its external environment. It consists of a phospholipid bilayer and associated proteins [goid 5886] [evidence IEA]; Penetrating at least one phospholipid bilayer of a membrane. May also refer to the state of being buried in the bilayer with no exposure outside the bilayer. When used to describe a protein, indicates that all or part of t…	The attachment of a cell, either to another cell or to an underlying substrate such as the extracellular matrix, via cell adhesion molecules [goid 7155] [evidence IEA]; The attachment of an adhesion molecule in one cell to an identical molecule in an adjacent cell [goid 7156] [evidence IEA]; The process of communication from a neuron to a target (neuron, muscle, or secretory cell) across a synaps…	Interacting selectively with calcium ions (Ca2+) [goid 5509] [evidence IEA]; Interacting selectively with any protein or protein complex (a complex of two or more proteins that may include other nonprotein molecules) [goid 5515] [pmid 11322959] [evidence NAS]	PCDH-BETA9; MGC119556; MGC119555; PCDH3H	PCDH-BETA9; MGC119556; MGC119555; PCDH3H
Homo sapiens	RefSeq	NM_182612.1	ILMN_26571	PDDC1	NM_182612.1	NM_182612.1		347862	32699044	NM_182612.1	PDDC1	NP_872418.1	ILMN_1752197	3420730	I	2394	TGCGAGGCCTCTGGCTTGGAGAGCCTCCCCGCTGTGCACAGTTCTCTCTT	11	-	757379-757428	11p15.5c	Homo sapiens Parkinson disease 7 domain containing 1 (PDDC1), mRNA.	The space external to the outermost structure of a cell. For cells without external protective or external encapsulating structures this refers to space outside of the plasma membrane. This term covers the host cell environment outside an intracellular parasite [goid 5576] [evidence IEA]			FLJ35497; FLJ34283	FLJ35497; FLJ34283
Homo sapiens	RefSeq	NM_182612.1	ILMN_26571	PDDC1	NM_182612.1	NM_182612.1		347862	32699044	NM_182612.1	PDDC1	NP_872418.1	ILMN_1801215	2570239	A	1205	AGGCCGACCGGCACTGGCAGCACTTTCCTGTTGAAGAAATCTTCCTGGCG	11	-	760327-760376	11p15.5c	Homo sapiens Parkinson disease 7 domain containing 1 (PDDC1), mRNA.	The space external to the outermost structure of a cell. For cells without external protective or external encapsulating structures this refers to space outside of the plasma membrane. This term covers the host cell environment outside an intracellular parasite [goid 5576] [evidence IEA]			FLJ35497; FLJ34283	FLJ35497; FLJ34283
Homo sapiens	RefSeq	NM_017929.3	ILMN_2784	PEX26	NM_017929.3	NM_017929.3		55670	95113668	NM_017929.3	PEX26	NP_060399.1	ILMN_2130409	2680528	S	1459	GGAGCTGGAAGTTCAGAAAAAGCCTGGTGAAGTGACCCTTGGCCTTTCAC	22	+	16951192-16951241	22q11.21a	Homo sapiens peroxisome biogenesis factor 26 (PEX26), mRNA.	A small, membrane-bounded organelle that uses dioxygen (O2) to oxidize organic molecules; contains some enzymes that produce and others that degrade hydrogen peroxide (H2O2) [goid 5777] [pmid 15858711] [evidence IDA]; The lipid bilayer surrounding a peroxisome [goid 5778] [evidence IEA]; Penetrating at least one phospholipid bilayer of a peroxisomal membrane. May also refer to the state of being …	The directed movement of proteins into, out of, within or between cells [goid 15031] [evidence IEA]; The import of proteins into the peroxisomal matrix. A peroxisome targeting signal (PTS) binds to a soluble receptor protein in the cytosol, and the resulting complex then binds to a receptor protein in the peroxisome membrane and is imported [goid 16558] [pmid 15858711] [evidence IMP]; The targeti…	Interacting selectively with a protein C-terminus, the end of any peptide chain at which the 1-carboxy function of a constituent amino acid is not attached in peptide linkage to another amino-acid residue [goid 8022] [pmid 15713480] [evidence IPI]; Interacting selectively with any protein complex (a complex of two or more proteins that may include other nonprotein molecules) [goid 32403] [pmid 16…	PEX26M1T; FLJ20695; Pex26pM1T	PEX26M1T; FLJ20695; Pex26pM1T
Homo sapiens	RefSeq	NM_017929.2	ILMN_2784	PEX26	NM_017929.2	NM_017929.2		55670	32307138	NM_017929.2	PEX26	NP_060399.1	ILMN_1770643	7000280	S	2754	GTGCTGCCACACCCAGCTAATACAGTCTTTCTACTCCCGCTCTCTATTCC	22	+	16953915-16953964	22q11.21a	Homo sapiens peroxisome biogenesis factor 26 (PEX26), mRNA.	A small, membrane-bounded organelle that uses dioxygen (O2) to oxidize organic molecules; contains some enzymes that produce and others that degrade hydrogen peroxide (H2O2) [goid 5777] [pmid 15858711] [evidence IDA]; The lipid bilayer surrounding a peroxisome [goid 5778] [evidence IEA]; Penetrating at least one phospholipid bilayer of a peroxisomal membrane. May also refer to the state of being …	The directed movement of proteins into, out of, within or between cells [goid 15031] [evidence IEA]; The import of proteins into the peroxisomal matrix. A peroxisome targeting signal (PTS) binds to a soluble receptor protein in the cytosol, and the resulting complex then binds to a receptor protein in the peroxisome membrane and is imported [goid 16558] [pmid 15858711] [evidence IMP]; The targeti…	Interacting selectively with a protein C-terminus, the end of any peptide chain at which the 1-carboxy function of a constituent amino acid is not attached in peptide linkage to another amino-acid residue [goid 8022] [pmid 15713480] [evidence IPI]; Interacting selectively with any protein complex (a complex of two or more proteins that may include other nonprotein molecules) [goid 32403] [pmid 16…	PEX26M1T; FLJ20695; Pex26pM1T	PEX26M1T; FLJ20695; Pex26pM1T
Homo sapiens	RefSeq	NM_138575.1	ILMN_23951	PGAM5	NM_138575.2	NM_138575.2		192111	142388394	NM_138575.2	PGAM5	NP_612642.1	ILMN_1748027	4890678	S	925	CCTTGTCCCTCAACCTGCTCTGGTGCCCCACTCTCAGCACCACAGAATGA	12	+	131805599-131805648	12q24.33d	Homo sapiens phosphoglycerate mutase family member 5 (PGAM5), mRNA.	A membrane-bounded organelle of eukaryotic cells in which chromosomes are housed and replicated. In most cells, the nucleus contains all of the cell's chromosomes except the organellar chromosomes, and is the site of RNA synthesis and processing. In some species, or in specialized cell types, RNA metabolism or DNA replication may be absent [goid 5634] [evidence IEA]; All of the contents of a cell…			BXLBv68; MGC5352	MGC5352; BXLBv68
Homo sapiens	RefSeq	XM_945649.1	ILMN_178005	PGAM5	XM_001126125.1	XM_001126125.1		192111	113424016	XM_001126125.1	PGAM5	XP_001126125.1	ILMN_1789944	2940274	A	1494	CGACTGAGGCACGTGGATGAGGAGGGCACCCAGGTTCTGTTCACAACTCA				12q24.33d	PREDICTED: Homo sapiens phosphoglycerate mutase family member 5 (PGAM5), mRNA.	A membrane-bounded organelle of eukaryotic cells in which chromosomes are housed and replicated. In most cells, the nucleus contains all of the cell's chromosomes except the organellar chromosomes, and is the site of RNA synthesis and processing. In some species, or in specialized cell types, RNA metabolism or DNA replication may be absent [goid 5634] [evidence IEA]; All of the contents of a cell…
Homo sapiens	RefSeq	XM_942043.1	ILMN_178005	PGAM5	XM_001126125.1	XM_001126125.1		192111	113424016	XM_001126125.1	PGAM5	XP_001126125.1	ILMN_1788254	1050021	I	2416	TGCTGGTCTCGGCTGAGGTGACACGCTAGTGACAGCCCAATAGGGGGTTA				12q24.33d	PREDICTED: Homo sapiens phosphoglycerate mutase family member 5 (PGAM5), mRNA.	A membrane-bounded organelle of eukaryotic cells in which chromosomes are housed and replicated. In most cells, the nucleus contains all of the cell's chromosomes except the organellar chromosomes, and is the site of RNA synthesis and processing. In some species, or in specialized cell types, RNA metabolism or DNA replication may be absent [goid 5634] [evidence IEA]; All of the contents of a cell…
[truncated: 113 more rows]
