# Supplementary material for: Cell cycle-dependent regulation of the RNA-binding protein Staufen1
Source: Nucleic Acids Res. 2014 Jun 7;42(12):7867–83. doi: 10.1093/nar/gku506 (PMC4081104; doi:10.1093/nar/gku506)
Supplement: SUPPLEMENTARY DATA [file supp_gku506_nar-00783-y-2014-File013.xlsx]

## Sheet: DAVID IP chart
Table S6
Analysis of Stau1-bound mRNA in prometaphase using DAVID bioinformatics: Functional annotation chart
Category	Term	Count	%	PValue	Genes	List Total	Pop Hits	Pop Total	Fold Enrichment	Bonferroni	Benjamini	FDR
KEGG_PATHWAY	hsa04115:p53 signaling pathway	5	2.39234	0.00223383	RRM2, CYCS, SHISA5, APAF1, MDM4	43	68	5085	8.69528	0.133354	0.133354	2.24628
SMART	SM00349:KRAB	11	5.26316	0.00219889	ZNF321, ZNF529, ZNF789, ZNF517, ZNF786, ZFP30, ZNF621, ZNF431, ZNF320, ZNF562, ZNF573	89	355	9079	3.16091	0.148449	0.148449	2.27151
UP_SEQ_FEATURE	domain:KRAB	11	5.26316	0.00238603	ZNF321, ZNF529, ZNF789, ZNF517, ZNF786, ZFP30, ZNF621, ZNF431, ZNF320, ZNF562, ZNF573	198	332	19113	3.19829	0.743153	0.743153	3.44195
GOTERM_MF_FAT	GO:0046914~transition metal ion binding	41	19.6172	0.00277271	ZNF517, QPCTL, CA5B, RNF215, ZNF346, ZFYVE20, APOBEC3C, SFXN5, TRIM65, HIC2, ZFP36L2, ZNF512B, MMACHC, ZNF329, ZNF562, ZNF623, ZNF529, NUDT19, LPP, ZNF121, SCD, RXRA, ZFP30, ZNF621, CYCS, ZSWIM6, ZNF320, PPM1F, ZSWIM1, ZNF789, RRM2, ZNF786, DNAJC24, MEX3C, RNF24, MEX3D, ZNF431, MDM4, CHFR, ZNF573, NMNAT1	124	2785	12983	1.54139	0.545494	0.545494	3.61244
UP_SEQ_FEATURE	zinc finger region:C2H2-type 7	13	6.2201	0.002572	ZNF623, ZNF529, ZNF517, ZNF121, ZFP30, ZNF621, ZNF320, ZNF512B, ZNF789, ZNF329, ZNF431, ZNF562, ZNF573	198	451	19113	2.78247	0.769004	0.51938	3.70553
SMART	SM00355:ZnF_C2H2	17	8.13397	0.00378754	ZNF623, ZNF529, ZNF517, ZNF121, ZFP30, ZNF621, ZNF320, ZFYVE20, ZNF346, HIC2, ZNF789, ZNF512B, ZNF786, ZNF329, ZNF431, ZNF562, ZNF573	89	797	9079	2.1759	0.241957	0.129343	3.8835
UP_SEQ_FEATURE	zinc finger region:C2H2-type 5	14	6.69856	0.003937	ZNF623, ZNF529, ZNF517, ZNF121, ZNF621, ZNF320, HIC2, ZNF512B, ZNF789, ZNF786, ZNF329, ZNF431, ZNF562, ZNF573	198	538	19113	2.51194	0.894027	0.526778	5.61973
UP_SEQ_FEATURE	zinc finger region:C2H2-type 8	12	5.74163	0.0041281	ZNF623, ZNF529, ZNF789, ZNF517, ZNF786, ZFP30, ZNF121, ZNF329, ZNF431, ZNF320, ZNF562, ZNF573	198	417	19113	2.77785	0.904988	0.444806	5.88488
INTERPRO	IPR001909:Krueppel-associated box	11	5.26316	0.0049242	ZNF321, ZNF529, ZNF789, ZNF517, ZNF786, ZFP30, ZNF621, ZNF431, ZNF320, ZNF562, ZNF573	179	355	16659	2.88377	0.806758	0.806758	6.48176
UP_SEQ_FEATURE	zinc finger region:C2H2-type 6	13	6.2201	0.00481985	ZNF623, ZNF529, ZNF517, ZNF121, ZFP30, ZNF621, ZNF320, ZNF789, ZNF786, ZNF329, ZNF431, ZNF562, ZNF573	198	488	19113	2.5715	0.936016	0.422949	6.83885
SP_PIR_KEYWORDS	nucleus	60	28.7081	0.00717509	FOXK1, SNRPD3, LEMD2, GNL3L, ZNF346, TMEM109, FUBP3, PSKH1, H2AFV, NICN1, NOL9, RXRA, ZFP30, IRF2BP2, HES6, STK4, RBBP9, MXD4, RAD1, ZNF789, ZNF786, MED18, ZNF431, MDM4, VOPP1, CHFR, NUP43, NMNAT1, ZNF517, DSCR6, HOXA13, FCF1, RPA4, SPC24, DUSP18, HIC2, ZFP36L2, ZNF512B, SHISA5, ZNF329, ZNF562, FOXD1, ZNF623, ZNF529, VHL, LPP, TAF8, ZNF121, ZNF621, GINS4, AFF4, TAX1BP3, ZNF320, NOP14, ICK, LOC644…	198	4283	19235	1.36091	0.815891	0.815891	8.84749
UP_SEQ_FEATURE	zinc finger region:C2H2-type 4	14	6.69856	0.00679904	ZNF623, ZNF529, ZNF517, ZNF121, ZFP30, ZNF621, ZNF320, HIC2, ZNF789, ZNF786, ZNF329, ZNF431, ZNF562, ZNF573	198	575	19113	2.3503	0.979388	0.476374	9.51879
GOTERM_CC_FAT	GO:0031090~organelle membrane	19	9.09091	0.00814267	RAB2B, CRLS1, SCD, LEMD2, NDUFC2, SFXN5, MAGT1, TMEM109, ST6GALNAC4, ARF1, L2HGDH, CHST6, PXMP4, SHISA5, PEX26, RYR1, SLC25A15, SEC61A1, SCAMP5	115	1096	12782	1.92683	0.827583	0.827583	9.84957
GOTERM_MF_FAT	GO:0008270~zinc ion binding	34	16.2679	0.00808449	ZNF517, QPCTL, CA5B, RNF215, ZFYVE20, ZNF346, APOBEC3C, TRIM65, HIC2, ZFP36L2, ZNF512B, ZNF329, ZNF562, ZNF623, ZNF529, LPP, ZNF121, RXRA, ZFP30, ZNF621, ZSWIM6, ZNF320, ZSWIM1, ZNF789, DNAJC24, ZNF786, MEX3C, RNF24, MEX3D, ZNF431, MDM4, CHFR, ZNF573, NMNAT1	124	2311	12983	1.5404	0.900274	0.684206	10.1982

## Sheet: DAVID IP clusters
Table S7
Analysis of Stau1-bound mRNA in prometaphase using DAVID bioinformatics: Functional annotation clustering
Annotation Cluster 1	Enrichment Score: 1.6632959032836603
Category	Term	Count	%	PValue	Genes	List Total	Pop Hits	Pop Total	Fold Enrichment	Bonferroni	Benjamini	FDR
SMART	SM00349:KRAB	11	5.26316	0.00219889	ZNF321, ZNF529, ZNF789, ZNF517, ZNF786, ZFP30, ZNF621, ZNF431, ZNF320, ZNF562, ZNF573	89	355	9079	3.16091	0.148449	0.148449	2.27151
UP_SEQ_FEATURE	domain:KRAB	11	5.26316	0.00238603	ZNF321, ZNF529, ZNF789, ZNF517, ZNF786, ZFP30, ZNF621, ZNF431, ZNF320, ZNF562, ZNF573	198	332	19113	3.19829	0.743153	0.743153	3.44195
UP_SEQ_FEATURE	zinc finger region:C2H2-type 7	13	6.2201	0.002572	ZNF623, ZNF529, ZNF517, ZNF121, ZFP30, ZNF621, ZNF320, ZNF512B, ZNF789, ZNF329, ZNF431, ZNF562, ZNF573	198	451	19113	2.78247	0.769004	0.51938	3.70553
GOTERM_MF_FAT	GO:0046914~transition metal ion binding	41	19.6172	0.00277271	ZNF517, QPCTL, CA5B, RNF215, ZNF346, ZFYVE20, APOBEC3C, SFXN5, TRIM65, HIC2, ZFP36L2, ZNF512B, MMACHC, ZNF329, ZNF562, ZNF623, ZNF529, NUDT19, LPP, ZNF121, SCD, RXRA, ZFP30, ZNF621, CYCS, ZSWIM6, ZNF320, PPM1F, ZSWIM1, ZNF789, RRM2, ZNF786, DNAJC24, MEX3C, RNF24, MEX3D, ZNF431, MDM4, CHFR, ZNF573, NMNAT1	124	2785	12983	1.54139	0.545494	0.545494	3.61244
SMART	SM00355:ZnF_C2H2	17	8.13397	0.00378754	ZNF623, ZNF529, ZNF517, ZNF121, ZFP30, ZNF621, ZNF320, ZFYVE20, ZNF346, HIC2, ZNF789, ZNF512B, ZNF786, ZNF329, ZNF431, ZNF562, ZNF573	89	797	9079	2.1759	0.241957	0.129343	3.8835
UP_SEQ_FEATURE	zinc finger region:C2H2-type 5	14	6.69856	0.003937	ZNF623, ZNF529, ZNF517, ZNF121, ZNF621, ZNF320, HIC2, ZNF512B, ZNF789, ZNF786, ZNF329, ZNF431, ZNF562, ZNF573	198	538	19113	2.51194	0.894027	0.526778	5.61973
UP_SEQ_FEATURE	zinc finger region:C2H2-type 8	12	5.74163	0.0041281	ZNF623, ZNF529, ZNF789, ZNF517, ZNF786, ZFP30, ZNF121, ZNF329, ZNF431, ZNF320, ZNF562, ZNF573	198	417	19113	2.77785	0.904988	0.444806	5.88488
UP_SEQ_FEATURE	zinc finger region:C2H2-type 6	13	6.2201	0.00481985	ZNF623, ZNF529, ZNF517, ZNF121, ZFP30, ZNF621, ZNF320, ZNF789, ZNF786, ZNF329, ZNF431, ZNF562, ZNF573	198	488	19113	2.5715	0.936016	0.422949	6.83885
INTERPRO	IPR001909:Krueppel-associated box	11	5.26316	0.0049242	ZNF321, ZNF529, ZNF789, ZNF517, ZNF786, ZFP30, ZNF621, ZNF431, ZNF320, ZNF562, ZNF573	179	355	16659	2.88377	0.806758	0.806758	6.48176
UP_SEQ_FEATURE	zinc finger region:C2H2-type 4	14	6.69856	0.00679904	ZNF623, ZNF529, ZNF517, ZNF121, ZFP30, ZNF621, ZNF320, HIC2, ZNF789, ZNF786, ZNF329, ZNF431, ZNF562, ZNF573	198	575	19113	2.3503	0.979388	0.476374	9.51879
SP_PIR_KEYWORDS	nucleus	60	28.7081	0.00717509	FOXK1, SNRPD3, LEMD2, GNL3L, ZNF346, TMEM109, FUBP3, PSKH1, H2AFV, NICN1, NOL9, RXRA, ZFP30, IRF2BP2, HES6, STK4, RBBP9, MXD4, RAD1, ZNF789, ZNF786, MED18, ZNF431, MDM4, VOPP1, CHFR, NUP43, NMNAT1, ZNF517, DSCR6, HOXA13, FCF1, RPA4, SPC24, DUSP18, HIC2, ZFP36L2, ZNF512B, SHISA5, ZNF329, ZNF562, FOXD1, ZNF623, ZNF529, VHL, LPP, TAF8, ZNF121, ZNF621, GINS4, AFF4, TAX1BP3, ZNF320, NOP14, ICK, LOC644…	198	4283	19235	1.36091	0.815891	0.815891	8.84749
UP_SEQ_FEATURE	zinc finger region:C2H2-type 10	10	4.78469	0.00796457	ZNF623, ZNF529, ZNF517, ZNF786, ZFP30, ZNF121, ZNF329, ZNF431, ZNF320, ZNF573	198	334	19113	2.89013	0.989433	0.477953	11.0632
GOTERM_MF_FAT	GO:0008270~zinc ion binding	34	16.2679	0.00808449	ZNF517, QPCTL, CA5B, RNF215, ZFYVE20, ZNF346, APOBEC3C, TRIM65, HIC2, ZFP36L2, ZNF512B, ZNF329, ZNF562, ZNF623, ZNF529, LPP, ZNF121, RXRA, ZFP30, ZNF621, ZSWIM6, ZNF320, ZSWIM1, ZNF789, DNAJC24, ZNF786, MEX3C, RNF24, MEX3D, ZNF431, MDM4, CHFR, ZNF573, NMNAT1	124	2311	12983	1.5404	0.900274	0.684206	10.1982
SP_PIR_KEYWORDS	zinc-finger	29	13.8756	0.00943063	ZNF517, RNF215, ZFYVE20, ZNF346, TRIM65, HIC2, ZFP36L2, ZNF512B, ZNF329, ZNF562, ZNF623, ZNF529, ZFP30, ZNF121, RXRA, ZNF621, ZSWIM6, ZNF320, ZSWIM1, ZNF789, DNAJC24, ZNF786, MEX3C, RNF24, MEX3D, ZNF431, MDM4, CHFR, ZNF573	198	1718	19235	1.63984	0.892118	0.671546	11.4759
UP_SEQ_FEATURE	zinc finger region:C2H2-type 11	9	4.30622	0.0112321	ZNF623, ZNF529, ZNF786, ZFP30, ZNF121, ZNF329, ZNF431, ZNF320, ZNF573	198	293	19113	2.96509	0.998383	0.552197	15.2629
INTERPRO	IPR015880:Zinc finger, C2H2-like	17	8.13397	0.0115348	ZNF623, ZNF529, ZNF517, ZNF121, ZFP30, ZNF621, ZNF320, ZFYVE20, ZNF346, HIC2, ZNF789, ZNF512B, ZNF786, ZNF329, ZNF431, ZNF562, ZNF573	179	797	16659	1.98512	0.979004	0.855099	14.5724
SP_PIR_KEYWORDS	zinc	34	16.2679	0.0147864	ZNF517, QPCTL, CA5B, RNF215, ZFYVE20, ZNF346, APOBEC3C, TRIM65, HIC2, ZFP36L2, ZNF512B, ZNF329, ZNF562, ZNF623, ZNF529, LPP, ZNF121, RXRA, ZFP30, ZNF621, ZSWIM6, ZNF320, ZSWIM1, ZNF789, DNAJC24, ZNF786, MEX3C, RNF24, MEX3D, ZNF431, MDM4, CHFR, ZNF573, NMNAT1	198	2189	19235	1.5089	0.969825	0.688674	17.4395
INTERPRO	IPR013087:Zinc finger, C2H2-type/integrase, DNA-binding	14	6.69856	0.0160756	ZNF623, ZNF529, ZNF517, ZNF121, ZFP30, ZNF621, ZNF320, HIC2, ZNF789, ZNF786, ZNF329, ZNF431, ZNF562, ZNF573	179	621	16659	2.09813	0.995468	0.834518	19.7488
UP_SEQ_FEATURE	zinc finger region:C2H2-type 9	10	4.78469	0.0162828	ZNF623, ZNF529, ZNF517, ZNF786, ZFP30, ZNF121, ZNF329, ZNF431, ZNF320, ZNF573	198	376	19113	2.5673	0.999912	0.645804	21.3925
INTERPRO	IPR007087:Zinc finger, C2H2-type	16	7.6555	0.021066	ZNF623, ZNF529, ZNF517, ZNF121, ZFP30, ZNF621, ZNF320, ZFYVE20, HIC2, ZNF789, ZNF512B, ZNF786, ZNF329, ZNF431, ZNF562, ZNF573	179	784	16659	1.89933	0.999167	0.830089	25.1015
UP_SEQ_FEATURE	zinc finger region:C2H2-type 2	13	6.2201	0.0240562	ZNF623, ZNF517, ZFP30, ZNF621, ZNF320, HIC2, ZNF512B, ZNF789, ZNF786, ZNF329, ZNF431, ZNF562, ZNF573	198	608	19113	2.06397	0.999999	0.716225	30.0244
UP_SEQ_FEATURE	zinc finger region:C2H2-type 3	13	6.2201	0.0280217	ZNF623, ZNF529, ZNF517, ZNF121, ZFP30, ZNF621, ZNF320, HIC2, ZNF512B, ZNF789, ZNF329, ZNF431, ZNF573	198	622	19113	2.01751	1	0.740154	34.0794
UP_SEQ_FEATURE	zinc finger region:C2H2-type 1; degenerate	5	2.39234	0.0375977	ZNF529, ZNF786, ZNF121, ZNF431, ZNF562	198	122	19113	3.95616	1	0.813132	42.9868
SP_PIR_KEYWORDS	metal-binding	41	19.6172	0.0398277	ZNF517, QPCTL, CA5B, RNF215, ZNF346, ZFYVE20, APOBEC3C, TRIM65, HIC2, ZFP36L2, ZNF512B, ZNF329, ZNF562, BPNT1, ZNF623, ZNF529, NUDT19, LPP, ZFP30, ZNF121, RXRA, ZNF621, CYCS, ZSWIM6, ZNF320, STK4, GDPD1, PPM1F, ICK, ZSWIM1, ZNF789, RRM2, ZNF786, DNAJC24, MEX3C, RNF24, MEX3D, ZNF431, MDM4, CHFR, ZNF573	198	2972	19235	1.34018	0.999929	0.851949	40.7167
GOTERM_BP_FAT	GO:0051252~regulation of RNA metabolic process	25	11.9617	0.0459559	ZNF517, HOXA13, FOXK1, ZNF321, ZFP36L2, HIC2, FOXD1, ZNF562, ZNF529, PCBD2, VHL, ZFP30, RXRA, TAF8, ZNF621, HES6, ZNF320, MXD4, ZNF789, ZNF786, MED18, ZNF431, MDM4, PBX3, ZNF573	127	1813	13528	1.46883	1	0.999729	51.8298
GOTERM_BP_FAT	GO:0006350~transcription	28	13.3971	0.0476664	ZNF517, HOXA13, FOXK1, HIC2, FUBP3, ZNF512B, ZNF329, FOXD1, ZNF562, ZNF623, ZNF529, ZFP30, ZNF121, RXRA, TAF8, ZNF621, AFF4, IRF2BP2, HES6, ZNF320, MXD4, ZNF789, ZNF786, MED18, ZNF431, VOPP1, PBX3, ZNF573	127	2101	13528	1.41959	1	0.99918	53.1534
Annotation Cluster 2	Enrichment Score: 1.2369759974346837
Category	Term	Count	%	PValue	Genes	List Total	Pop Hits	Pop Total	Fold Enrichment	Bonferroni	Benjamini	FDR
KEGG_PATHWAY	hsa04115:p53 signaling pathway	5	2.39234	0.00223383	RRM2, CYCS, SHISA5, APAF1, MDM4	43	68	5085	8.69528	0.133354	0.133354	2.24628
GOTERM_BP_FAT	GO:0006309~DNA fragmentation involved in apoptosis	3	1.43541	0.0132691	DFFA, CYCS, APAF1	127	19	13528	16.8189	0.999991	0.999991	18.7303
BIOCARTA	h_mitochondriaPathway:Role of Mitochondria in Apoptotic Signaling	3	1.43541	0.0182223	DFFA, CYCS, APAF1	15	22	1437	13.0636	0.538094	0.538094	15.6506
GOTERM_BP_FAT	GO:0006921~cell structure disassembly during apoptosis	3	1.43541	0.0191628	DFFA, CYCS, APAF1	127	23	13528	13.8939	1	0.999785	25.9486
BIOCARTA	h_caspasePathway:Caspase Cascade in Apoptosis	3	1.43541	0.0215309	DFFA, CYCS, APAF1	15	24	1437	11.975	0.599154	0.366876	18.2451
GOTERM_BP_FAT	GO:0030262~apoptotic nuclear changes	3	1.43541	0.0241748	DFFA, CYCS, APAF1	127	26	13528	12.2907	1	0.999192	31.6105
GOTERM_BP_FAT	GO:0000737~DNA catabolic process, endonucleolytic	3	1.43541	0.0241748	DFFA, CYCS, APAF1	127	26	13528	12.2907	1	0.999192	31.6105
BIOCARTA	h_deathPathway:Induction of apoptosis through DR3 and DR4/5 Death Receptors	3	1.43541	0.0328207	DFFA, CYCS, APAF1	15	30	1437	9.58	0.753797	0.373245	26.571
KEGG_PATHWAY	hsa04210:Apoptosis	4	1.91388	0.0343855	PRKAR2A, DFFA, CYCS, APAF1	43	87	5085	5.43705	0.893477	0.673622	29.9156
